# Supplementary material for: Longitudinal changes in physical activity and sedentary time in adults around retirement age: what is the moderating role of retirement status, gender and educational level?
Source: BMC Public Health. 2016 Oct 28;16:1125. doi: 10.1186/s12889-016-3792-4 (PMC5084354; doi:10.1186/s12889-016-3792-4)
Supplement: Additional file 1: — Data file used for statistical analyses reported in this paper. (CSV 769 kb) [file 12889_2016_3792_MOESM1_ESM.csv]

proefpersoon;pensioen;FUpensioen;penschange;dataverz;geslacht;geboorte;postcode;duurwoon;nationaliteit;lengte;gewicht;roker;beroep;diploma;motorvoert;burgstat;kinderen;kleinkind;pensioenm;pensioenj;pensioenj_2;maanden;jaren;duur_pensioen;soortpens;reden;werknapens;job1;kennis_10000;pedometer;slaap_gem;alggezh;gezh_nu;soccohes_1;soccohes_2;soccohes_3;soccohes_4;soccohes_5;socst_part_1;socst_fam_1;…
401;1;1;1;mei;1;1947;9030;27;1;178;73;2;4;0;2;5;1;2;6;2012; ;6;0;11;1; ;1;1;2;2;10;3;3;5;4;4;4;4; ; ; ;1;1;1;5;1;5; ; ; ;3;5;5;2;2;2;2;2; ;5;2;1;1;7;0;300;0;120;15;4;1;4;1;1;3;5;3;3;3;3;4;2;4;1;5;2;5;3; ;66;23	0400201994698;0; ;1;1;1;420;0;0;360;300;729;0;360;0;0;420;360;1029;360;2169;1449;1735	2;1159	2;240;600;0;360;1260;0;0;1680;4140;360;840;90;100;70;65;75;100;100;90;81	25;91	25; ;3	21052631578947;4;4;3	5;3;3;3;2	33333333333333;2;4	2;1;1;1;1;1;3	66666666666667;3;3	16666666666667;2	75;3;2;2;1;2;2;1	75;1;0;0;0;0;0;0;0;0;0;1;1;0;0;0;0;1;0;1; ;Monique;Provost;mei;178;74;2;2;0;0;0;5;3;3;3;5;4;4;1; ;1;1;1;1;1;1;4; ;4; ;4; ; ;4;4; ; ; ;1; ; ;4;1;1;1;6;0;300;300;45; ;3;3;4;1;1;3;5;5;3;3;3;5;4; ;2;5;3;4;3; ;68;23	355636914531;0;0;1;1;1;0;0;0;35;0;0;0;0;0;122;0;35;0;122;157;122;125	6;97	6;0;0;3360;21;3360;0;6; ; ;3360;0;75;75;50;60;30;25;50;45;65;37	5;391;3	1;2	33333333333333;2	66666666666667;2	5;2	5;3;3	25;1	66666666666667;31;3	5;1;1;1;1;1;4;2	8;4;2;2	66666666666667;2;2;1;2;2;1	75;0;0;0;0;0;0; ; ;0;0;1;1;0;0;0;0;1;1;2; ;2	62325963061961;-2;-2;2	55631456433535;2	47713573096112;2	86273348567742;-2;2	55631456433535;-2;-2;-2;-2;-2;1	54419211076503;-2;-2;-2;-2;-2;2	08639542712425;2	62325963061961;2	55631456433535;3	01241959529083;2	55631456433535;3	23935204184864;3	0641621189487;-2;1	54419211076503;-2;2	08639542712425;2	09902421561089;1	98949431277271;-2;2	08639542712425; ;2	38022933693804;2	77815848856469;-2;2	55631456433535;3
36;1;1;1;december;1;1949;9000;3;1;162;66;2;10; ;5;1;3;1;8;2011; ;4;1;16;1; ;1;2;1;2;8;4;3;4;3;3;2;3;4;3;2;2;2;2;5;5;5;4;4;2;2;3;3;5;4;2;1;1; ;5;1;5;1;7;15;300;300;15;300;3;1;3;4;2;5;4;3;3;1;1;2;1;3;1;5;4;2;5; ;64;25	148605395519; ; ;1;1;1;0;0;0;840;0;840;0;840;0;0;0;840;840;840;2520;840;2016;672;1950;900;420;1680;0;0;60;280;5290;2100;2520;80;0;45;50;45;50;100;45;43	75;60; ;3	42105263157895;4;2	66666666666667;2	375;3;2	5;3;3;4;3;3;2	5;2;2	75;2	5;4	16666666666667;2	7;3	16666666666667;2;4	33333333333333;2;2;1;2;3;1	75;0;0;1;1;0;0;0;1;1;0;0;2;0;0;1;1;1;1;2; ;Anny;De Luits;dec;161;66;2;2;1;2;1;2;8;3;2;3;3;4;3;4;4;4;3;3; ; ;3;3;3;2;3;1;3;1;3;5;3;3;1;3;2;3;1;5; ;7;0;300;300;240;300;3;1;3;3;1;3;5;5;3;1;3;2;2;3;1;5;3;2;3; ;66;25	4619806334632;1;1;1;1;1;0;0;0;840;0;840;0;840;0;0;0;840;840;840;2520;840;2016;672;60;450;945;840;1050;0;30;1680;5055;1785;510;80;75;80;55;80;100;100;80;72	5;90; ;4	26315789473684;4;3	66666666666667;2	375;2	5;2	5;3;2	33333333333333;27;3	4;3	5;4;3;3	66666666666667;3	5;2	5;2	54545454545455;3;2;6;2;2;3;2;3;2	25;0;0;0;1;0;0;1;1;0;0;0;2;0;0;1;1;0;1;1; ;-2;-2;-2;2	92428445620351;-2;2	92428445620351;-2;2	92428445620351;-2;-2;-2;-2;-2;2	92428445620351;-2;2	92428445620351;-2;2	92428445620351;-2;-2;-2;2	92428445620351;2	92428445620351;2	92428445620351;3	30449268200665;2	82737573572124;-2;2	92428445620351;2	92428445620351;2	92428445620351;3	30449268200665;2	82737573572124;-2;-2; ;3	290036838508;2	95424733490676;2	62325963061961;3	22531186680437;-2;-2;1
296;1;2;1;mei; ; ; ; ; ; ; ; ;2;4;1;4;0;0;1;2013; ;11;-1; ;2;1;1;1;1;2;7;3;3;4;4;5;4;3;3;1;2;4;4;4;5;2;4;5;4;1;1;1;1;1;2;1;1;1;2; ;1;5;5; ;120;45;240;15;15;4;3;4;3;3;1;5;5;3;2;2;2;2;5;3;5;3;4;5; ; ; ;1;0;0;0;0;240;0;345;20;60;195;0;210;0;0;240;365;255;210;1070;840;856;672;120;140;525;1680;160;60;0;350;3035;2205;260;90;100;100;80;75;100;100;85;92	5;90;101;1	66666666666667;2	33333333333333;1	66666666666667;1	875;2	25;3;1;2;2;4;3	5;2	5;3;3;3;3	5;1	2;1	16666666666667;1	25;5;2;2;2;2;2;2;1;0;0;0;1;0;0;0;0;0;0;0;0;1;0;1;0;0;0; ;Linda;Landsman;mei;173;78;2;1;1;2;1;2;7;3;3;3;4;5;1;4;4;2;1;4;4;2;4;4;4;4;3;2;1;2;1;1;1;1;1;1;1;1;1;1;5; ;240;45;120;15;15;4;5;5;4;2;1;5;5;2;2;2;2;2;4;4;5;2;4;4; ;62;26	0616793076949;1;0;0;0;0;0;0;40;0;720;390;0;0;540;0;0;40;1110;540;1690;1680;1352;1344;30;1140;420;1470;60;10;0;420;3550;1890;1170;90;75;67	5;60;60;75;66	6666666666667;70;73	125;67	9166666666667; ;1	61904761904762;1	33333333333333;2;2	5;2	5;3;1	5;2;30;3	4;4;3;1	5;3	5;2	83333333333333;3	5;1	09090909090909;1	16666666666667;1;3;3;3;3;3;3;3;1;1;1;0;1;0; ;0;0;0;0;0;0;1;0;1;0;0;0; ;2	38022933693804;-2;2	53783168313669;1	30124708863621;1	7782236267661;2	29005688230337;-2;2	32223997493115;-2;-2;-2;-2;1	602168551379;-2;2	85733852825719;2	59107574263968;-2;-2;2	73240180223891;-2;2	38022933693804;2	56230476277244;2	40655721125617;2	32223997493115;2	93247883818119;2	82737573572124;-2;1	602168551379;3	04532689133193;2	73240180223891;3	13097990383103;3
236;2;2;1;mei;1;1950;9032;1	5;1;167;86;2;8;4;1;1;3;7;8;2015; ;4;-3; ;1; ;1;2;1;2;6;4;4;4;4;3;3;3;5;5;5;5;2;3;4;3;5;3;4;1;3;2;1;1;1;3;2;3; ;3;1;5;7;5; ; ; ; ; ;2;4;2;3;2;1;4;4;3;4;4;4;4;2;3;4;3;2;2; ;63;30	8365305317509; ;0;1;1;1;0;0;50;180;80;180;0;0;50;60;0;230;260;110;600;420;480;336;40;210;630;840;140;0;20;560;2440;1470;250;35;75;45;25;25;100;100;45;45;67	5;167;3	53846153846154;2	66666666666667;3;2	375;3;2;3;2	33333333333333;3;3	4;5;3	5;4;4	25;4	16666666666667;3	33333333333333;2;1	83333333333333;2	25;5	66666666666667;2;1;1;2;1;1	5;0;1;0;1;1;0;1;1;1;1;0;4;0;1;0;1;0;0;0; ;Jeanine;Beerens;mei;167;86	5;2;1;1;2;1;2;6;4;3;4;3;3;2;4;4;3; ;4; ; ;3;5;4;4;4;1;2;2;2;2;2;4;2;4;3;2;2;2; ;6;300;300;15;45;45;3;3;2;3;2;1;4;3;3;4;4;4;3;4;3;5;5;5;2; ;65;31	0158126860052;1;0;1;1;1;0;0;15;60;20;150;0;0;60;0;0;75;170;60;305;245;244;196;1350;240;3360;3360;1500;0;0;350;6720;3360;1590;55;25;57	5;20;30;62	5;33	3333333333333;35;39	375;40	2083333333333; ;2	6;2	33333333333333;2	66666666666667;2;3	25;2	5;3;2	66666666666667;29;3	2;4;3; ;3	66666666666667;3	66666666666667;3	5;2	45454545454545;2	33333333333333;2	6;4;1;1;2;2;2;1	5;0;0;0;1;1;1;1;1;1;1;1;6;0;1;0;1;0;0;0; ;-2;-2;1	69905685454767;2	25529663190434;1	90314427040954;2	25529663190434;-2;-2;1	69905685454767;1	7782236267661;-2;-2;1	17638069224327;1	7782236267661;1	30124708863621;2	17612021105609;-2;-2;1	7782236267661;-2;-2;2	3617467179759;2
418;2;2;1;mei;1;1949;9052;16;1;158;78;2;10;3;1;1;2;3;1;2014; ;11;-2; ;1; ;1;2;1;2;7;3;3;3;4;4;4;3;4;4;4;4;3; ;3;3;4;4;4;3;3;3;3;3;3;3;3;3;2;3; ;5; ;1; ; ; ; ; ;3;4;4;3;1;2;4;2;4;2;2;4;1;4;2;4;3;4;4; ;64;31	244992789617; ;0;1;1;1;0;0;60;60;1050;480;150;120;0;0;0;120;1530;270;1920;1680;1536;1344;0;120;270;1080;420;30;420;735;3075;1350;120;90;100;77	5;70;80;100;100;90;84	375;92	5;167;3	08333333333333;3;2;2	125;2	75;2;3;2	33333333333333;3;3	6;4;3	5;4;3	75;3	8;3	5;2	9;3;2	75;3;2;2;2;2;1;2;0;1;0;0;1;0;0;1;0;1;0;2;0;0;0;0;0;0;0; ;Nicole;Huys;mei;160;78;2;1;1;1;1;2;7;3;3;3;3;4;3;3;4;3;3;3;3;3;3;3;4;3;4;3;3;3;3;3;3;3;3;3;3; ;3;4; ;5;0;300;0;45;240;4;3;3;3;1;1;3;3;3;4;2;4;3;3;2;4;3;4;3; ;66;30	46875;0;0;1;1;1;840;0;240;90;1680;90;90;30;0;0;840;330;1680;120;2540;1680;2032;1344;0;50;315;1260;420;0;420;1050;3515;1575;50;94	4444444444444;100;90;65;85;100;100;80;87	3611111111111;91	25;156;2	14285714285714;2;3;2	125;2	5;2	5;3;2	66666666666667;29;3	2;3	5;3;3;3	25;3	16666666666667;3	33333333333333;3;3;3;4	5;2;2;1;1;1;1	5;1;0;0;1;1;0;1;1;0;1;1;4;0;0;1;1;1;1;2; ;-2;-2;1	7782236267661;1	7782236267661;3	02119343518817;2	68125028508305;2	17612021105609;2	07921743574657;-2;-2;2	92428445620351;-2;2	38022933693804;1	95429076170113;3	22531186680437;1	95429076170113;1	95429076170113;1	47726599542485;-2;-2;-2;2	07921743574657;3	18469426933435;2	43137984884194;3	18639404312432;3	12840250006354;2
295;1;1;1;mei;1;1953;9050;30;1;165;70;2;2;4;2;4;0;0;10;2013; ;2;-1; ;2;2;2;1;1;2;10;3;3;3;2;4;3;1; ;5;5; ;5;5;5;4;3;5;5;1;1;1;1;1;2;1;1;2;2;3;1; ;5; ;300;45;15;0;0;5;5;5;5;2;1;5;2;3;3;2;4;3;2;2;5;2;5;4; ;60;25	7116620752984;1;0;0;0;0;0;0;105;0;0;0;0;180;810;0;0;105;0;990;1095;915;876;732;0;240;840;1260;60;0;0;1680;4080;2100;240;85;100;67	5;55;80;100;100;90;76	875;92	5;216;3	28571428571429;2	66666666666667;4;3;2;2	5;2	75;1	66666666666667;3;2	6; ;5;5;5;5;3	83333333333333;1	45454545454545;1	16666666666667;1	8;5;3;3;2;2;3;2	5;1;1;1;0;1;1;1;1;1;1;1;6;0;0;0;0;0;0;0; ;Linda;D'Halluin;mei;165;73;2;1;1;1;1;2;10;3;3;3;3;3;2;4; ;4;4; ;3;3;4;3;3;4;4;2;1;1;1;1;3;2;1;1;2;3;1; ; ; ;300;120;0;0;0;4;4;3;3;2;1;5;2;3;4;2;4;3;2;2;4;2;4;4; ;62;26	8135904499541;1;0;0;0;0;0;0;80;0;0;120;0;0;300;0;0;80;120;300;500;500;400;400;0;60;840;2100;240;0;0;840;4080;2940;60;95;50;57	5;65;70;100;100;85;66	875;88	75;186;3	57142857142857;2	66666666666667;2	66666666666667;2	75;2;2	5;2	5;2;29;3; ;3	5;3	5;3	5;3	5;3	33333333333333;1	54545454545455;1	5;1	6; ;3;3;2;3;2;2	75;1;1;0;1;1;0;1;1;1;0;1;4;0;0;1;1;1;1;2; ;-2;-2;2	0212306584797;-2;-2;-2;-2;2	25529663190434;2	90849038050582;-2;-2;-2;1	90314427040954;-2;-2;2	07921743574657;-2;-2;2	47713573096112;-2;-2;2	0212306584797;-2;2	99563958138834;2	94250906383935;2	86451701400259;-2;1	90314427040954;2	07921743574657;2	47713573096112;2	6020708485543;2	6020708485543;2
162;1;1;1;mei;1;1948;9000;40;1;166;70;2;4;4;1;1;1;1;6;2013; ;6;-1; ;1; ;3;1;1;2;8;3;1;3;3;3;3;3;2;1;1; ;1;1;5;4;2;5;4;1;1;1;1;1;2;1;1;1;1;1;1;1; ; ; ; ; ; ; ;3;1;2;2;1;3;5;5;3;4;2;5;4;4;3;4;4;5;3; ;65;25	4028160836116;0;0;1;1;1;0;0;40;20;0;0;40;40;60;0;0;60;0;140;200;140;160;112;270;540;1260;840;120;0;360;630;4020;2100;810;100;100;90;70;70;100;100;55;90;81	25;217;4	3;4; ;2	66666666666667;3; ;2	5;2;1;3;2;1;1;1	33333333333333;1	2;3	5;1	09090909090909;1	16666666666667;1;1;3;3;2;2;1;2	5;0;0;0;1;0;1;0;1;0;0;1;3;0;0;1;1;0;0;0; ;Genevieve;Stas;mei;165;68;2;1;3;1;1;2;8;2;2;4;4;4;1;3;5; ; ; ; ; ;5;4;3;5;4;1;1;1;1;1;1;1;1;1;1;1;1;1; ; ; ; ; ; ; ;3;2;2;3;1;3;5;5;4;4;2;4;4;3;4;2;2;3;3; ;67;24	9770431588613;0;0;1;1;1;0;0;80;40;0;0;0;0;0;160;0;120;0;160;280;240;224;192;40;0;2520;540;0;0;0;630;3730;3060;40;95;100;90;75;65;87	5;100;60;90;78	125; ;4;4;3	33333333333333;3	5;2	75;2	5;1	75;2	33333333333333;29;3	2;5; ; ;5;5;3	66666666666667;1;1;1;1;3;2;2;1;1;2;0;0;0;1;0;0;1;0;0;0;1;2;0;0;1;1;0;0;0; ;-2;-2;1	602168551379;1	30124708863621;-2;-2;1	602168551379;1	602168551379;1	7782236267661;-2;-2;-2;1	90314427040954;1	602168551379;-2;-2;-2;-2;-2;2	20414712521285;-2;1	7782236267661;-2;2	14615905560482;2	20414712521285;2	04925679723223;-2;2	07921743574657;-2;2	20414712521285;2	35026740604792;2	28332384761879;1	7782236267661;2	20414712521285; ;2	43137984884194;2	73240180223891;3	10037399188549;2	92428445620351;2	07921743574657;-2;2	55631456433535;2	79934744296208;3	60422713341766;3	32222136279796;2
327;1;1;1;mei;1;1948;9050;33;1;165;82;2;6;3;1;1;2;5;6;2013; ;6;-1; ;1; ;1;2;1;1;6;2;3;3;3;3;3;2;4;4;4;4;2;2;4;3;3;4;4;2;1;1;1;1;3;2;1;2;2;2;1;6;1;3;0;240; ;120;300;4;3;4;4;1;1;5;5;3;2;3;3;3;2;2;3;3;4;4; ;65;30	119375573921;0;0;1;1;1;0;0;45;360;360;120;240;120;0;0;0;405;480;360;1245;765;996;612;420;450;0;1260;480;0;30;630;3270;1260;870;85;0;57	5;60;65;100;100;65;50	625;82	5;134;3	55;3;2	33333333333333;2	625;2	25;3;2	25;3;4;2	8;4;3;3;3	5;3	33333333333333;3	33333333333333;1	54545454545455;1	5;1	6;3	33333333333333;2;2;2;1;1;1	75;1;0;1;0;1;0;1;1;0;1;1;4;0;0;1;1;1;1;2; ;Magda;Vandiest;mei;163;84;2;1;1;2;1;1;6;2;3;3;3;3;3;4;5;5;5;5;5;5;5;3;3;4;4; ;1;1;1;1;1;1;1;1; ;3;1;6;4;3;0;300;240;120;120;5;2;5;4;1;1;5;5;3;3;4;4;3;2;2;1;3;4;4; ;67;31	6157928412812; ;0;1;1;1;0;0;60;90;180;120;840;0;0;0;0;150;300;840;1290;1200;1032;960;30;360;180;2100;240;0;90;420;3420;2280;390;95;100;90;55;75;100;100;80;85;88	75; ;3	25;3	66666666666667;2	33333333333333;2	75;2	25;2	5;2	5;3;29;3	2;5;5;5;5;5;3	8;1	2;1;1	5;4	33333333333333;2;2;2;2;2;2;1;0;1;0;1;0;1;1;0;1;1;4;0;0;1;1;1;1;2; ;-2;-2;1	65330901293848;2	55631456433535;2	55631456433535;2	07921743574657;2	38022933693804;2	07921743574657;-2;-2;-2;-2;1	7782236267661;1	95429076170113;2	25529663190434;2	07921743574657;2	92428445620351;-2;-2;-2;-2;2	60746574640282;2	68125028508305;2	55631456433535;2	99826369878817;2	78675851840265;-2;2	17612021105609;2
284;1;1;1;mei;1;1953;9030;35;1;157;61;2;2;5;1;1;2;0;5;2013; ;7;-1; ;2;1;1;2;2;2;8;2;3;3;1;4;4;3; ; ; ; ; ; ;4;2;3;2;3;1;3;4;4;1;4;3;2;3;2;3;2;6; ; ;300;45;15;0;0;5;3;3;3;1;1;4;4;2;3;3;2;3;4;2;5;2;4;3; ;60;24	7474542577792;1;0;1;1;0;0;0;0;0;200;450;0;30;0;0;0;0;650;30;680;650;544;520;40;180;300;700;140;280;0;350;1990;1000;220;85;100;90;75;90;100;100;90;87	5;95;307;3;3	66666666666667;3	33333333333333;2	625;2;2	5;2	5;1	66666666666667;2;3; ; ; ; ; ;2	5;2	81818181818182;3	16666666666667;2	4;6;2;2;2;1;1;1	75;1;0;0;1;1;0;0;0;0;0;1;1;0;0;0;0;0;0;0; ;Lia;De Meulemeester;mei;157;59;2;1;1;2;2;2;8;2;3;3;1;4;3;3; ; ; ; ; ; ;4;2;2;2;2;1;3;3;4;1;3;3;1;3;1;3;2;7; ; ;300;45;15;0;0;5;3;3;3;1;1;5;4;3;2;3;3;2;4;2;4;3;4;3; ;62;23	9360623149012;1;0;1;1;0;0;0;0;0;315;300;0;40;0;0;0;0;615;40;655;615;524;492;50;200;250;770;210;315;0;420;2215;1020;250;85;100;100;70;85;100;100;80;88	75;91	25;207;2	95;3	66666666666667;3	33333333333333;2	875;2	25;2	5;2	5;1	66666666666667;29;2	8; ; ; ; ; ;2	16666666666667;2	45454545454545;2	83333333333333;2;7;2;2;2;1;2;1	75;1;0;0;1;1;0;0;0;0;0;1;1;0;0;0;0;0;0;0; ;-2;-2;-2;-2;2	30105170984523;2	6532221646566;-2;1	47726599542485;-2;-2;-2;-2;-2;-2;2	49832434069717;2	47713573096112;-2;1	602168551379;-2;-2;-2;-2;2	81292003804503;1	47726599542485;2	73560688297925;2	71601169537145;-2;-2;2	7888821774169;1	602168551379;2	71933957496727;2	69197392980127;-2;-2; ;1	602168551379;2	25529663190434;2	47713573096112;2	84510424417683;2	14615905560482;2	44717354158246;-2;2
198;1;1;1;mei;1;1948;9050;4;1;167;66;1;6;2;1;2;3;4;4;2013; ;8;-1; ;1; ;3;1;2;2;6;2;3;3;2;3;3;2; ; ; ; ; ; ;4;4;5;4;4;2;3;3;4;2;2;3;2;1;5;2;2; ; ;1;45;120;0;0;0;4;2;3;2;2;2;5;5;3;3;2;2;3;2;3;3;3;4;2; ;65;23	6652443615762;0;0;0;1;1;0;0;0;0;900;600;0;0;240;0;0;0;1500;240;1740;1680;1392;1344;0;420;1260;1260;0;0;90;315;3345;2520;420;95;100;90;80;65;100;100;70;91	25;83	75;323;2	28571428571429;3;1	66666666666667;2	125;2	5;2	5;1	5;2	33333333333333;3;2	6; ; ; ; ; ;3	83333333333333;2	63636363636364;2	83333333333333;2	4;1;3;2;2;2;2;2	25;1;0;0;1;1;1;1;0;0;0;1;3;0;0;1;1;0;0;0; ;Hilda;Bertens;mei;167;70;1;1;2;1;2;2;7;2;3;3;2;3;3;4; ; ; ; ; ; ;4;3;4;3;4;4;4;3;4;3;3;4;3;2;3;2;2; ; ;6;15;15;0;15;0;4;2;4;2;4;2;5;5;4;5;4;2;4;2;4;3;3;5;2; ;67;25	0995015956112;0;0;0;1;1;0;120;120;120;0;240;0;0;0;0;120;240;240;0;600;360;480;288;60;240;840;1800;840;0;0;315;4095;2640;300;95;100;90;50;60;100;66	6666666666667;55;83	75;70	4166666666667; ;2	33333333333333;3;2	66666666666667;3;2	25;2	5;1	75;1;30;3; ; ; ; ; ;3	66666666666667;3;3	5;2	4;6;2;2;2;2;2;2;1;0;0;0;1;0;0;0;0;0;1;1;0;0;0;0;1;0;1; ;-2;-2;-2;-2;2	95424733490676;2	77815848856469;-2;-2;2	38022933693804;-2;-2;2	07921743574657;2	07921743574657;2	07921743574657;-2;2	38022933693804;-2;-2;-2;-2;-2;-2;3	17609415434258;2	38022933693804;3	14364235519496;3	12840250006354;2	07921743574657;2	38022933693804;2	38022933693804;-2;2	68125028508305;2	45940756716695;2	38022933693804;-2; ;-2;2	62325963061961;3	10037399188549;3	10037399188549;-2;-2;1	95429076170113;2
402;1;1;1;mei;1;1948;9000;4;1;165;65;2;4;5;1;3;1;0;4;2013; ;8;-1; ;1; ;1;1;2;2;7;2;3;5;3;4;4;5; ;5;5; ;5;5;4;1;4;2;3;1;1;1;1;1;1;1;1;1;4;1;2; ;5;5;0;300;300;120; ;5;2;5;2;3;3;5;5;3;2;2;4;3;5;2;4;3;4;2; ;65;23	8751147842057;0;0;0;1;0;120;420;0;60;60;420; ;60;180;0;540;60;480; ; ; ; ; ;60;90;140;1050;300;0;225;630;2495;1190;150;85;100;67	5;65;70;87	5;100;75;79	375;83	125; ;3	5625;2;2	33333333333333;2	25;2	25;2	5;2	5;2	33333333333333;1;4	2; ;5;5;5;5;2	5;1	36363636363636;1;1	8;5;2;2;1;2;2;1	75;1;0;0;0;0;1;0;1;0;0;1;3;0;0;1;1;0;1;1; ;Monique;Van Liefferinge;mei;166;64;2;1;2; ;1;2;8;2;3;5;4;5;1;3; ;5;5; ;5;5;5;2;5;4;4;1;1;1;1;1;1;1;1;1;1;1;1; ;5;5;15;300;15;45;15;5;2;3;3;1;3;5;5;4;2;2;5;2;5;3;5;2;4;3; ;67;23	2254318478734;0;0;0;1;0;0;0;0;40;60;840;45;40;180;0;0;40;900;265;1205;1125;964;900;60;600;420;1440;360;0;360;630;3870;1860;660;85;100;100;75;90;100;100;85;90;93	75; ;3	44444444444444;3;2	66666666666667;2	5;2	25;2;3;2	33333333333333;30;3	6; ;5;5;5;5;3	5;1;1;1;5;3;2;1;3;2;2	25;1;0;0;1;0;1;1;1;0;0;1;4;0;0;1;1;0;1;1; ;2	07921743574657;2	62325963061961;-2;1	7782236267661;1	7782236267661;2	62325963061961; ;1	7782236267661;2	25529663190434;-2;-2;-2;-2;1	602168551379;1	7782236267661;2	92428445620351;1	65330901293848;1	602168551379;2	25529663190434;-2;2	73240180223891;1	7782236267661;2	68125028508305; ; ; ;-2;1	602168551379;2	95424733490676;2	42326226209861;2	98408153900894;2	95424733490676;2	25529663190434;2
57;1;1;1;mei;1;1953;9040;27;1;164;75;2;2;5;1;1;2;1;4;2013; ;8;-1; ;1; ;1;2; ; ;8;3;1;4;3;4;5;3;5;4;3;3;2;2;4;4;3;3;3;1;3;2;2;2;3;4;3;3;2;2;2;5; ;3;300;45;0;0;0;5;5;5;3;1;1;6;3;5;3;2;4;2;2;2;4;2;5;3; ;60;27	8851873884593;1;0;1;1;1;0;0;0;630;0;0;0;630;0;0;0;630;0;630;1260;0;1008;0;20;180;210;120;1260;0;315;1260;3365;330;200;75;50;90;55;50;87	5;100;80;67	5;79	375;145;2	25;3	33333333333333;2;2	625;3;3;1	75;2;4;3	8;4;3;2	5;3	5;3	16666666666667;3;2	54545454545455;2	66666666666667;2	4;4;2;1;1;1;2;1	25;1;1;0;0;1;0;1;1;0;0;1;3;0;0;1;1;1;1;2; ;Carine;Snoeck;mei;164;82;2;2;1;2;1;1;8;3;1;4;3;4;2;3;5;3;4;3;2;2;4;3;2;5;4;1;2;2;3;2;2;3;4;3;2;3;2;5; ;5;300;120;15;0;0;5;5;5;4;1;1;5;4;4;2;2;4;2;2;2;4;2;4;4; ;62;30	4878048780488;1;0;1;1;1;0;0;0;120;0;0;0;60;90;0;0;120;0;150;270;90;216;72;0;350;420;450;1890;315;150;630;4205;870;350;60;100;67	5;35;55;87	5;100;85;65	625;81	875;125;2	94736842105263;3;3;2	625;2	25;2;2	5;2	33333333333333;29;3	2;4;2	5;3;3	25;3	16666666666667;3	16666666666667;2	54545454545455;2	33333333333333;2	8;5;2;2;1; ;2;1	66666666666667;1;1;1;0;1;1;1;1;0;0;1;4;0;0;1;1;1;1;2; ;-2;-2;-2;2	79934744296208;-2;-2;-2;2	79934744296208;-2;-2;-2;-2;-2;2	07921743574657;-2;-2;-2;1	7782236267661;1	95429076170113;-2;-2;2	79934744296208;-2;2	79934744296208;3	00346484056514;-2;-2;2	07921743574657;-2;2	17612021105609;2	33447385691154;1	8573928109209;-2;1	95429076170113; ;1	30124708863621;2
63;1;1;1;december;1;1947;9000;28;1;168;51;2;2;2;0;4;0;0;10;2012; ;2;0; ;1; ;1;2;1;1;7;2;3;4;3;3;3;3; ;1;1; ;5;5;5;5;5;5;5;2;1;1;1;1;1;1;1;1;1;1;1; ; ; ;300;120;0;0;0;5;5;5;4;1;3;5;4;4;3;2;3;2;3;1;4;1;4;4; ;66;18	0697278911565;1;0;0;0;0;0;0;200;560;0;660;780;280;210;0;0;760;660;1270;2540;1680;2032;1344;120;0;180;1120;560;280;0;630;2890;1300;120;95;100;90;85;80;100;100;75;92	5;88	75; ;2	4;2	66666666666667;2	66666666666667;2	5;1	5;2;2	75;2	66666666666667;5;3	2; ;3;3;3;3;4	5;1;1;1; ;3;3;2;3;3;2	75;1;1;1;0;0;0;1;1;0;0;1;3;0;1;1;2;1;0;1; ;Cecilia;Colle;dec;162;55;2;0;1;2;1;1;9;2;3;5;4;4;3;3; ;5; ; ;3;5;5;4;4;5;5;4;1;2;1;1;1;1;1;1;999;1;1; ;4; ;300;45;120;15;15;4;5;3;4;2;3;5;5;5;2;1;3;1;2;1;5;1;5;5; ;68;20	9571711629325;1;0;0;0;0;0;0;0;450;0;275;210;840;210;120;0;450;275;1380;2105;815;1684;652;0;0;210;840;0;156;0;1050;2256;1050;0;85;100;90;75;80;87	5;100;80;87	5;86	875;150;3	15;2	33333333333333;2	33333333333333;2	75;2	25;2	5;3;2;28;3	8; ;4;5;4;4	33333333333333;4	5;1	1;1	16666666666667;1;4;2;2;2;2;3;2;1;1;1;1;0;1;1;1;0;0;1;4;0;1;1;2;1;0;1; ;-2;-2;2	30105170984523;2	74819578219556;-2;2	81955051571144;2	89210017053276;2	44717354158246;2	32223997493115;-2;-2;-2;-2;2	6532221646566;-2;2	43934848606975;2	32223997493115;2	92428445620351;2	32223997493115;2	07921743574657;-2;2	88081930664427;2	81955051571144;3	10380714058408;3	30792584088262;3	12840250006354;-2;2	6532221646566;2	43934848606975;3	1398822334513;3	22634466610183;2
240;1;1;1;mei;1;1951;9030;33;1;168;96;2;2;4;1;3;1;2;3;2013; ;9;-1; ;1; ;1;2;1;2;6;4;3;4;3;4;4;2; ;4; ; ;2;2;4;5;5;4;4;1;2;2;5;3;2;5;4;2;3;2;1; ;5;5;300;15;15;15;15;4;3;4;4;2;1;5;5;3;4;2;4;4;5;1;3;3;4;4; ;62;34	0136054421769;1;0;0;1;1;0;0;0;90;300;600;0;60;120;0;0;90;900;180;1170;1020;936;816;60;360;840;1500;480;600;90;630;4560;2340;420;60;25;57	5;35;50;50;33	3333333333333;55;44	375;47	0833333333333; ;2	75;2	66666666666667; ; ; ; ; ; ;4;3	4; ;3;2;3;2	66666666666667;3	83333333333333;2	81818181818182;3	16666666666667;2	4;5;1;1;1;1;1;1;1;0;1;0;1;0;0;0;0;1;1;2;0;0;0;0;1;0;1; ;Jenny;Van Durme;mei;168;98;2;1;1;2;1;2;6;4;4;3;2;4;3;4; ;3;2; ;1;1;5;5;5;5;5;2;2;2;4;2;2;4;4;3;2;2;2; ;3;5;300;120;0;15;45;4;1;3;4;1;1;5;5;4;5;3;3;3;4;1;4;3;4;4; ;64;34	7222222222222;1;0;0;1;1;0;0;0;60;360;240;0;0;0;0;0;60;600;0;660;600;528;480;0;300;360;2520;180;0;240;630;4230;2880;300;70;0;57	5;25;50;100;100;45;38	125;73	75;157;2	95;2	66666666666667;3;2	25;2	5;2	5;2	25;2;28;3	2; ;2;1	5;2;1	75;4	5;2	63636363636364;2	66666666666667;2	6;4;1;2;2;2;2;1	75;1;0;1;1;1;0;0;0;0;0;1;1;0;0;0;0;0;1;1; ;-2;-2;-2;1	95429076170113;2	47713573096112;2	77815848856469;-2;1	7782236267661;2	07921743574657;-2;-2;-2;-2;1	7782236267661;2	55631456433535;2	38022933693804;-2;-2;-2;-2;-2;1	95429076170113;2	95424733490676;2	25529663190434;2	97128048861163;2	91169548095755;-2;1	7782236267661;2	77815848856469;-2;2	7226421477302;2	68125028508305;2	07921743574657;-2; ;1
322;1;1;1;mei;1;1953;9000;19;1;160;58;2;2;5;1;3;3;4;3;2013; ;9;-1; ;1; ;1;2;1;2;7;1;1;2;2;3;3;2; ;3;3; ;5;4;5;3;5;5;5;2;1;1;1;1;1;1;1;1;1;1;1; ;5;6;300;120;45;0;0;5;5;3;5;1;1;5;5;3;2;1;4;1;4;2;4;1;4;4; ;60;22	65625;1;0;0;1;1;0;0;700;840;0;260;240;840;180;840;0;1290;260;1680;2540;1680;2032;1344;0;0;840;1260;945;0;0;1470;4515;2100;0;85;100;90;90;90;100;100;85;91	25;93	75;341;4	5;4;3	33333333333333;2	875;3	75;3	5;3;3;5;2	4; ;4;3	5;4;3	75;4	16666666666667;1;1;1;5	5;3;3;3;3;3;3;1;1;1;1;1;1;1;1;0;1;1;5;0;0;1;1;0;0;0; ;Lutgarde;Wylocke;mei;160;58;2;1;1;2;1;2; ;2;1;3;2;3;2;4; ; ; ; ; ; ;5;4;5;5;5;2;1;1;1;1;1;1;1;1;1;1;1; ;5;5;300;120;45;0;0;5;5;3;5;2;1;5;5;3;2;1;3;1;5;1;5;1;5;5; ;62;22	65625;1;0;0;1;1;0;0;100;630;0;150;540;360;225;750;0;730;150;1680;2540;1680;2032;1344;0;0;525;1155;0;0;0;1680;3360;1680;0;100;100;100;75;100;100;100;100;93	75;100;391;3	8;4;3	66666666666667;2	625;3;2;2	25;3;26;2	8; ; ; ; ; ;4	33333333333333;1;1;1;5;3;3;3;3;3;3;1;1;1;1;1;1;1;1;0;1;1;5;0;0;1;1;0;1;1; ;-2;-2;2	84510424417683;2	92428445620351;-2;2	41499005128352;2	38022933693804;2	92428445620351;2	25529663190434;2	92428445620351;-2;-2;2	00004342727686;2	79934744296208;-2;2	17612021105609;2	73240180223891;2	55631456433535;2	35220181965942;2	87506705394619;-2;3	11059307691009;2	41499005128352;3	22531186680437;3	30792584088262;3	12840250006354;-2;2	86332880931919;2	17612021105609;3	22531186680437;3	30792584088262;3	12840250006354;3	00860442953008;2	98900906997807; ;-2;-2;2	92428445620351;3	10037399188549;2
81;1;1;1;mei;1;1952;9040;20;1;168;61;2;2;5;1;3;2;0;2;2013; ;10;-1; ;2;1;1;2;2;2;9;3;3;5;3;4;4;3; ;5;2; ;5;2;4;2;2;2;4;1;1;1;1;1;1;1;1;3;1;1;1; ;5;6;240;15;15;0;0;5;3;5;3;1;1;5;5; ;4;3;4;4;3;3;4;3;5;3; ;61;21	6128117913832;1;0;0;1;0;0;0;0;0;0;180;36;240;90;0;0;0;180;366;546;306;436	8;244	8;0;280;420;480;420;0;180;735;2515;900;280;80;75;67	5;65;50;100;100;75;71	875;81	25;157;2	9;3	66666666666667;3	33333333333333;2	25;2	5;2	5;2	25;1;3;3	8; ;5;2;5;3	5;2	5;1	18181818181818;1;1	4;5	5;3;3;1;3;3;2	5;1;0;0;0;1;0;1;0;0;0;1;2;0;0;1;1;1;1;2; ;Christine;Van Holsbeke;mei;170;61;2;1;1;2;2;2;8;3;2;5;3;4;1;3; ;4;1; ;2;1;3;1;2;2;3;1;1;3;1;1;1;1;1;3;2;3;1; ; ;7;300;45;15;0;0;5;4;3;4;1;1;5;4;4;2;3;4;2;2;3;4;3;4;5; ;63;21	1072664359862;1;0;0;1;1;0;0;0;0;20;360;0;600;0;0;0;0;380;600;980;380;784;304;120;490;840;0;1080;120;90;420;3160;840;610;80;100;67	5;65;75;100;100;90;78	125;91	25; ;2	1;2	66666666666667;3	33333333333333;2	25;2	25;2	5;2	25;1;30;3	2; ;3;1;3;2;2;1	63636363636364;1	33333333333333;2;7;3;2;2;3;1;2	5;1;1;1;1;1;0;1;0;0;0;1;2;0;0;1;1;0;0;0; ;-2;-2;-2;-2;-2;2	25529663190434;1	55642312137129;2	38022933693804;1	95429076170113;-2;-2;-2;-2;-2;1	30124708863621;2	55631456433535;-2;2	77815848856469;-2;-2;-2;-2;2	25529663190434;2	56349295120176;2	64029257222211;2	38882915389884;-2;-2;2	57979502526859;2	77815848856469;2	89432160211954;2
416;1;1;1;mei;1;1952;9040;6;1;156;49;2;8;3;1;3;2;4;2;2013; ;10;-1; ;2;1;1;2;2; ;5;3;3;4;4;4;4;4; ;4; ; ; ; ;3;2;4;1;3;1;3;3;1;1;3;1;1;2;1;1;1; ;1;5;120;300;15;15;0;5;3;1;1;1;1;5;4;5;2;2;5;2;4;2;2;5;2;2; ;61;20	1347797501644; ;0;0;1;1;0;0;0;0;0;735;0;0;0;0;0;0;735;0;735;735;588;588;0;375;10;1470;270;0;0;525;2650;1480;375;80;100;100;45;90;100;100;85;81	25;93	75;306;2	05;2	66666666666667;3;2	375;2	5;2	5;2	5;1;5;4; ;4; ;4;4;2	33333333333333;1	63636363636364;2;1	2;3;3;1;1;3;2;2;1;0;0;1;1;0;1;1;0;0;1;3;0;0;1;1;0;1;1; ;Nicole;De Ruyck;mei;156;49;2;1;1;2;1;2;4;3;3;5;5;5;4;3;3;3;3;5;5;5;3;2;5;4;5;4;3;4;5;3;4;2;2;1; ;5;3;1;1;5;15;300;15;15;0;5;4;3;3;1;1;5;5;5;3;4;5;2;4;5;2;4;4;5; ;63;20	1347797501644;1;0;1;1;1;360;30;0;60;0;750;0;0;0;0;390;60;750;0;1200;1110;960;888;0;450;0;1050;60;0;0;840;2400;1050;450;77	7777777777778;100;77	5;55;60;100;100;80;77	5694444444444;85;156;1	95;2;3;2	625;3	5;2	5;2	75;1	66666666666667;27;4	4;4;4;4;4;4;3	83333333333333;3	2;3	5;2	75;2	33333333333333;2;1;1;2;2;1	5;1;1;0;1;1;0;1;0;1;0;1;3;0;0;1;1;0;1;1; ;-2;-2;-2;-2;-2;2	86629324781246;-2;-2;-2;-2;2	55631456433535;1	47726599542485;-2;1	7782236267661;-2;2	87506705394619;-2;-2;-2;-2;-2;-2;2	86629324781246;-2;2	76938471197391;2	76938471197391;2	59107574263968;1	7782236267661;2	87506705394619;-2;2	98227575691686;2	94841785645469;-2;-2; ;-2;2	57404284875949;1	00043407747932;3	16732028912236;2	43137984884194;-2;-2;2	72016757560302;3	42324751278082;3	17026464980722;2
275;1;1;1;mei;1;1953;9000; ;1;172;64;2;7;5;2;1;2;0;2;2013; ;10;-1; ;1; ;2;1;1;2;8;3;3;5;4;4;4;3;4;4;4;5;4;3;5;5;3;3;3;2;1;3;3;2;3;1;1;2;1;1;1;7; ;7;300;45;45;0;0;5;4;5;5;1;1;5;5;2;2;3;4;2;2;2;4;2;4;4; ;60;21	6333153055706;1;0;1;1;0;0;300;120;350;210;360;180;200;0;0;300;470;570;380;1720;870;1376;696;0;270;630;1260;750;1050;210;630;4800;1890;270;95;100;90;65;75;100;100;75;87	5;87	5;306;3	35;3	33333333333333;3	66666666666667;2	625;2	75;2	5;2	25;2	33333333333333;4;4;4	5;4;3	5;4	25;4;3	5;1	72727272727273;2	16666666666667;1	2;7;3;2;2;2;3;2	25;1;1;1;0;1;0;1;1;0;1;1;4;1;1;0;2;1;0;1; ;Kathleen;Vermeulen;mei;170;64;2;1;2;1;1;2;7;3;3;4;4;4;1;2;5;5;5;5;5;4;5;5;4;5;5;3;1;1;1;1;1;1;1;1; ;1;1;7;7;6;240;15;45;45;15;5;3;4;3;4;2;5;5;4;3;4;4;3;3;2;4;2;4;4; ;62;22	1453287197232;1;0;1;1;0;480;0;100;80;100;240;300;300;0;0;480;180;340;600;1600;1220;1280;976;0;240;300;840;420;840;150;420;3210;1140;240;100;100;100;80;80;87	5;100;75;95;85	625; ;4;4;3;2	875;2	75;3;2	5;2;29;3;5;5;4	5;5;4	83333333333333;4	5;1;1;1;6	66666666666667;2;2;2;2;2;2;1;0;0;0;1;0;1;1;0;1;1;4;1;1;1;3;1;1;2; ;-2;2	47713573096112;2	07921743574657;2	54408045258678;2	32223997493115;2	55631456433535;2	25529663190434;2	30105170984523;-2;-2;2	68125028508305;-2;2	00004342727686;1	90314427040954;2	00004342727686;2	38022933693804;2	47713573096112;2	47713573096112;-2;-2;2	47713573096112;2	67210709814554;2	75588247480709;2	57979502526859;3	13862159009792;2	84261547942898;2
239;1;1;1;december;1;1947;9032;27;1;148;61;2;4;1;1;2;1;1;8;2012; ;4;0; ;1; ;2;1;1;2;6;3;4;3;3;3;3;3; ; ;3; ; ;3;4;4;4;4;3;2;4;4;4;3;4;4;3;2;4;2;4; ; ;7;45;300;0;45;45;4;4;3;2;1;2;4;4;4;2;2;4;2;4;2;4;4;2;4; ;66;27	8487947406866;0;0;0;1;1;0;0;0;40;0;260;0;0;105;0;0;40;260;105;405;365;324;292;50;0;1200;300;770;420;100;630;3470;1500;50;70;75;55;35;55;87	5;100;60;58	75;75	625;164;1	61904761904762;2	66666666666667;3;2	875;2;2	5;2	75;2	33333333333333;1;3; ; ;3; ;3;3	5;3	45454545454545;3	83333333333333;3;7;1;1;1;1;1;1;1;1;0;1;1;0;1;1;0;0;1;3;1;1;1;3;0;1;1; ;Jeanine;Silversmet;dec;150;65;2;1;1;2;1;2;7;4;3;4;3;4;3;3; ; ; ; ; ; ;4;4;4;3;3;2;4;4;4;3;4;4;3;3;4;4;3; ; ;6;45;300;15;120;15;4;2;4;3;2;2;4;4;4;4;2;3;3;4;2;4;4;4;3; ;68;28	8888888888889;0;0;0;1;1;0;0;0;100;0;30;0;0; ;0;0;100;30; ; ; ; ; ;330;120;540;1610;720;1020;270;560;5170;2150;450;65;0;45;30;50;50;100;70;35;67	5; ;2	3;2	66666666666667;2	66666666666667;2	75;2;2	5;2	75;2	66666666666667;31;3	4; ; ; ; ; ;3	33333333333333;3	63636363636364;3	83333333333333;3	4;6;1;1;1;1;2;1;1;0;0;0;1;1;0;1;0;0;1;3;1;1;1;3;1;1;2; ;-2;-2;-2;1	602168551379;-2;2	41499005128352;-2;-2;2	0212306584797;-2;-2;-2;-2;2	00004342727686;-2;1	47726599542485;-2;-2; ;-2;-2;1	602168551379;2	41499005128352;2	0212306584797;2	51055841415044;2	46539772429244;-2;2	00004342727686;1	47726599542485; ; ; ;2	0212306584797;-2; ;1	69905685454767;-2;3	07918486515323;2	47713573096112;2	88649636532393;2	62325963061961;2	00004342727686;2	79934744296208;3	54033072635818;3	17609415434258;1
404;1;1;1;mei;1;1947;9000;23;1;168;78;2;11;4;1;3;0;0;1;2013; ;11;-1; ;1; ;2;2;1;2;9;3;3;4;4;4;4;2; ;4;4; ;4;4;4;3;4;4;4;3;2;3;4;4;4;4;1;4; ;4;2; ;5; ;45;300;300;240;120;3;2;4;2;1;3;5;5;4;3;2;3; ;4;2;4;3;4;2; ;66;27	6360544217687; ;0;0;0;0;0;0;45;150;0;840;90;300;0;0;0;195;840;390;1425;975;1140;780;15;300;1260;1680;2100;0;0;1680;6720;2940;315;70;100;67	5;60;80;87	5;100;75;74	375;85	625;317;2	95238095238095;3;2;2	5;2	75;2	5;2	75;2	66666666666667;1;3	6; ;4;4;4;4;3	66666666666667;3	2;3	5;2	75;5;1;2;1;1;2;1	25;0;0;0;0;0;0;1;1;1; ; ;3;1; ;0;1;1;1;2; ;Monique;Vlaeminck;mei;167;78;2;1;2;2;1;2;8;3;3;4;4;4;2;4; ;4;4; ;4;4;5;4;5;5;4;2;1;2;4;3;4;4;2;5; ;4;1; ; ; ;45;300;300;300;300;4;2;4;2;2;5;5;5;4;4;2;3;2;2;2;4;4;4;2; ;68;27	968016063681;1;0;0;0;0;0;0;0;0;0;840;0;120;0;0;0;0;840;120;960;840;768;672;120;120;840;2100;2100;0;0;420;5700;2940;240;75;25;57	5;65;65;75;66	6666666666667;65;55	625;67	9166666666667;316;3	0952380952381;2	66666666666667;2;2	375;2	5;2	5;2	5;2	66666666666667;30;3	6; ;4;4;4;4;4	16666666666667;3;3;3; ;1;1;1;2;2;1	25;1;0;0;0;0;0;1;1; ;1;1;4;1;0;1;2;1;1;2; ;-2;-2;1	65330901293848;2	17612021105609;-2;2	92428445620351;1	95429076170113;2	47713573096112;-2;-2;-2;-2;-2;-2;-2;2	92428445620351;-2;2	07921743574657;-2;-2;-2;2	29005688230337;2	92428445620351;2	59107574263968;3	05690866092048;2	89210017053276;-2;-2;2	92428445620351;2	07921743574657;2	88536687487076;2	82737573572124;-2;-2; ;1	17638069224327;2
187;1;1;1;mei;1;1949;9000; ;1;159;55;2;2;4;1;3;2;0;1;2013; ;11;-1; ;1; ;1;2;1;2;7;2;3;3;1;3;2;1;5;5;5;5;5;5;5;2;2;5;5;1;1;1;1;1;1;1;1;1; ;1;1;1;6;6;300;15;0;0;0;4;3;3;3;1;5;5;5;4;2;1;5;1;3;1;5;5;5;5; ;64;21	7554685336814;1;0;0;1;0;0;0;0;630;0;150;0;630;0;0;0;630;150;630;1410;150;1128;120;0;0;420;1050;840;50;0;420;2780;1470;0;100;100;80;85;95;100;100;95;91	25;97	5;144;4	3;3	33333333333333;3;3	75;2	5;2	5;3	5;1;3;2;5;5;5;5;5;3	33333333333333;1;1;1;4	33333333333333;3;3;3;3;3;3;1;0;0;1;0;1;1;1;0;0;1;4;0;0;1;1;1;0;1; ;Helsé;Dupont;mei;159;55;2;1;1;2;1;1;8;2;3;3;1;3;3;3; ;5;5; ; ; ;5;4;5;5;5;1;1;1;1;1;1;1;1;2; ;3;1; ; ; ;300;45;120;0;15;5;5;1;5;1;5;5;5;1;2;3;5;1;3;3;5;2;5;5; ;66;21	7554685336814;1;0;0;1;0;0;0;0;0;0;210;0;420;0;0;0;0;210;420;630;210;504;168;0;0;525;1050;0;0;0;420;1995;1575;0;100;100;100;90;100;100;100;95;97	5;98	75;154;4	3;4; ;3	125; ;2	5;2	5;2;28;2	6; ;5;5;5;5;4	16666666666667;1	3;1;1	75; ;3;3;2;3;3;2	75;1;1;1;1;0;1;1;1;0;0;1;4;0;0;1;1;1;1;2; ;-2;-2;-2;2	79934744296208;-2;2	17612021105609;-2;2	79934744296208;-2;-2;-2;-2;-2;-2;-2;2	32223997493115;-2;2	62325963061961;-2;-2;-2;2	79934744296208;2	17612021105609;2	79934744296208;3	05231294975864;2	07921743574657;-2;-2;2	32223997493115;2	62325963061961;2	70243915331405;2	22533513181854;-2;-2; ;-2;-2;2	62325963061961;3	02119343518817;2	92428445620351;1	69905685454767;-2;2	62325963061961;3	44404635812563;3	16732028912236;-2;-2;-2;2	72016757560302;3	02119343518817;-2;-2;-2;2	62325963061961;3	29994507693201;3	19728331554215;-2;-2;0;0;1
395;1;1;1;mei;1;1952;9000;34;1;176;68;2;2;4;1;4;0;0;1;2013; ;11;-1; ;1; ;1;2;2;2;7;2;3;4;2;4;5;2; ; ;3; ; ;3;4;2;3;4;3;1;2;1;4;1;3;1;1;1;1;1;1; ;5; ;300;0;0;0;0;5;3;3;3;1;1;5;5;4;3;3;3;2;2;1;5;2;4;5; ;61;21	952479338843;1;0;0;0;0;0;0;80;40;0;0;0;110;0;40;0;120;0;150;270;120;216;96;10;160;840;120;1260;0;0;560;2950;960;170;95;100;100;75; ;62	5;33	3333333333333; ;92	5;47	9166666666667;209;3	05263157894737;4;3	33333333333333;2	625;1	75;3;2	25;2	33333333333333;5;3	4; ; ;3; ;3;2	83333333333333;1	54545454545455;2;1;5;2;2;1;2;2;1	75;1;0;0;1;1;0;1;1;0;1;1;4;0;0;1;1;0;0;0; ;Monique;Crommelinck;mei;177;64;2;1; ;2;1;2;8;3;4; ; ; ; ; ;3;3;3;2;3;4;4;3;3;3;3;1;3;2;4;2;3;2;1;3;1;2;1;5;5; ;300;15;15;0;0;5;3;3;2;1;1;5;5;4;4;3;3;1;2;1;4;4;4;1; ;63;20	4283571132178;1;0;0;0;0;0;0;80;50;30;60;60;0;0;30;0;130;90;90;310;260;248;208;0;60;1680;300;2100;0;0;245;4385;1980;60;95;75;57	5;60;50;50;0;35;71	875;33	75; ;3	15;4;3;3;2	5;3;2	25;2	33333333333333;26; ;2	5;3;3	5;2	75;3;2	83333333333333;2	18181818181818;2	66666666666667;1	6;5;3;3;1;2;2;2	25;1;0;0;1;1;0;1;1;0;0;1;3;0;0;1;1;0;0;0; ;-2;-2;1	90314427040954;1	602168551379;-2;-2;-2;2	04143216468027;-2;1	602168551379;-2;-2;1	90314427040954;1	69905685454767;1	47726599542485;1	7782236267661;1	7782236267661;-2;-2;1	47726599542485;-2;2	07921743574657;-2;2	17612021105609;2	33447385691154;1	98231646969207;-2;2	11397675828985;1	95429076170113;1	95429076170113;2	39446919234743;2
464;1;1;1;december;1;1950;9050;30;1;168;66;2;7;2;1;1;1;2;7;2012; ;5;0; ;1; ;2;2;2;2;7;2;3;4;3;4;3;3;4;4; ;4; ; ;5;4;2;3;3;2;3;4;2;1;4;2;1;4; ;4;1;3; ;5;240;45;15;0;0;5;4;2;4;1;1;5;3;4;2;3;3;3;4;2;4;2;2;2; ;63;23	3843537414966;1;0;1;1;1;0;0;0;30;60;180;30;0;0;0;0;30;240;30;300;270;240;216;15;120;30;420;210;0;0;525;1320;450;135;95;100;100;85;75;100;100;75;95;87	5;145;2	38095238095238;3;2	66666666666667;2	5;2	5;2	5;2	25;1	66666666666667;4;3	4;4;4; ;4;4;3	16666666666667;2	6;2	66666666666667;2	5;4;2;2;1;2;1;1	75;1;1;1;1;1;0; ; ;0; ; ;0; ;0;0;0;0;0;0; ;Rita;Coolens;dec;168;66;2;1;2;1;2;2;8;3;3;5;4;5;4;4; ;4;4; ;4;4;5;5;4;4;4;1;1;1;1;1;2;2;2;1;999;2;1; ;3;6;300;45;45;0;0;4;4;3;3;2;3;5;4;5;3;3;3;3;4;3;4;2;4;4; ;65;23	3843537414966;1;0;0;1;1;0;45;0;360;0;180;0;210;150;60;45;360;180;420;1005;390;804;312;0;45;90;840;180;0;0;525;1680;930;45;95;25;100;75;60;100;0;55;73	75;53	75; ;2	61904761904762;3;2	33333333333333;2	75;3;2	5;2	25;2;26;4	4; ;4;4;4;4;3	83333333333333;1	4;1	33333333333333;1	5;4	5;2;2;2;2;3;2;1;1;0;1;0;1;1;1;0;0;1;4;1;0;1;2;1;1;2; ;-2;-2;-2;1	47726599542485;1	7782236267661;2	25529663190434;1	47726599542485;-2;-2;-2;-2;1	65330901293848;-2;2	55631456433535;-2;2	25529663190434;-2;2	32223997493115;2	17612021105609;1	7782236267661;-2;1	47726599542485;2	38022933693804;1	47726599542485;2	38022933693804;2	33447385691154;1	65330901293848;2	55631456433535;2	25529663190434;2	62325963061961;2	90526145038752;2
2;1;1;1;december;1;1954;9031;8;1;165;52;2;3;5;2;5;3;3;7;2012; ;5;0; ;2;1;1;2;1;2;7;1;3;4;3;4;4;4;5;3;3;4;3;3;5;2;3;2;3;4;1;3;3;1;4;1;3;1;1;4;1;6;3;2;300;45;15;0;0;3;4;1;3;1;4;5;5;4;2;2;4;2;2;1;5;2;4;1; ;59;19	1000918273646;1;0;1;1;1;0;0;0;30;0;450;0;60;0;0;0;30;450;60;540;450;432;360;0;420;840;210;210;0;0;525;2205;1050;420;80;100;90;100;90;100;100;90;92	5;95;195;3	2;3	66666666666667;3;2;2	75;2	5;2	25;1;5;3	8;4	5;3;3;3	75;3	5;3	16666666666667;2	09090909090909;2	16666666666667;2;3	66666666666667;2;1;2;1;1;1	5;0;1;0;1;0;0;1;1;0;0;1;3;0;0;1;1;0;0;0; ;Agnes;Seghers;dec;165;52;2;2;1;2;1;1;8;2;3;4;3;4;2;3;5;4;4;3;1;3;5;2;3;4;4;2;1;2;2;2;4;1;2;4;1;4;1;7;2;3;300;120;15;15;15;4;1;3;4;1;3;5;5;4;2;2;4;2;2;1;5;2;4;2; ;61;19	1000918273646;1;0;0;1;1;0;0;0;0;0;0;0;60;0;0;0;0;0;60;60;0;48;0;0;630;630;420;0;30;0;630;2340;1050;630;75;75;55;95;80;100;100;85;75;91	25;125;2	42857142857143;3;2	66666666666667;1	625;2	75;4;2	5;1;27;3	2;4;2	5;3	5;3	25;3	33333333333333;3	33333333333333;2	18181818181818;2;2	4;4;3;1;2;1;1;1	75;1;0;1;1;0;0;1;0;0;1;1;3;0;0;1;1;1;1;2; ;-2;-2;-2;1	47726599542485;-2;2	6532221646566;-2;1	7782236267661;-2;-2;-2;-2;-2;-2;-2;-2;-2;1	7782236267661;-2;-2;-2;1	47726599542485;2	6532221646566;1	7782236267661;2	63549379981157;2	55631456433535;-2;-2;-2;1	7782236267661;1	68133170596917;-2;-2;-2; ;-2;2	62325963061961;2	92428445620351;2	32223997493115;2	32223997493115;-2;-2;2	72016757560302;3	34341056338888;3
45;1;1;1;mei;1;1947;9040;10;1;157; ;2;7;1;1;2;1;0;12;2012; ;0;0; ;1; ;1;2;2;2;8;3;3;5;4;5;4;3;4;4;2;4;4;3;4;5;4;4;4;2;2;3;4;3;4;4;3;4; ;4;1;2;2; ;300;15;45;0;0;5;5;4;4;1;1;5;5;4;3;4;2;3;2;2;5;3;5;5; ;66; ;1;0;0;1;0;0;0;60;60;900;370;0;840;240;0;0;120;1270;1080;2470;1570;1976;1256;175;600;1190;2100;540;0;0;420;5025;3290;775;95;100;100;50;90;100;100;65;86	25;88	75;332;4;3	66666666666667;3;2	25;2	75;2;2	75;2	66666666666667;2;4	2;4;4;2	5;4;3	5;3	83333333333333;3	2;3	33333333333333;3;2;1;2;2;2;2;1	75;1;1;1;0;1;1;1;1;1;0;0;4;1;1;1;3;0;1;1; ;Beatrice;Brondeel;mei;157;67;2;1;1;2;2;2;9;3;3;5;5;5;1;3;4;4;4;4;4;4;4;3;4;1;5;1;2;1;1;1;3;2;4;1;1;3; ;4;5; ;240;0;15;0;0;5;3;5;5;3;1;5;5;5;4;2;3;3;1;3;5;3;4;4; ;68;27	1816300864132;1;0;0;1;0;0;0;0;600;0;0;0;0;0;0;0;600;0;0;600;0;480;0;0;140;1260;1260;1680;0;840;630;5810;2520;140;88	8888888888889;100;90;75;85;100;100;85;88	4722222222222;92	5; ;4	15789473684211;4;3	33333333333333;2	625;3	25;3;2	25;2	66666666666667;29;3	8;4;4;4;4;4;3;1	9;1	66666666666667;2	25;4	5;2;2;2;1;1;1	75;1;0;1;0;1;0;1;1;0;0;0;2;0;1;1;2;1;0;1; ;-2;-2;1	7782236267661;1	7782236267661;2	95424733490676;2	56821346159708;-2;2	92428445620351;2	38022933693804;-2;-2;-2;-2;2	77815848856469;-2;-2;-2;-2;-2;-2;-2;2	07921743574657;3	10380714058408;3	03342777671354;3	29578913809262;3	09899309714603;-2;2	77815848856469;-2;-2;2	68125028508305;-2;2	38022933693804;-2; ;2	24306286480481;2	77815848856469;3	07555061091066;3	32222136279796;2
299;1;1;1;december;1;1952;9030;9;1;168;74;2;2;2;1;1;3;0;6;2012; ;6;0;6;1; ;1;0;1;2;7;3;2;3;3;2;4;4;3;3;3;2;2;3;5;5;5; ;3;2;3;2;2;3;4;4; ;1;5;4;3;1;1;1; ; ;45; ;120;4;5;4;5;1;5;5;5;3;3;4;4;2;3;3;3;4;5;4; ;61;26	218820861678;1;0;1;1;0;0;0;0;150;0;0;0;150;0;0;0;150;0;150;300;0;240;0;90;120;0;300;0;0;140;1190;1840;300;210;75;25;100;70;65;75;33	3333333333333;55;67	5;57	0833333333333;156;2	42857142857143;3;2	66666666666667;2;3;2	5;2	75;2	66666666666667;1;3	2;2	5;2	5;3;2	5;2	66666666666667;4;3	1;3;3	25;1;3;3;3;3;3;3;1;1;1;0;0;0;1;1;0;0;0;2;0; ;0;0;0;0;0; ;Linda;Van Parijs;dec;168;80;2;1;2;2;1;2;8;4;3;3;3;1;2;2; ; ; ; ; ; ;5;5;5;5;5;2;999;999;999;999;999;999;999;999;999;4;4; ; ; ;120;45;15;120;120;5;999;5;999;2;1;5;5;4;3;999;4;2;4;3;4;4;4;4; ;63;28	3446712018141;1;0;1;1;0;0; ;0;0;0; ;0; ;0;0; ;0; ; ; ; ; ; ;0; ;60;1260;0;0;630; ; ;1320; ;43	75;25;32	5;35;50;37	5;0;40;34	0625;31	875;392;2	88888888888889;2	33333333333333;3;1	75;2	75; ;2	66666666666667;2	66666666666667;31;2	2; ; ; ; ; ;4	5;4; ;4; ;1;1;1;1;1;1;1; ; ;0;1; ; ; ; ; ; ; ; ; ;0;0;1;1;2; ;-2;-2;-2;2	17612021105609;-2;-2;-2;2	17612021105609;-2;-2;-2; ;-2;-2;-2; ;-2; ;-2;-2;-2;2	17612021105609;-2;2	17612021105609;2	38022933693804;-2; ;-2; ; ; ; ;-2;-2; ;1	95429076170113;2	07921743574657;-2;2	47713573096112;-2;-2;2	14615905560482;3	07555061091066;3	26482018329922;2	47713573096112;2	32223997493115;-2; ;1	7782236267661;3	10037399188549;-2;-2;2	79934744296208; ; ;3	1205772213031; ;2	32223997493115;0;0;1
550;1;1;1;mei;1;1950;9000;34;1;158;60;2;7;4;0;4;0;0;11;2012; ;1;0;6;2;1;1;2;1;2;6;4;2;3;2; ; ; ; ; ;5; ; ;4;5;3;4;4;4;1;2;4;2;2;3;2;3;3;2;2;1; ; ; ;240;120;45;15;0;2;4;5;3;4;2;5;5;4;3;4;3;2;4;2;3;4;3;2; ;63;24	034609838167;1;0;0;0;0;0;0;0;250;40;270;0;375;0;0;0;250;310;375;935;310;748;248;60;0;0;180;240;0;90;140;710;180;60;55;50;57	5;35;30;25;66	6666666666667;40;49	375;40	4166666666667;381;2	35;3;3	33333333333333;2	66666666666667;2	75; ;2	75; ;2;2	5; ; ;4	5; ;4	5;3	5;2	36363636363636;2	5;2	2; ;2;2;1;1;2;1	5;0;1;0;0;1;1;1;1;0;0;1;4;0;0;0;0;1;1;2; ;Yolande;Vleurinck;mei;159;58;2;0;1;2;1;2;6;4;3;3;2; ; ;5; ; ; ; ; ; ;4;4;3;3;3; ;1;4;2;2;4;3;4;4; ;4;1; ; ; ;120;240;0;15;0;1;4;3;2;4;3;5;4;4;3;3;2;2;4;3;3;4;2;1; ;65;22	9421304537004;1;0;0;0;0;0;0;0;120;0;840;0;40;0;0;0;120;840;40;1000;840;800;672;75;0;0; ;0;60;20;210; ; ;75;50;50;35;45;40;50;33	3333333333333;65;45;47	0833333333333;354;1	94117647058824;2	66666666666667;3;2	5;3;2	5;2	75; ;30;3	33333333333333; ; ; ; ; ;3	4;2	9;2	66666666666667;3	25; ; ; ; ; ;1; ;0;1;0;1;0;0;0;1; ; ;1;2;0;0;0;0;0;0;0; ;-2;-2;-2;2	39795738010389;1	602168551379;2	43137984884194;-2;2	57404284875949;-2;-2;-2;-2;-2;2	07921743574657;-2;2	92428445620351;-2;1	602168551379;-2;-2;-2;2	39795738010389;2	49137570310773;2	57404284875949;2	87390740390161;2	39446919234743;-2;2	07921743574657;2	92428445620351;1	602168551379;2	90309541563904;2	82737573572124;-2;-2; ;1	7782236267661;-2;-2;2
61;1;1;1;december;1;1952;9032;35;1;176;71;2;2;5;1;1;2;0;5;2012; ;7;0;7;2;1;1;2;1;2;7;3;3;4;3;3;3;3;4; ; ;4; ; ;5;5;3;4;2;2;4;2;1;1;1;3;2;3;1;2;3;4; ;4;240;45;45;0;0;5;3;1;3;1;1;4;4;4;2;2;2;2;4;2;5;4;5;4; ;61;22	9209710743802;1;0;1;1;0;0;0;180;360;0;840;0;180;0;0;0;540;840;180;1560;1020;1248;816;90;450;750;1440;2100;0;30;630;5490;2190;540;90;100;100;65;90;100;100;90;88	75;95;121;3	25;3	66666666666667;3;2	125;2	75;2;2;2;2;3	2;4; ; ;4;4;3	5;2	09090909090909;2;2	2;4;3;3;2;2;3;2	5;1;0;0;1;1;0;1;1;0;1;1;4;0;0;1;1;1;0;1; ;Catherine;Versmessen;dec;176;71;2;1;1;2;1;2;8;3;3;3;2;3;2;3; ; ; ; ; ; ;3;3;2;4;2;2;5;3;2;2;3;2;2;2;1;1;3;2; ;5;240;45;45;15;0;5;3;3;3;1;1;3;4;4;2;2;3;2;3;2;4;3;4;4; ;63;22	9209710743802;1;0;1;1;1;0;0;0;330;0;840;0;300;0;0;0;330;840;300;1470;840;1176;672;120;120;750;1440;300;0;0;630;3360;2190;240;95;100;100;70;80;100;100;85;91	25;91	25;121;2	85;3;3;2	5;2	25;2	5;2	25;2;30;2	6; ; ; ; ; ;2	66666666666667;2	36363636363636;2	83333333333333;1	8;3	5;1;1;1;1;1;1;1;0;0;1;1;0;1;1;0;0;1;3;0;0;1;1;1;0;1; ;-2;-2;2	25529663190434;2	55631456433535;-2;2	92428445620351;-2;2	25529663190434;-2;-2;-2;-2;-2;2	51852710011734;-2;2	92428445620351;-2;2	47713573096112;-2;-2;-2;2	73240180223891;2	92428445620351;2	25529663190434;3	0962180652562;2	91169548095755;-2;2	51852710011734;2	92428445620351;2	47713573096112;3	07041101470471;2	82737573572124;-2;-2; ;1	95429076170113;2	6532221646566;2	87506705394619;3	15836550801868;3	32222136279796;-2;1	47726599542485;2	79934744296208;3
476;1;1;1;mei;1;1954;9000;3;1;150;90;2;11;2;1;3;1;2;10;2012; ;2;0;7;2;1;1;2;1;2;8;2;3;1;1;1;3;3; ; ; ; ; ; ;3;3;3;4;3;1;4;2;4;2;3; ;4;2;5;4;5; ; ;7;0;300;15; ;300;5;1;5;1;4;1;3;3;3;3;2;2;3;3;3;3;2;5;3; ;59;40; ;0;0;1;1;0;0;0;30;0;0;0;0;0;0;0;30;0;0;30;0;24;0;20;0;0;1680;2100;210;840; ; ;1680;20;65;0;100;65;40;62	5;66	6666666666667;45;57	5;53	5416666666667; ;3	89473684210526;3;3	66666666666667;2	625;2	25;1;2	5;1	66666666666667;0;1	8; ; ; ; ; ;2	83333333333333;3	5;3;4;7;1;1;1;1;1;1;1;0;0;0;1;0;1;1;0;0;1;3;0;0;0;0;1;0;1; ;Rita;Van Melkebeke;mei;150;94;2;1;1;2;1;2;9;3;3;1;1;1;2;2; ; ; ; ; ; ;3;3;4;2;1;2;5;4;4;4;3; ;4; ;5; ; ; ; ; ;0;240; ;45;300;5;1;5;1;1;1;4;3;3;4;3;2;3;3;2;5;4;5;4; ;61;41	7777777777778; ;0;0;1;1;0;0;0;45;0;0;0;0;0;0;0;45;0;0;45;0;36;0;90;0;1260;1680; ;1470;420;1470; ;2940;90;70;50;100;75;55;87	5;100;55;73	75;74	375; ;3	57894736842105;4;3;2	875;2	25;1;2	66666666666667;2	33333333333333;32;1	4; ; ; ; ; ;2	5;4	14285714285714;4;4	5; ;1;1;1;1;1;1;1;0;0;0;1;0;1;1;0;0;1;3;0;0;0;0;1;1;2; ;-2;-2;-2;1	47726599542485;-2;-2;-2;-2;-2;-2;-2;-2;-2;1	65330901293848;-2;-2;-2;-2;-2;-2;-2;1	47726599542485;-2;-2;1	38039216005703;-2;-2;1	65330901293848;-2;-2;1	55642312137129;-2;-2;-2; ;1	30124708863621;-2;-2;3	22531186680437;3	32222136279796;2	32223997493115;2	92428445620351; ; ;3	22531186680437;1	30124708863621;1	95429076170113;-2;3	10037399188549;3	22531186680437; ;3	16732028912236;2	62325963061961;3	16732028912236; ;3	46834880760176;1	95429076170113;1	30124708863621;0;0;1
22;1;1;1;mei;1;1952;9052;31;1;159;56;2;2;4;0;1;2;5;7;2012; ;5;0;10;1; ;1;2;1;2;8;3;3;3;4;4;4;4;1;1;1;3;2;2;5;4;5;5;5;1;1;1;1;1;1;1;1;1;1;1;1;4; ;7;240;120;45;15;0;5;4;5;5;1;1;5;5;5;2;1;2;3;4;1;5;3;4;5; ;61;22	1510225070211;1;0;1;1;1;820;210;90;270;0;260;90;570;90;0;1030;360;260;750;2400;1350;1920;1080;150;1450;1560;1470;480;360;30;1260;6720;3030;1600;100;100;100;80;60;100;100;80;95;85; ;3	31578947368421;3	33333333333333;2;1	875;2	75;2	5;2	5;2;5;3	8;2;1	5;1	5;1	75;1	66666666666667;4	16666666666667;1;1;1;5	5;2;3;1;3;2;2	25;1;1;1;0;1;0;0;1;0;0;0;1;0;0;1;1;1;0;1; ;Anne-Marie;De Vleeschhouwer;mei;159;57	5;2;1;1;2;1;2;7;3;3;3;4;4;2;2;2;2;2;4;4;4;4;4;4;4;4;2;2;2;2;2;2;2;1;1;1;1;1;5;3;2;240;120;45;15;0;5;4;3;4;1;2;5;5;5;3;2;3;3;2;2;5;2;3;2; ;63;22	7443534670306;1;0;1;1;1;0;0;0;0;30;300;0;840;0;0;0;0;330;840;1170;330;936;264;60;540;1260;1260;1260;60;30;1050;5520;2520;600;100;100;100;70;70;100;100;75;92	5;86	25; ;3	4;4;2	66666666666667;2	375;2	5;2	5;2	25;2;27;3;3;3;3;3;3;3	66666666666667;1	54545454545455;2;1;3	33333333333333;3;3;2;2;2;2	5;1;1;1;1;1;1;1;1;0;0;1;4;0;0;1;1;1;0;1; ;2	91381914862559;2	32223997493115;1	95429076170113;2	43137984884194;-2;2	41499005128352;1	95429076170113;2	75588247480709;1	95429076170113;-2;-2;-2;-2;-2;1	47726599542485;2	47713573096112;-2;2	92428445620351;-2;-2;3	01284144113599;2	55631456433535;2	41499005128352;2	87506705394619;3	28330349064809;3	03342777671354;-2;-2;2	51852710011734;2	92428445620351;2	97128048861163;2
107;1;1;1;december;1;1951;9030;2;1;165;83;2;8;5;0;3;2;0;1	5;2012; ;10	5;0;10	5;1;0;1;2;1;2;9;2;2; ;4; ;3;2; ; ;4; ; ;4;4;4;2;3;3;2;3;2;2;2;3;2;2;2; ;2;2; ;1; ;300;120;15;0;0;3;3;5;2;3;3;5;5;4;4;3;4;3;2;1;4;3;4;4; ;62;30	4866850321396; ;0;0;1;0;0;0;0;270;0;360;60;120;0;0;0;270;360;180;810;420;648;336;240;0;180;2100;240;0;0;840;3600;2280;240;70;100;90;60;60;87	5;100;75;80;80	625; ;3	05;2	66666666666667;3;3;3	25;2	5;1	75;1;2;3; ; ;4; ;4;3;2	2;2	33333333333333;2;1;2;2;1;2;3;1	75;0;0;0;0;0;0;0;0;0;0;0;0;0;0;0;0;1;1;2; ;Edith;Piens;dec;165;83;2;0;2;1;1;2;9;2;3;4;3;4;2;2; ; ; ; ; ; ;4;4;4;4;4;1;2;1;1;1;2;2;1;1;999;1;1; ;4; ;300;45;15;0;0;4;4;4;3;1;3;5;2;4;3;1;5;2;1;1;5;3;5;2; ;64;30	4866850321396;1;0;0;1;0;240;240;0;150;0;450;0;60;0;0;480;150;450;60;1140;690;912;552;200;0;180;1680;180;0;0;1680;3920;1860;200;100;100;100;80;70;87	5;100;80;95;84	375;171;2	76190476190476;2	33333333333333;2	66666666666667;2	875;2	75;2	5;1	75;1;30;3; ; ; ; ; ;3	5;1	3;1	5;1;4;3;2; ;2;2;2	33333333333333;1;1;0;0;0;0;1;1;0;0;0;2;0;1;0;1;1;1;2; ;-2;-2;-2;2	43137984884194;-2;2	55631456433535;1	7782236267661;2	07921743574657;-2;-2;2	38022933693804;2	38022933693804;-2;2	17612021105609;-2;2	6532221646566;-2;1	7782236267661;-2;-2;-2;2	43137984884194;2	55631456433535;2	25529663190434;2	81158170789422;2	52635220262851;2	68125028508305;2	17612021105609;2	6532221646566;1	7782236267661;2	95999960030321;2	74194694531159;-2;-2; ;2	38022933693804;-2;2
98;1;1;1;december;1;1950;9000;17;1;150;67;2;6;1;1;1;2;3;1;2012; ;11;0;11;1;2;1;2;1;2;7;3;2;5;4;5;5;5; ; ; ; ; ; ;4;4;4;2;2;2;4;4;4;4;4; ;4;4; ;5;2; ; ; ;15;300; ;240;120;5;5;5;5;1;1;5;5;3;1;1;4;1;3;2;5;3;4;5; ;63;29	7777777777778;0;0;1;1;1;0;0;0;630;0;120;0;240;0;0;0;630;120;240;990;120;792;96;360;75;0;483;560;0;0;525;2003;483;435;95;100;67	5;65;50;87	5;100;70;81	875;76	875; ;2	2;3	33333333333333;3	33333333333333;2	875;3;3;2	75;3;1;4	8; ; ; ; ; ;3;3	88888888888889;4;3	75; ;1;1;1;1;3;1;1;1;1;0;1;0;1;1;0;1;1;4;0;0;0;0;1;1;2; ;Diane;Quipor;dec;150;65;2;1;1;2;1;2;8;3;3;5;5;5;1;1; ; ; ; ; ; ;5;5;5;5;5;5;5;5;5;5;5;5;2;3; ;4;4;1; ;5;15;300;15;0;0;5;3;1;4;1;1;5;5;5;1;3;2;2;2;1;1;1;3;4; ;65;28	8888888888889;0;0;1;1;1;0;0;0;0;0;0;0;0;0;0;0;0;0;0;0;0;0;0;65;30;0;1260;490;0;0;420;2265;1260;95;65;0;0;60;65;87	5;100;75;31	25;81	875;154;4	28571428571429;3	33333333333333;3;2	5;2	5;2	5;2	33333333333333;1	66666666666667;1;3	4; ; ; ; ; ;5;4	3;5;3	25;3;1;1;1;1;3;1;1;0;1;1;1;0;1;1;0;1;1;4;1;0;0;1;1;0;1; ;-2;-2;-2;2	79934744296208;-2;2	07921743574657;-2;2	38022933693804;-2;-2;-2;-2;-2;-2;-2;-2;-2;-2;-2;-2;-2;2	79934744296208;2	07921743574657;2	38022933693804;2	89873066507106;1	98231646969207;-2;-2;-2;-2;-2;-2;-2;-2; ;2	55631456433535;1	87511916546257;-2;2	68395612226261;2	74819578219556;-2;-2;2	72016757560302;3	30168311750824;2	68395612226261;2	63849924062108;1	81298016603948;1	47726599542485;-2;3	10037399188549;2	69020494309077;-2;-2;2	62325963061961;3	35507012375955;3
507;1;1;1;december;1;1953;9040;8;1;175;83;2;6;4;1;1;1;0;1;2012; ;11;0;11;2;1;1;2;2;2;7;4;3;5;4;4;5;5;4;2;2;2;2;2;4;4;4;2;4;2;2;2;2;2;2;2;2;5;2;5;2;1;1;1;45;300;300;15;45;4;1;4;3;1;2;4;1;4;3;2;4;2;2;2;3;2;4;4; ;60;27	1020408163265;0;0;1;1;0;360;540;0;360;0;480;0;120;0;0;900;360;480;120;1860;840;1488;672;180;240;600;1680;600;0;90;420;3810;2280;420;45;25;45;35;55;62	5;100;85;37	5;75	625;154;3	45;3	33333333333333;3	66666666666667;3	125;2	25;2;2	75;1	33333333333333;5;4	6;3;2;2;2	5;2	33333333333333;3	33333333333333;2	54545454545455;2;3	2;1;3;3;1;2;2;2	25;1;0;0;0;1;0;0;1;0;0;1;2;1;0;1;2;0;1;1; ;Rudy;Aerts;dec;176;82;2;1;1;2;2;2;8;4;3;1;1;1;1;3;4;2;2;3;3;3;4;4;4;4;4;2;2;3;2;2;2;2;3;4;1;4;1;1;4; ;45;300;120;15;15;4;2;3;3;2;2;4;4;4;2;2;4;2;2;2;4;2;3;2; ;62;26	4721074380165;0;0;1;1;1;0;0;0;0;0;840;0;0;0;0;0;0;840;0;840;840;672;672;0;840;300;1680;600;0;0;420;3840;1980;840;65;100;67	5;50;55;100;100;90;70	625;86	25; ;3	42105263157895;3;3;3;2	5;2	5;2	75;2;29;1	4;3	5;2	5;2	5;3;2	83333333333333;3	66666666666667;2	36363636363636;2	16666666666667;2	6;2	5;3;2;2;3;2;2	5;1;0;0;1;1;0;0;0;0;0;0;0;0;0;1;1;0;0;0; ;2	55631456433535;2	73240180223891;-2;2	55631456433535;-2;2	68125028508305;-2;2	07921743574657;-2;-2;-2;-2;-2;-2;-2;2	92428445620351;-2;-2;-2;-2;2	95424733490676;2	55631456433535;2	68125028508305;2	07921743574657;3	17260584984576;2	82737573572124;-2;-2;2
16;1;1;1;december;1;1954;9040;20;1;162;68;2;6;3;2;1;2;2;1;2012; ;11;0;11;2;1;1;2;1;1;7;2;3;4;4;5;4;3;5;3;4;5;5;5;5;3;5;5;5;2;1;1;1;2;3;2;1;1;1;1;1;5;5;6;0;300;120;240;240;5;4;5;4;4;3;4;4;2;2;1;4;1;2;2;4;3;4;4; ;59;25	9106843468983;0;0;1;1;1;0;0;60;0;0;840;0;0;60;0;0;60;840;60;960;960;768;768;0;90;70;720;420;150;0;840;2290;790;90;100;100;100;70;95;100;100;90;92	5;96	25;156;2	95;2	66666666666667;3	66666666666667;2	375;2	75;2	5;1	5;1;7;4;5;4;4	5;4	5;4	5;4	16666666666667;1	36363636363636;1	66666666666667;1;5	33333333333333;3;3;2;2;2;2	5;1;1;1;0;0;1;1;1;0;1;1;5;0;0;1;1;1;1;2; ;Ann;Vanderhimpen;dec;162;67;2;2;1;2;1;2;7;2;1;4;3;3;2;2;5; ;5;3; ;5;5;2;5;5;5;2;1;1;1;1;1;1;1;1;1;1;1;6;5;5;0;300;45;120;120;5;4;3;3;1;2;5;5;3;2;2;2;2;4;2;5;4;4;5; ;61;25	5296448712087;0;0;1;1;1;0;0;15;20;1020;450;90;135;330;135;0;35;1470;690;2195;1680;1756;1344;0;240;45;480;750;60;0;945;2520;525;240;90;100;90;75;100;100;100;100;88	75;100;157;2	1;3;4;2	25;2	5;2;2	25;2;23;2	8;4; ;5;4;4	5;4;1;1;1;5	33333333333333;3;3;3;3;2;3;1;1;0;1;1; ;1;1;0;1;1;4;0;0;1;1;1;1;2; ;-2;-2;1	7782236267661;-2;-2;2	92428445620351;-2;-2;1	7782236267661;-2;-2;-2;1	17638069224327;1	30124708863621;3	00860442953008;2	6532221646566;1	95429076170113;2	13036593726521;2	51852710011734;2	13036593726521;-2;1	7782236267661;2	92428445620351;1	7782236267661;2	88536687487076;2	88536687487076;-2;1	54419211076503;3	16732028912236;2	83885538481457;3	24452698476624;3	12840250006354;1	7782236267661;2
88;1;1;1;mei;1;1947;9050;1;1;158;58;2;10;4;1;1;4;0;6;2012; ;6;0;11;1; ;1;2;2;2;6;4;4;4;4;3;3;2;5;5;5; ; ; ;4;1;5;3;2;1;3;3;4;4;3;4;3;3;4;3;1;1; ; ; ; ; ; ; ;3;2;4;4;4; ;5;5;5;3;4;2;4;4;3;5;2;2;3; ;66;23	2334561768947; ;0;1;1;0;0;0;0;150;240; ;0;0;0;0;0;150; ;0; ; ; ; ;20;660;0;1050;1470;0;300;420;3920;1050;680;75;0;32	5;55;45;50;0;60;40	625;38	75; ;3	82352941176471;3	66666666666667;3	33333333333333;2	625;3;2	5;3;2	33333333333333;2;3	2;5;5;5;5;5;2	66666666666667;3	18181818181818;3	5;2	8;1;1;1;1;1;1;1;0;0;1;0; ;0;0;1;0;0;1;2;0;0;0;0;1;0;1; ;Claudine;Hurez;mei;155;56;2;1;1;2;1;2;7;3;3;4;4;3;2;4; ; ; ; ; ; ;4;3;4;3;2;1;4;3;4;5;3;5;4;3;5;3;3;1;5; ; ;300; ;15;120;3;3;4;3;5; ;5;5;4;5;5;5;1;4;2;3;2;1;3; ;68;23	309053069719; ;0;1;1;0;0;0;0;300;360;840;0;0;0;0;0;300;1200;0;1500;1200;1200;960;720;60;0;1680;420;0;360;630;3870;1680;780;95;25;67	5;60;40;62	5;33	3333333333333;40;61	875;43	9583333333333;206;3	6;4;3;2	75;2	75;2	5;2	5;2	33333333333333;28;3	4; ; ; ; ; ;2	83333333333333;3	81818181818182;4;3	6;3;1;3;2;2;2;2;0;0;0;0; ;0;0;1;0;0;1;2;1;0;0;1;1;0;1; ;-2;-2;-2;2	17612021105609;2	38022933693804; ;-2;-2;-2;-2;-2;-2;-2;2	47713573096112;2	55631456433535;2	92428445620351;-2;-2;-2;-2;-2;2	17612021105609; ;-2; ; ;-2;2	47713573096112;3	07918486515323;-2;3	07918486515323;2	98227575691686;-2;-2; ;1	30124708863621;2	81955051571144;-2;3	02119343518817;3	16732028912236;-2;2	47713573096112;2	62325963061961;3	59328717491313;3	02119343518817;2
394;1;1;1;mei;1;1947;9050;33;1;158;60;2;2;5;1;1;2;5;6;2012; ;6;0;11;1; ;1;2;1;2;7;3;3;4;3;4;3;3;4;1;1;5; ;5;4;4;4;5;5;2;1;3;1;1;3;1;2;2; ;1;1;6;5;6;300;15;15;0;0;4;5;3;4;1;3;5;4;4;3;3;4;3;4;2;4;3;4;4; ;66;24	034609838167;1;0;1;1;1;0;0;80;660;360;720;95;145;0;0;0;740;1080;240;2060;1255;1648;1004;30;1200;80;1260;170;0;405;350;3495;1340;1230;85;100;90;60;75;100;100;75;83	75;87	5;154;4	15;3	33333333333333;3;3	125;2	5;2	5;2	5;2;5;3	4;4	5;1;3;3	33333333333333;3	2;4;1	6;1	66666666666667;1	5;5	66666666666667;3;2;2;2;3;2	25;1;1;1;1;0;1;1;1;1;1;1;6;0;0;0;0;1;0;1; ;Monique;Cales;mei;158;61;2;1;1;2;1;2;6;2;3;4;4;4;3; ;4; ; ;5; ; ;5;4;4;5;5;1;1;2;1;1;2;2;1;1; ;1;1;5;5;5;300;15;15;0;0;4;4;3;3;1;2;5;4;4;2;3;4;3;2;2;4;3;4;4; ;68;24	4351866688031;1;0;1;1;1;0;0;0;0;0;180;0;0;0;0;0;0;180;0;180;180;144;144;30;720;45;1260;900;0;240;560;3755;1305;750;50;0;45;81	25;80;25;100;80;44	0625;71	25;204;4	15789473684211;3	33333333333333;2	66666666666667;2	625;2	75;2	5;2	75;2;29;3	75;4	5; ; ;4	5;4	5;4;1	3;1	5;1;5;3;2;2;1;1;2;1;1;0;1;1;1;1;1;0;1;1;5;0;0;0;0;1;0;1; ;-2;-2;1	90314427040954;2	81955051571144;2	55631456433535;2	85733852825719;1	97776931809157;2	1613979525458;-2;-2;-2;-2;-2;-2;-2;2	25529663190434;-2;-2;-2;-2;-2;2	86923758853567;3	03342777671354;2	38022933693804;3	21695984263515;3	00173803842971;-2;-2;2	25529663190434;-2;2	15839265038712;2
115;1;1;1;mei;1;1947;9030;17;1;158; ;2;2;5;1;1;2;4;5;2012; ;7;0;12;1; ;2;1;2;2;6;2;3; ; ; ; ; ;3; ; ; ; ; ;4;4;4;3;4;1; ;5;3;3;4;1;1;1;1;2;2;1; ;7; ; ; ; ;300;4;1;3;2;4;3;5;5;3;4;4;3;4;2;3;5;4;4;5; ;66; ;1;0;1;1;1;960;0;0;120;0;0;0;0;0;0;960;120;0;0;1080;960;864;768;0;0;0;1260;300;0;100;525;2185;1260;0;85;75;90;60;70;87	5;100;80;77	5;84	375; ;1;1;3;1;1	5;1;3	66666666666667;3;4; ;3; ; ;3;3;3	33333333333333;2	3;3	2;1	4;4;3;2;1;1;1;1	75;1;0;0;1;0;0;0;0;0;0;0;0;0;1;0;1;0;1;1; ;Emilienne;Vernimmen;mei;158;68;2;1;1;1;1;2;8;2;3;3;3;4;2;2;4; ; ;1;1;1;4;4;2;4;4;1;3;4;3;3;3;3;2;1;5;3;2;1; ;6;45;300;300;15;15;4;1;3;2;5;3;5;5;4;2;3;2;5;5;3;4;4;4;4; ;68;27	2392244832559; ;0;1;1;1;360;360;0;0;0;0;0;0;0;0;720;0;0;0;720;360;576;288;0;0;90;420;2100;0;105;0;2715;510;0;95;75;80;75;60;62	5;66	6666666666667;50;81	25;59	7916666666667; ;1	1;1;1;1	875;1	5;2;2	25;3;27;2	8;2	5;1;1;2;1	75;3	16666666666667;2	90909090909091;3	16666666666667;2	6;3	5;3;2;1;2;1;2;1;0;0;1;0;0;0;0;0;0;0;0;0;1;0;1;0;0;0; ;2	98227575691686;-2;-2;2	07921743574657;-2;-2;-2;-2;-2;-2;2	55631456433535;2	55631456433535;-2;-2;-2;-2;-2;-2;-2;-2;2	98227575691686;2	07921743574657;-2;-2;2	93651876900631;2	88536687487076;2	85733852825719;-2;-2;-2;2	76043002319252;2	45940756716695;-2;-2; ;-2;-2;-2;3	10037399188549;2	47713573096112;-2;2	00004342727686;2	72016757560302;3	33945342891966;3	10037399188549;-2;-2;-2;1	95429076170113;2	62325963061961;3	32222136279796;-2;2	0212306584797;-2;3	43377143353327;2
400;1;1;1;mei;1;1948;9000;26;1;154;66;2;8;2;1;3;3;5;5;2012; ;7;0;12;1; ;1;2;1;2;8;2;3;5;5;5; ;1;1;1;1;3;4;4;5;4;5;5;5;2;2;3;2;1;1;1;1;3; ;1;1;3;3;5;300;15;0;0;0;5;3;1;5;2;3;5;5;5;2;1;1;2;5;1;5;2;5;2; ;65;27	8293135435993; ;0;0;1;1;0;0;0;0;601;840;0;0;0;0;0;0;1441;0;1441;1441;1152	8;1152	8;160;1550;315;1610;140;90;0;525;4390;1925;1710;80;100;45;80;75;100;100;80;76	25;88	75;314;4	33333333333333;4;2	33333333333333;1	875;2;1	5;2	25;3	33333333333333;5;4;2;2	5;2	5;2	25;2	33333333333333;4	33333333333333;1	6;1	66666666666667;1	5;3	66666666666667;2;2;1;1;1;1	5;1;0;1;1;0;0;1;1;0;0;1;3;1;0;0;1;1;1;2; ;Monique;Leyman;mei;154;68;2;1;1;2;1;2;8;3;4;4; ;1;1;1; ; ; ; ; ; ;5;5;5;4;4;1;2;4;4;2;3; ;4;5;4;5;1;6;5;6;300;15;0;0;0;5;5;5;3;1;2;5;5;5;1;2;1;3;4;3;5;5;5;3; ;67;28	6726260752235;1;0;0;1;1;0;0;0;0;120;120;0;0;120;0;0;0;240;120;360;360;288;288;30;300;770;1610;840;270;0;630;4450;2380;330;55;25;0;45;65;75;100;80;31	25;80;389;3	23809523809524;4;1;2	5;1	5;2	5;2	75;3	33333333333333;6;1	75; ; ; ; ; ;4;3	4;3;3	8;5	66666666666667;1;1;1;1;1;1;1;1;0;0;1;0;0;1;0;0;1;2;1;1;0;2;1;1;2; ;-2;-2;-2;-2;2	77888169814032;2	92428445620351;-2;-2;-2;-2;-2;-2;-2;-2;2	07921743574657;2	07921743574657;-2;-2;2	07921743574657;-2;-2;-2;3	15866699464449;-2;3	06175773509079;3	06175773509079;-2;-2;2	38022933693804;2	07921743574657;2	45940756716695;2	45940756716695;-2;2	07921743574657; ;2	20414712521285;3	19033450006114;2	49832434069717;3
362;1;1;1;mei;1;1947;9030;42;1;167;62;2;11;1;1;1;3;7;4;2012; ;8;0;13; ; ; ;2;2;2;0;3;4;1;4;4;4; ;3;2;2;3;3;2;4;4;4; ;4; ;2;3;3;2;2;2;2; ; ;1;1;6; ;4; ; ; ; ;0;4;4;3;3;1;3;5;2;3;3;4;3;2;2;2;3;3;3;2; ;66;22	2309871275413; ;0;1;1;1;0;0;60;80;0;60;60;480;0;0;0;140;60;540;740;180;592;144;0;0;2100;600;0;0;0;1680;4380;2700;0;65;100;45;70;70;87	5;100;80;70;84	375; ;3	72222222222222;4;3;3	25;2	25;2	5;3;2;3;3	25;3;2	5;2;2	75;2	5;4;2;2	33333333333333;1	33333333333333;5;2;1;1;2;2;1	5;1;1;0;1;0;0;1;1;0;0; ;2;0; ;1;1;0;0;0; ;Marie-Christine;De Grave;mei;167;62;2;1;1;2;2;2; ;2;3;4;4;5;2;4;4;4;3;4;2;2;3;3;4;4;4;1;4;4;3;2;3;2;2;2; ;2;2;4; ;5; ;240;0;45;0;5;4;4;4;2;1;4;4;3;2;2;3;3;2;2;1;2;1;2; ;68;22	2309871275413; ; ;1;1;1;0;0;0;630;0;0;0;0;0;0;0;630;0;0;630;0;504;0;60;0;600;240;0;0;0;840;1740;840;60;61	1111111111111;100;90;95;80;100;100;90;86	5277777777778;92	5;154;3	14285714285714;4;3;3;2	75;2	5;3;2;28;3	8;4;3;2	5;3	5;3	16666666666667;3	16666666666667;2	6;3;2;4	5;2;2;2;3;3;2	25;1;1;1;0;1;0;1;1;1;1;1;5;0;0;0;0;0; ;0; ;-2;-2;1	7782236267661;1	90314427040954;-2;1	7782236267661;1	7782236267661;2	68125028508305;-2;-2;-2;-2;-2;2	79934744296208;-2;-2;-2;-2;-2;-2;-2;2	14615905560482;1	7782236267661;2	73240180223891;2	7723290427164;2	15839265038712;-2;2	79934744296208;-2;-2;2	70243915331405;-2;-2;-2; ;-2;-2;3	32222136279796;2	77815848856469;-2;-2;-2;3	22531186680437;3	64147510204288;3	43136537265409;-2;1	7782236267661;-2;2	77815848856469;2
178;1;1;1;mei;1;1947;9032;19;1;159;55;2;2;2;1;1;2;2;3;2012; ;9;0;14;1; ;1;2;1;2;8;2;3;3;3;4;2;3;5;3;5;5;3;3;5;2;5;5;5;1;1;1;1;1;1;1;1;1;1;1;1;7;7;7;240;0;0;0;0;3;3;3;3;4;4;5;5;3;4;3;3;3;2;3;4;4;4;3; ;66;21	7554685336814;1;0;1;1;1;0;0;200;0;20;45;150;0;60;0;0;200;65;210;475;475;380;380;0;140;280;525;525;0;0;420;1890;805;140;90;100;90;60;85;100;100;85;85;92	5;125;2	8;3;2	66666666666667;2	75;3;2	5;2	25;2;2;3;5;3;4;4;4;3	83333333333333;1;1;1;7;3;2;2;2;2;2	25;0;0;0;1;0;1;1;1;1;1;1;6;0;0;0;0;1;1;2; ;Godelieve;Vermeire;mei;159;50;2;1;1;2;1;2;8;1;3;4;2;3;3;4;5;3;5;5;2;3;4;3;4;5;5;2;1;1;1;1;1;1;1;1;1;1;1;7;7;7;240;15;0;0;0;4;4;3;4;4;3;5;5;3;4;3;4;4;2;3;3;3;4;4; ;68;19	7776986669831;1;0;1;1;1;0;0;175;0;40;840;135;90;120;0;0;175;880;345;1400;1310;1120;1048;0;225;420;420;420;315;0;420;2220;840;225;90;100;100;80;85;100;100;90;92	5;93	75;121;2	75;3;2	66666666666667;2	625;3;2	5;2	25;2;28;3	2;5;2	5;4;3	75;3	83333333333333;3	83333333333333;1;1;1;7;3;3;2;3;3;2	75;1;1;1;1;0;0;1;1;1;1;1;5;0;0;1;1;0;0;0; ;-2;-2;2	30105170984523;-2;1	30124708863621;1	65330901293848;2	17612021105609;-2;1	7782236267661;-2;-2;-2;2	24306286480481;-2;1	602168551379;2	92428445620351;2	13036593726521;1	95429076170113;2	07921743574657;-2;-2;2	30105170984523;1	81298016603948;2	32223997493115;2	57979502526859;2	57979502526859;-2;2	24306286480481;2	9444876072867;2	53783168313669;3	04922190028217;3	02036542665925;1	7782236267661;2	07921743574657; ;-2;2	14615905560482;2	44717354158246;2	72016757560302;2
518;1;1;1;december;1;1951;9040;7;1;158;54;2;2;5;1;1;1;0;9;2011; ;3;1;15;1; ;1;2;1;2;7;2;3;4;3;5;4;3;1;1;3;1;1;4;4;4;2;5;5;1;2;3;4;4;4;3;2;1;3;2;1;5; ; ;300;45;15;0;0;5;5;4;3;1;2;5;3;3;2;3;4;3;4;2;4;2;4;4; ;62;21	6311488543503;1;0;1;1;0;0;0;0;90;15;120;0;135;0;0;0;90;135;135;360;135;288;108;40;120;120;540;840;0;60;840;2560;660;160;85;100;90;80;75;100;100;70;88	75;86	25;157;2	25;2	66666666666667;2	66666666666667;2	5;3;2	5;2	5;1	33333333333333;3;3	8;1;1;3	5;1;1	83333333333333;3	5;2	63636363636364;3	33333333333333;1	8;5;2;1;1;1;2;1	25;1;1;0;0;1;0;1;1;0;0;1;3;0;1;1;2;1;0;1; ;Sonia;Berbiers;dec;158;51;2;1;1;999;999;999;7;3;3;4;3;4;2;3; ; ; ;5; ; ;3;2;3;4;4;1;1;2;2;1;4;3;2;1;3;2;1;5; ;1;300;120;45;15;0;4;5;3;3;1;1;5;4;3;2;3;3;3;3;3;5;2;4;3; ;64;20	4294183624419;1;0;1;1;0;0;0;0;40;120;180;0;135;0;60;0;40;300;195;535;360;428;288;50;160;180;750;840;120;30;525;2655;930;210;80;100;67	5;65;65;75;66	6666666666667;55;78	125;65	4166666666667;156;2	58823529411765;3;2	66666666666667;2	5;3; ;2;1	33333333333333;30;3	2;5; ; ;5;5;2	83333333333333;2;2	16666666666667;1	8;3;2;2;1;2;2;1	75;1;1;0;1;1;1;1;1;0;0;1;4;0;1;1;2;1;0;1; ;-2;-2;-2;1	95429076170113;1	17638069224327;2	07921743574657;-2;2	13036593726521;-2;-2;-2;-2;-2;1	602168551379;2	07921743574657;2	25529663190434;-2;2	13036593726521;-2;1	7782236267661;-2;1	95429076170113;2	13036593726521;2	13036593726521;2	45940756716695;2	03346396607741;-2;1	602168551379;2	47713573096112;2	29005688230337;2
28;1;1;1;mei;1;1951;9050;19;1;164;89;2;2;5;1;3;1;0;2;2012; ;10;0;15;2;1;1;2;1;2;7;3;3;4;3;4;4;3; ;4;4; ;2;3;5;5;4;4;3;1;3;2;3;2;3;3;3;2;1;2;2; ;1;5;240;15;15;0;0;4;4;3;3;2;2;4;5;3;4;3;2;4;3;3;3;3;4;3; ;62;33	0904223676383;1;0;0;1;0;0;0;0;0;0;30;210;0;0;0;0;0;30;210;240;240;192;192;25;90;175;1680;2520;0;0;175;4665;1855;115;70;100;67	5;50;45;87	5;100;60;71	875;73	125;156;3	05263157894737;3	33333333333333;2	66666666666667;2	75;2	5;2	5;2	5;2;3;3	6; ;3;3	5;3;3	25;3	66666666666667;2	36363636363636;2	66666666666667;2;3;2;1;1;1;2;1	25;1;1;0;1;1;1;0;1;0;0;0;2;0;1;0;1;1;0;1; ;Annette;Wuylens;mei;164;90;2;1;1;2;1;2;7;3;3;4;3;4;4;5; ;3;3; ;2;2;4;4;4;2;3;1;3;2;2;2;3;2;2;2;2;2;2; ;4;4;300;15;15;0;0;4;3;4;2;3;2;4;5;3;4;3;2;4;2;3;4;3;4;4; ;64;33	4622248661511;1;1;0;1;1;0;0;0;90;0;60;0;30;100;0;0;90;60;130;280;160;224;128;0;20;420;1680;1050;0;0;210;3380;2100;20;80;100;90;50;65;100;100;70;80;83	75;156;3	35;3;2	66666666666667;2	625;2	25;2	5;2	5;2;29;4; ;2	5;2	5;2	5;2	5;3;2	18181818181818;2	33333333333333;2;4;3;3;2;2;2;2	5;1;0;0;0;1;1;1;1;0;0;1;4;0;1;0;1;1;0;1; ;-2;-2;-2;-2;-2;1	47726599542485;2	32223997493115;-2;-2;-2;-2;-2;-2;1	95429076170113;-2;1	7782236267661;-2;1	47726599542485;2	00004342727686;-2;-2;-2;1	47726599542485;2	32223997493115;2	28332384761879;2	28332384761879;-2;1	95429076170113;1	7782236267661;2	11397675828985;2	35026740604792;2	10724389757897;-2;2
396;1;1;1;december;1;1948;9000;25;1;154;66;2;10;1;1;1;3;3;8;2011; ;4;1;16;1; ;1;2;1;2;8;3;3;3;3;4;3;3;1;1;1;3;1;1;4;4;4;4;4;2;2;3;3;4;4;4;2;2;4;1;2;2; ;5;15;15;45;0;0;4;3;4;2;2;1;4;4;4;4;2;4;4;4;3;4;4;4;4; ;65;27	8293135435993; ;0;1;1;1;0;0;0;120;0;0;0;40;0;0;0;120;0;40;160;0;128;0;0;15;0;1260;0;0;20;420;1715;1260;15;80;100;70;60;70;100;100;80;77	5;87	5; ;3	94444444444444;3	33333333333333;3	33333333333333;2	625;2	25;2	5;2	5;2;3;3	2;2;1;1;1	5;1	33333333333333;3	66666666666667;2	81818181818182;3	33333333333333;2	2;3	5;2;2;2;2;2;2;1;0;0;0;1;0;1;1;0;0;1;3;0;0;1;1;1;1;2; ;Monique;De Coninck;dec;161;63;2;1;1;2;2;2;6;3;3;4;5;5;2;2;3;4;4;4;5;5;4;4;4;4;4;999;4;3;3;4;4;4;3;2;4;1;1;4;999;999;999;999;15;0;0;4;3;4;4;1;1;4;4;4;4;2;4;3;4;1;1;1;4;4; ;67;24	3046178773967;0;0;1;1;1;0;0;0;120;0;0;0;0; ;0;0;120;0; ; ; ; ; ;120;60;0;1260;360;0;210;210;2220;1260;180;80; ;45;70;75;100; ;80;65;85; ;3	57142857142857;3	33333333333333;3;3;3;2	5;2	5;2	33333333333333;31;3	6;3	5;4	5;4	5;4;4	16666666666667;4;3;3	66666666666667;2	2;4;2;2; ;2;2;2;1;0;1;0;1; ;1;1;0;0;1;3;1;1;0;2;1;0;1; ;-2;-2;-2;2	07921743574657;-2;-2;-2;1	602168551379;-2;-2;-2;-2;-2;2	07921743574657;-2;-2;-2;-2; ;-2;-2;2	07921743574657;-2;1	602168551379;2	10724389757897;-2;-2;2	07921743574657;-2; ; ; ;-2;-2; ;-2;1	17638069224327;-2;3	10037399188549;-2;-2;1	30124708863621;2	62325963061961;3	23426665670075;3	10037399188549;1	17638069224327;2	07921743574657;1	7782236267661;-2;3	10037399188549;2	55631456433535;-2;2
381;1;1;1;december;1;1950;9040;30;1;157;63;2;6;4;4;1;0;0;7;2011; ;5;1;17;1; ;1;2;1;2;8;3;3;4;4;5;5;5;3; ;1;3; ;3;5;3;5;5;5;2;2;2;3;2;3;2;1;1;1;3;1;7;7; ;120;300;120;15;120;5;5;3;5;1;3;5;5;5;3;2;3;3;4;1;1;1;3;3; ;63;25	5588462006572;0;0;1;0;0;0;0;0;840;0;525;0;0;0;0;0;840;525;0;1365;525;1092;420;0;90;0;630;1050;0;0;350;2120;630;90;95;100;57	5;75;60;62	5;100;55;81	875;69	375;125;1	35;2;3;2	75;3;2	5;3;2	33333333333333;4;4	6;3; ;2;3;2	5;4	16666666666667;1	90909090909091;2	33333333333333;1	4;7;2;2;2;1;2;1	75;1;1;1;1;0;0;1;1;0;1;1;4;0;0;1;1;0;0;0; ;Martine;Christiaens;dec;157;66;2;1;1;2;1;2;7;3;3;5;5;5;3;3; ; ; ; ;5;5;5;5;5;5;5;2;2;3;2;3;3;3;3;3;999;3;3;1;7; ;120;120;120;0;0;5;1;5;3;1;3;5;5;5;3;1;5;1;5;1;5;3;5;5; ;65;26	7759341149742;0;0;1;0;0;0;0;0;280;0;100;0;0; ;0;0;280;100; ; ; ; ; ;0;280;560;1470;560;0;0;1680;4550;2030;280;70;100;45;75;70;100;100;65;72	5;83	75; ;1	4;2	33333333333333;2	33333333333333;1	5;2	25;3;3;2	66666666666667;29;4	2; ;5;5;5;5;4	5;2	8;2	66666666666667;3;4;2;2;2;2;2;2;1;0;0;0;0;0;1;1;0;1;0;3;0;0;1;1;1;1;2; ;-2;-2;-2;2	92428445620351;-2;2	72016757560302;-2;-2;-2;-2;-2;-2;-2;2	44717354158246;-2;2	00004342727686;-2;-2; ;-2;-2;2	92428445620351;2	72016757560302;-2;3	0382266154062;2	62325963061961;-2;2	44717354158246;2	00004342727686; ; ; ;-2;-2; ;-2;1	95429076170113;-2;2	79934744296208;3	02119343518817;-2;-2;2	54408045258678;3	3263379094828;2	79934744296208;1	95429076170113;-2;2	44717354158246;2	74819578219556;3	16732028912236;2
175;1;1;1;december;1;1951;9000;2;1;165;70;2;7;5;2;1;2;2;7;2011; ;5;1;17;1; ;1;0;1;1;8;2;3;4;3;4;4;3;5;3;3;5;2;2;5;4;2;5;5;1;1;1;1;1;1;1;1;1;1;1;1;7; ;6;300;0;0;0;0;5;5;3;5;1;1;5;5;3;1;1;4;2;4;1;5;2;5;5; ;62;25	7116620752984;1;0;1;1;1;0;0;100;315;0;210;120;0;0;0;0;415;210;120;745;430;596;344;180;120;840;630;1680;420;120;420;4410;1470;300;100;100;100;90;95;100;100;95;97	5;97	5;239;3	1;4;3	33333333333333;2	75;3;2;2;1	66666666666667;5;3	6;5;2	5;2	5;3	75;3	33333333333333;3	66666666666667;1;1;1;6	5;3;3;2;3;3;2	75;1;1;1;1;1;0;1;1;1;1;1;5;1;0;1;2;1;1;2; ;Godelieve;Devos;dec;164;70;2;1;1;2;1;1;8;2;3;3;4;4;3;2;5;2;2;5;2;2;5;4;3;5;5;1;1;1;1;1;1;1;1;1;1;1;1;7; ; ;300;45;0;0;0;5;4;4;4;1;1;5;4;3;4;2;2;3;4;2;4;2;4;4; ;64;26	0261748958953;1;0;1;1;1;0;0;100;210;0;210;480;180;0;0;0;310;210;660;1180;790;944;632;120;120;840;735;1260;225;150;420;3870;1575;240;95;100;100;85;90;100;100;90;95;95;339;3	5;4;3;3	125;3;2	5;1	75;1	33333333333333;27;3	2;5;2;2;3	5;3;3	83333333333333;1;1;1;7;3;3;1;3;3;2	5;1;1;1;0;1;0;1;1;1;1;1;5;0;0;1;1;1;1;2; ;-2;-2;2	00004342727686;2	49832434069717;-2;2	32223997493115;2	07921743574657;-2;-2;-2;-2;-2;2	00004342727686;2	32223997493115;-2;2	32223997493115;2	68125028508305;2	25529663190434;-2;-2;-2;2	61805856151329;2	32223997493115;2	07921743574657;2	77525354649927;2	53657106722762;-2;2	49137570310773;2	32223997493115;2	81955051571144;2	97497659485084;2	80072394997615;-2;-2; ;2	25529663190434;2	07921743574657;2	92428445620351;2	79934744296208;3	22531186680437;2
216;1;1;1;mei;1;1949;9050;32;1;170;98;2;6;2;0;1;1;1;12;2011; ;0;1;17;1; ;1;2;1;2;6;2;3;3;2;3;3;3;3;3;3;3;3;3;3;4;4;3;4;3;3;3;4;4;3;2;2;4;4;4;2;4;1;4;0;240;45;0;45;3;2;4;2;1;2;3;3;4;3;3;4;2;3;2;4;3;4;5; ;64;33	9100346020761;0;0;1;1;1;0;0;0;840;0;840;0;90;0;0;0;840;840;90;1770;840;1416;672;150;0;0;1470;420;120;150;630;2940;1470;150;85;100;90;85;80;100;100;90;90;92	5;164;3	31578947368421;3;3;2	5;1;2;3	25;2	33333333333333;4;2	8;3;3;3;3;3;3	5;3	18181818181818;3	16666666666667;3	2;3;2;2;1;1;2;1	5;0;0;0;0;1;0;1;1;0;0;1;3;0;0;1;1;0;1;1; ;Jacqueline;Moens;mei;169;110;2;0;1;2;1;2;6;3;3;2;2;3;3;3;3;3;3;3;3;3;3;4;3;2;3;3;3;3;3;3;3;2;3;2;2;1;3;5;5;5;120;120;15;45;120;4;3;3;2;1;2;4;4;4;2;3;4;3;2;2;4;3;4;3; ;66;38	5140576310353; ;0;1;1;1;0;0;0;420;360;840;0;240;0;0;0;420;1200;240;1860;1200;1488;960;90;0;0;1260;360;60;210;630;2610;1260;90;55;25;57	5;55;70;87	5;100;80;48	125;84	375;204;2	15;2	33333333333333;2	33333333333333;2	625;1	75;3	5;2;2	33333333333333;28;2	6;3;3;3;3;3;3;2	54545454545455;2	83333333333333;2	2;5;2;2;2;2;2;2;1;0;0;1;1;0;1;1;0;0;1;3;0;0;0;0;1;1;2; ;-2;-2;-2;2	92428445620351;-2;2	92428445620351;-2;1	95429076170113;-2;-2;-2;-2;-2;2	62325963061961;2	55631456433535;2	92428445620351;-2;2	38022933693804;-2;-2;-2;2	92428445620351;2	92428445620351;1	95429076170113;3	15106632039435;2	82737573572124;-2;2	62325963061961;3	07918486515323;2	38022933693804;3	17260584984576;2	98227575691686;-2;-2; ;2	17612021105609;-2;-2;3	16732028912236;2	62325963061961;2	07921743574657;2
89;1;1;1;mei;1;1953;9041;4;1;170;82;2;7;5;1;5;2;4;12;2011; ;0;1;17;2;1;2;1;1;1;8;3;2;5;4;4;5;3;3;4;5;2;2;2;5;2;4;4;2;1;4;2;3;2;1;1;1;1;2;2;1;1;1;5;240;120;45;0;120;4;3;3;3;1;4;5;5;4;4;3;4;4;2;3;4;3;4;4; ;60;28	3737024221453;1;0;1;1;1;240;30;0;420;210;420;0;180;60;90;270;420;630;330;1650;1020;1320;816;360;20;420;1260;420;210;60;420;3170;1680;380;90;100;77	5;70;65;100;66	6666666666667;55;84	375;71	6666666666667;144;3;3	33333333333333;2	33333333333333;2	375;2	5;2;2	25;1	33333333333333;5;4	2;2	5;3;3	5;2	75;3;3;1	81818181818182;2	16666666666667;1	4;2	33333333333333;3;3;2;3;2;2	75;1;0;0;1;0;1;1;1;1;0;1;5;1;0;1;2;1;0;1; ;Claudine;Verbeke;mei;170;84;2;1;2;1;1;1;9;2;3;5;5;4;1;1;2;4;4;1;1;3;5;3;3;4;3;2;3;2;3;2;2;2;1;4;2;2;2;1;3;5;240;45;120;45;15;4;2;3;3;1;1;5;4;4;4;3;2;3;4;2;4;3;4;5; ;62;29	0657439446367;1;0;1;1;1;240;480;0;240;600;120;0;120;0;0;720;240;720;120;1800;960;1440;768;180;60;840;1260;840;90;120;420;3810;2100;240;90;75;67	5;70;65;87	5;100;60;75	625;78	125;125;3	38095238095238;3	66666666666667;2	33333333333333;2	625;2	5;2	5;2	25;2;30;3	2;1	5;2	5;3	5;2;2	5;3	33333333333333;2	27272727272727;2	33333333333333;2	2;3;3;2;2;2;3;2	25;1;0;0;1;1;1;1;1;1;0;1;5;1;0;1;2;1;0;1; ;2	38022933693804;1	47726599542485;-2;2	62325963061961;2	32223997493115;2	62325963061961;-2;2	25529663190434;1	7782236267661;1
209;1;1;1;mei;1;1953;9030;28;1;178;100;2;2;4;1;1;2;3;11;2011; ;1;1;18;2;1;2;1;1;2;3;4;4;4;3;4;4;3;5;5;5;4;4;3;4;4;4;3;3;2;3;2;3;2;3;3;3;3; ;2;3;7;1;1;15;300;45;120;120;5;1;5;4;1;1;5;5;4;2;3;3;4;4;4;4;2;4;4; ;60;31	561671506123;1;0;1;1;1;780;540;0;480;150;840;0;300;0;0;1320;480;990;300;2540;1680;2032;1344;630;975;360;1470;630;0;0;945;5010;1830;1605;90;50;57	5;35;55;75;33	3333333333333;50;58	125;53	3333333333333; ;2	23809523809524;2	33333333333333;2	33333333333333;1	875;2	5;2;2	5;2;5;3	6;4	5;4	5;4;4	5;4	33333333333333;3	33333333333333;2	7;2	66666666666667;2	75;3;1;1;1;1;1;1;1;0;1;0;1;0;0;1;0;0;1;2;1;0;1;2;0;1;1; ;Ingrid;Vandewoestyne;mei;176;100;2;1;2;1;1;2;3;4;4;4;4;4;3;1;3;3;1;3;3;1;4;4;4;4;3;3;3;2;4;2;3;3;1;1; ;1;1;7;1;6;45;300;15;0;0;5;3;3;2;1;3;4;4;4;3;2;4;4;3;2;4;4;4;3; ;62;32	2830578512397;1;0;1;1;1;540;180;0;70;270;630;0;0;0;0;720;70;900;0;1690;1440;1352;1152;150;0;300;1470;315;630;0;840;3705;1770;150;90;75;45;35;50;75;66	6666666666667;50;61	25;60	4166666666667;101;2	33333333333333;1;2	66666666666667;1	25;2	5;1;2;2	33333333333333;28;3	2;3;3;1;3;2	33333333333333;3	66666666666667;2	1;2	83333333333333;1;4	66666666666667;2;2;2;2;2;2;1;0;0;1;0;0;0;0;0;0;0;0;0;0;1;1;1;1;2; ;2	89210017053276;2	73240180223891;-2;2	68125028508305;2	17612021105609;2	92428445620351;-2;2	47713573096112;-2;-2;2	73240180223891;2	25529663190434;-2;1	84516007765195;2	43137984884194;2	79934744296208;-2;-2;-2;-2;3	1205772213031;2	68125028508305;2	99563958138834;2
325;1;1;1;december;1;1951;9031;32;1;163;75;2;2;5;1;1;2;4;5;2011; ;7;1;19;2;1;2;0;1;1;8;1;3;3;2;3;3;2;3;2;2;3;1;1;5;5;5;5;5;2;1;1;1;1;3;1;1;1;1;1;1;7; ;4;300;15;45;0;0;5;5;5;5;4;2;5;5;4;5;3;3;3;5;1;5;3;5;3; ;62;28	2283864654296;1;0;1;1;1;0;0;100;840;0;450;0;60;0;60;0;940;450;120;1510;610;1208;488;300;300;770;1260;770;3150;0;525;6720;2030;600;100;100;80;60;80;100;66	6666666666667;70;85;79	1666666666667;207;3	65;4;2	66666666666667;2	375;2	75;1;3;2	5;7;2	6;3;1	5;1	5;2	25;2;4	5;1	18181818181818;1	33333333333333;1;5	5;3;2;2;3;3;2	5;1;1;1;0;1;1;1;1;0;0;1;4;0;1;1;2;1;1;2; ;Magda;De Mol;dec;163;75;2;1;1;2;1;1;8;2;3;3;2;3;3;4;3; ; ;3; ; ;4;4;5;4;5;1;1;2;2;3;3;1;1;1;999;2;1;1;1;1;300;15;15;0;0;5;4;4;3;2;1;5;4;4;3;3;4;3;5;1;5;3;5;5; ;64;28	2283864654296;1;1;1;1;1;0;0;60;40;30;90;30;210;0;60;0;100;120;300;520;270;416;216;0;120;140;1260;840;420;0;315;3095;1400;120;100; ;100;50;85;100; ;85;83	3333333333333;90;207;3	45;4;3;3	5;3	25;2	5;3	25;2;24;3;3; ; ;3;3;3	83333333333333;1	7;2;1	25;1;3;3;2;2;3;2	5;1;1;0;0;1;0;1;1;0;1;0;3;0;1;1;2;1;1;2; ;-2;-2;2	00004342727686;2	92428445620351;-2;2	6532221646566;-2;1	7782236267661;-2;1	7782236267661;-2;-2;1	7782236267661;1	602168551379;1	47726599542485;1	95429076170113;1	47726599542485;2	32223997493115;-2;1	7782236267661;-2;2	97313247372919;2	6532221646566;2	07921743574657;3	08207052942323;2	68842872138862;-2;2	00004342727686;2	07921743574657;2	47713573096112;2	61910377027247;2
42;1;1;1;december;1;1953;9030;16;1;166;59;2;2;4;1;1;1;0;2;2011; ;10;1;22;2;1;1;2;2;2;9;3;3;3;3;4;4;3;4;4;4;5;5;5;3;2;4;5;5;2;1;1;1;1;1;1;1;1;1;1;1;7;7;6;45;300;15;0;0;5;5;3;3;1;1;5;4;4;2;2;3;2;4;1;4;2;4;4; ;60;21	4109449847583;1;0;1;1;0;0;0;210;90;0;525;210;0;0;0;0;300;525;210;1035;945;828;756;0;30;420;420;260;120;0;630;1880;840;30;90;100;80;80;60;100;100;70;87	5;82	5; ;2	2;3	33333333333333;3;2	75;2	75;2	5;2;2;4;3	4;4	5;4	5;4	5;4	5;4	5;3	5;1;1;1;6	66666666666667;3;3;2;3;3;2	75;1;1;0;1;1;1;1;1;0;1;1;5;1;0; ;1;1;0;1; ;Bea;Lyssens;dec;162;60;2;1;1;2;1;1;8;2;3;3;3;4;2;3;2;2;2;5;5;5;4;2;5;5;5;2;1;1;1;1;1;1;1;1;1;2;1;7;5;5;45;300;15;0;0;5;3;3;4;1;1;5;2;4;2;3;3;2;2;2;2;2;4;4; ;62;22	8623685413809;1;0;1;1;0;0;0;630;0;0;315;0;0; ;0;0;630;315; ; ; ; ; ;0;0;1155;270;1260;0;0;630;3315;1425;0;90;100;60;80;93	3333333333333;100;100;85;82	5;94	5833333333333; ;2	45;3	33333333333333;3;2	375;2	5;2	5;1	75;2;26;3;3	5;3	5;3	5;3	5;3	5;3	83333333333333;1	09090909090909;1;1	2;5	66666666666667;2;2;2;2;1;2;1;0;1;1;1;1;1;1;0;1;1;5;1;1;1;3;1;1;2; ;-2;-2;2	32223997493115;1	95429076170113;-2;2	72016757560302;2	32223997493115;-2;-2;-2;-2;-2;2	79934744296208;-2;-2;2	49832434069717;-2;-2; ;-2;-2;2	47713573096112;2	72016757560302;2	32223997493115;2	91803558185565;2	87852754009922;-2;2	79934744296208;2	49832434069717; ; ; ;-2;-2; ;-2;1
195;1;1;1;december;1;1949;9000;25;1;167;79;2;7;5;1;3;2;2;9;2010; ;3;2;27;1; ;1;2;1;2;8;1;3;4;4;4;4;4; ; ; ; ; ; ;4;4;5;2;5;1;1;1;1;3;3;2;1;1; ;4;1; ; ;6;120;240; ;0;0;5;3;4;2;1;3;5;4;3;3;2;4;2;2;3;3;2;4;4; ;64;28	3265803721898;1;0;0;1;1;0;0;0;225;0;100;0;0;60;0;0;225;100;60;385;160;308;128;60;540;300;210;1575;0;0;1470;4155;510;600;95;100;100;80;85;100;100;90;93	75;93	75;367;3	35;2	33333333333333;2	66666666666667;2	625;2	25;2	5;2	25;2;3;4; ; ; ; ; ;3	5;1	8;1	83333333333333;1	75;6;2;2;1;1;1;1	5;1;0;0;0;0;0;1;1;1;1;1;5;0;0;1;1;1;1;2; ;Hermine;Vanwambeke;dec;166;76;2;1;1;2;1;2;8;2;3;4;4;4;2;3; ; ; ; ; ;5;4;4;5;5;5;999;1;1;1;3;3;3;3;3;1;4;2; ;5;6;120;300;999;0;0;5;3;4;2;1;3;5;4;3;4;3;4;3;2;4;4;2;4;4; ;66;27	5802003193497;1;0;0;1;1;0;0;0;300;0;120;0;120;0;0;0;300;120;120;540;120;432;96;270;120;600;1470;1680;210;0;1260;5610;2070;390;95;100;100;70;85;87	5;100;90;91	25;90	625;367;2	94736842105263;2	33333333333333;2	66666666666667;2	625;2	25;2	5;2	25;2;29;3	4; ; ;5; ;5;4	6;2	27272727272727;2;2	6;5	5;2;2;1;1;1;1	5;1;0;0;0;0;0;1;1; ;0;1;3;0;0;1;1;1;1;2; ;-2;-2;-2;2	35220181965942;-2;2	00004342727686;-2;-2;1	7782236267661;-2;-2;-2;-2;2	47713573096112;-2;2	07921743574657;-2;2	07921743574657;-2;-2;-2;2	35220181965942;2	00004342727686;1	7782236267661;2	48856481674174;2	10724389757897;-2;2	47713573096112;2	07921743574657;2	07921743574657;2	63549379981157;1	98231646969207;1	7782236267661;-2; ;1
473;1;1;1;december;1;1951;9000;33;2;162;66;2;2;3;1;1;0;0;8;2010; ;4;2;28;2;2;1;0; ; ;10;3;2;4;2;3;4;2;4;3;3;4;4;4;4;2;5;5;5;5;4;4;4;4;4;4;4;4;4;4;4;2; ; ;15;240;120;120;45;5;3;2;4;1;3;5;4;4;2;4;4;2;2;2;4;3;4;3; ;62;25	148605395519;1;0;1;0;0;0;0;90;630;240;330;0;300;540;0;0;720;570;840;2130;1200;1704;960;390;495;0;630;0;50;0;630;2195;630;885;95;100;90;65;80;100;100;90;87	5;92	5;206;2	52380952380952;3;3	33333333333333;2	25;1	75;2;3;2	66666666666667;2;3;4;3	5;3	5;3	75;3	66666666666667;4	33333333333333;4;4;4;2;2;2;2;2;2;2;1;0;1;1;0;1;1;1;0;0;1;4;1;1;1;3;1;1;2; ;Rita;Sauer;dec;162;74;2;1;1;2;1;2;10;3;3;2;1;3;3;4;4;3;3;4;4;4;4;2;5;3;5;5;1;1;1;1;1;1;1;1;1;1;1;5;5; ;0;240;15;45;15;4;3;2;4;1;3;4;3;4;2;2;4;2;2;2;4;4;4;4; ;64;28	1969212010364;1;0;1;0;0;0;0; ;540;160;135;0;480;20; ;0; ;295; ; ; ; ; ;60;300;0;1890;0;50;90;560;2950;1890;360;95;100;90;65;75;100;100;80;87	5;88	75;304;2	57142857142857;3	33333333333333;2	33333333333333;2	625;1	75;2	5;2	75;2;29;2	6;4;3	5;3	5;3	75;3	66666666666667;4;1;1;1;5;2;3;3;3;3;2	75;1;0;1;1;0;1;1;1;1;0;1;5;1;1;1;3;0;1;1; ;-2;-2;1	95429076170113;2	79934744296208;2	38022933693804;2	51852710011734;-2;2	47713573096112;2	73240180223891;-2;-2;-2; ;2	73240180223891;2	20414712521285;2	13036593726521;-2;2	68125028508305;1	30124708863621; ;-2;2	85733852825719;2	75588247480709;2	92428445620351;3	23147213909974;2	98227575691686;-2; ;2	46983673757549; ; ; ;2	73240180223891;1	30124708863621; ;2	59107574263968;2
349;1;1;1;mei;1;1950;9052;31;1;169;83;2;7;4;1;1;3;1;1;2011; ;11;1;28;1; ;1;2;2;2;8;3;3;5;3;3;3;3;4; ; ; ; ; ;4;5;3;4;3; ;2;2;2;2;4;3;2;3;2;2;2;7; ; ;240; ; ; ; ;5;5;5;4;1;1;5;5;3;3;1;4;3;2;2;5;2;4;5; ;63;29	0606071215994;1;0;1;1;1;0;0;40;20;30;240;0;30;0;0;0;60;270;30;360;310;288;248;0;240;360;1260;840;0;0;420;3120;1620;240;94	4444444444444;100;77	5;55;75;75;100;70;81	7361111111111;80;145;2	25;3;3;2	625;3	25;2	5;1	75;3	33333333333333;4;3	4;4; ; ;4;4;3	8;2	36363636363636;2	5;2	2;7;2;2;1;1;2;1	5;1;1;1;0;1;0;1;1;0;1;1;4;1;0;1;2;1;1;2; ;Maria;De Man;mei;170;80;2;1;1;2;2;2;8;3;2;3;3;3;3;3;4;4;3;3;3; ;5;5;3; ; ; ;3;3;3;2;2;3;3;2; ;2;2;7; ;7;300;45;15;15;15;4;4;4;3;1;2;4;4;3;2;2;4;2;3;3;4;2;4;4; ;65;27	681660899654;1;0;1;1;1;0;0;15;30;30;120;45;0;0;0;0;45;150;45;240;210;192;168;160;360;315;720;840;0;0;1680;4075;1035;520;94	4444444444444;100;90;70;70;100;100;70;88	6111111111111;85;101;2	65;3;2	66666666666667;3	28571428571429;3	25;2	5;2	5;2;29;3;3	5;3	5;3;3	5;3	4;4	33333333333333;2	5;2	66666666666667;2	25;7;2;2;1;2;2;1	75;1;1;0;0;1;0;1;1;0;1;1;4;0;0;1;1;1;1;2; ;-2;-2;1	602168551379;1	30124708863621;1	47726599542485;2	38022933693804;-2;1	47726599542485;-2;-2;-2;-2;1	17638069224327;1	47726599542485;1	47726599542485;2	07921743574657;1	65330901293848;-2;-2;-2;-2;1	7782236267661;2	43137984884194;1	47726599542485;2	45940756716695;2	39446919234743;-2;1
441;1;1;1;december;1;1952;9032;33;1;170;66;2;6;3;1;1;3;2;7;2010; ;5;2;29;2;1;1;2;1;2;8;3;3;5;5;5;1;2;4;3;4; ; ; ;4;5;5;5;4;3;2;3;4;3;5;2;2;1; ;1;3; ; ; ;45;240;15;45;0;5;3;5;4;5;2;5;5;4;2;3;4;1;3;2;4;2;4;3; ;61;22	8373702422145;0;0;1;1;1;0;0;60;270;60;180;0;0;0;0;0;330;240;0;570;300;456;240;270;60;0;360;450;0;270;630;2040;360;330;90;100;90;60;85;87	5;100;80;85;88	125;154;3	44444444444444;4;3;3;3	5;2	5;2	75;3	33333333333333;2;3	6;4;3;4;3	5;3	66666666666667;4	33333333333333;2	6;3	16666666666667;1	75; ;3;2;1;1;2;1	75;1;0;1;0;1;0;0;1;0;0;1;2;1;0;0;1;0;0;0; ;Peggy;Bastens;dec;170;64;2;1;1;2;1;2;8;3;4;5;5;5;1;3;1;2;1;1;1;1;2;3;1;4;4;1;2;5;1;3;4;3;2;2;5;2;5;1;2;4;15;240;120;45;15;5;1;2;2;999;2;5;4;3;2;4;5;2;2;1;5;2;4;4; ;63;22	1453287197232;0;0;1;1;1;0;0;0;180;360;840;0;0;0;0;0;180;1200;0;1380;1200;1104;960;240;60;14;420;1470;630;420;420;3674;434;300;90;75;57	5;55;70;75;66	6666666666667;85;69	375;74	1666666666667; ;4;4;1	66666666666667;2	25;1	25;2;2	75;3;29;3	8;1;1	5;1;1	25;1	16666666666667;2	5;3	09090909090909;3;3	2;2	33333333333333;3;2;1;1;3;1	75;1;0;0;1;1;0;0;1;0;0;1;2;0;0;0;0;0;1;1; ;-2;-2;1	7782236267661;2	43137984884194;1	7782236267661;2	25529663190434;-2;-2;-2;-2;-2;-2;-2;2	25529663190434;2	55631456433535;2	92428445620351;-2;-2;-2;-2;-2;2	51852710011734;2	38022933693804;-2;2	6589743665618;2	38022933693804;-2;2	25529663190434;3	07918486515323;-2;3	04297300720219;2	98227575691686;-2;-2; ;2
380;1;1;1;mei;1;1948;9041;39;1;164;64;2; ;5;1;1;2;4;12;2010; ;0;2;29;2;1;1;2;1;2;8;4;3;4;3;4;4;4;5;5;5;3;3;3;4;4;4;4;3;1;4;3;4;4;4;4;4;4;3;4;2;1;4;6; ; ; ; ; ;2;3;3;3;2;3;4;4;4;4;4;2;4;2;2;4;4;3;2; ;65;23	7953599048186; ;0;1;1;1;0;0;0;60;0;540;0;60;0;0;0;60;540;60;660;540;528;432;0;360;720;2100;770;180;0;840;4970;2820;360;60;0;45;40;40;62	5;100;50;36	25;63	125;145;2	8;2	66666666666667;2	5;2;1	5;2	5;2	5;2	33333333333333;3;3	8;4;4;4;4;4;3	33333333333333;3	63636363636364;3	83333333333333;3	4;3	66666666666667;1;1;1;2;1;1	25;0;0;0;1;0;0;0;1;1;0;1;3;0;0;1;1;1;0;1; ;Martina;Verween;mei;165;65;22;1;1;2;1;2;7;4;4;3;3;4;2;2;4;4;4;2;3;2;3;4;4;3;3;1;3;3;2;4;4;4;4;5;2;4;3;1;2;6;300;15;0;0;0;4;1;3;2;3;2;4;4;4;4;4;4;4;2;2;4;3;3;2; ;67;23	8751147842057;1;0;1;1;1;0;0;0;40;0;240;0;0;0;0;0;40;240;0;280;240;224;192;100;480;630;2100;350;180;30;630;4500;2730;580;45;0;35;25;55;50;33	3333333333333;65;26	25;50	8333333333333;145;2	05;2	66666666666667;2	33333333333333;2;1	5;2;2	75;2	66666666666667;30;2	8;3;3	5;3;3	25;3	16666666666667;3;3	45454545454545;3	33333333333333;3	6;3;1;2;1;2;1;1	5;1;0;0;1;1;0;1;1;0;0;1;3;0;0;1;1;1;1;2; ;-2;-2;-2;1	7782236267661;-2;2	73240180223891;-2;1	7782236267661;-2;-2;-2;-2;-2;1	602168551379;-2;2	38022933693804;-2;-2;-2;-2;-2;1	7782236267661;2	73240180223891;1	7782236267661;2	7226421477302;2	63549379981157;-2;1	602168551379;2	38022933693804;-2;2	35026740604792;2
29;1;1;1;mei;1;1949;9050;42;1;160;64;2;2;5;1;5;0;0;12;2010; ;0;2;29;2;1;2;1;1;1;7;3;3;3;2;3;3;3;4;1;1;4;1;1;3;4;2;2;4;1;2;2;2;2;2;3;1;1; ;1;1; ; ; ;240;45;45;0;0;5;4;3;3;2;1;5;4;4;2;2;2;2;3;2;4;4;4;4; ;64;25;1;0;1;0;0;150;270;0;60;30;0;0;90;0;0;420;60;30;90;600;180;480;144;150;0;840;1575;1680;0;0;840;5085;2415;150;100;100;100;85;90;100;100;95;96	25;96	25; ;3	72222222222222;3	33333333333333;2	66666666666667;2	5;2	25;2	5;2	75;2;1;2	8;4;1;1;2	5;2;2	66666666666667;1	7;2	16666666666667;1; ;3;2;1;2;2;2;1;1;0;1;1;0;1;1;0;1;1;4;0;0;1;1;1;0;1; ;Annie;Buysse;mei;160;65;2;1;2;1;1;1;7;3;3;4;3;3;2;2;5;2;2;3;2;2;4;5;3;2; ; ;2;2;2;2;3;2;1;3; ;1;1;1;1; ;300;0;45;0;0;5;3;4;2;3;1;5;5;5;2;2;3;2;4;2;4;4;4;5; ;66;25	390625;1;0;1;0;0;0;600;0;0;0;480;0;60;0;0;600;0;480;60;1140;480;912;384;360;120;840;1260;840;0;0;840;4260;2100;480;90;100;80;65;90;100;100;85;83	75;93	75; ;3	5;3;2	66666666666667;2	625;2;2	5;2	75;2;31;2	8;4;2;2;3;2	66666666666667;3	5;1	9;2	16666666666667;1	5;1;3;2;1;2;3;2;1;0;0;0;1;0;1;1;0;1;1;4;0;0;1;1;1;1;2; ;2	17612021105609;2	43137984884194;-2;1	7782236267661;1	47726599542485;-2;-2;1	95429076170113;-2;-2;-2;2	77815848856469;-2;-2;-2;2	68125028508305;-2;1	7782236267661;-2;-2;2	62325963061961;1	7782236267661;1	47726599542485;1	95429076170113;2	68125028508305;2	15839265038712;2	77815848856469;-2;2	68125028508305;1	7782236267661;2	95999960030321;2	5843425339724;-2;-2; ;2	17612021105609;-2;2	92428445620351;3
173;1;1;1;december;1;1950;9040;33;1;166;81;2;7;5;1;1;2;1;6;2010; ;6;2;30;1; ;1;2;1;2;6;3;3;4; ;4;4;5;4;3;3;5;1;1;4;5;3;3;2;1;4;3;2;3; ; ;3;1;4;4;3;5;5;5;240;120;120;0;15;5;3;4;3;1;1;4;4;4;3;3;2;3;3;3;3;4;5;2; ;63;29	3946871824648;1;0;1;1;1;0;0;80;320;0;80;0;180;0;0;0;400;80;180;660;160;528;128;360;240;450;720;1350;0;0;1260;4380;1170;600;95;75;67	5;60;75;100;100;80;74	375;88	75;156;3	88888888888889;3	33333333333333;3;1	875;1	75;2	5;2	75;2	33333333333333;3;4	25;4	5;2;2;3	25;2	83333333333333;3;3;3;3;5;2;2;2;2;1;2;1;0;0;0;1;0;1;1;0;1;1;4;0;0;1;1;0;1;1; ;Godelieve;De Fleurquin;dec;166;82;2;1;1;2;1;2;3;3;3;4;2;4;1;2;4; ; ;4; ; ;3;3;3;3;1;2;5;2;3;2;3;3;2;2;1;3;2;5; ;5;120;120;120;0;15;5;3;3;2;2;1;3;4;3;3;3;2;3;3;4;3;4;5;3; ;65;29	7575845550878;1;0;1;1;1;0;0;480;120;0;40;0;0;0;0;0;600;40;0;640;520;512;416;0;150;1260;1500;180;0;0;525;3615;2760;150;90;100;90;75;65;100;100;70;88	75;83	75;206;3	89473684210526;3	33333333333333;3	66666666666667;2	125;1	5;2	5;2	5;2	33333333333333;29;2	6;4; ; ;4;4;2	5;2	54545454545455;3;2;5;3;2;1;1;1;1	75;1;0;0;1;1;0;0;1;0;1;1;3;0;0;1;1;0;1;1; ;-2;-2;1	90314427040954;2	50516354981041;-2;1	90314427040954;-2;2	25529663190434;-2;-2;-2;-2;2	68125028508305;2	07921743574657;-2;1	602168551379;-2;-2;-2;-2;-2;2	6020708485543;1	90314427040954;2	25529663190434;2	7226421477302;2	10724389757897;-2;2	77815848856469;1	602168551379;-2;2	7092784432071;2	61910377027247;-2;-2; ;2	55631456433535;2	38022933693804;2	6532221646566;2
318;1;1;1;mei;1;1950;9040;1;1;175;68;2;6;2;1;2;3;2;11;2010; ;1;2;30;2;2;1;2;1;2;7;2;3;4;4;5;2;3; ;4;4; ; ;5;4;4;5;5;5;3;2;2;1;1;1;1;1;2;1;2;2; ;5;4;120;300;45;15;0;5;2;4;4;1;2;5;5;4;3;2;3;2;4;2;2;2;4;5; ;63;22	2040816326531;0;0;0;1;1;0;0;0;20;0;240;120;0;30;30;0;20;240;180;440;420;352;336;0;50;75;1800;840;0;0;350;3115;1875;50;100;100;90;90;90;100;100;90;95;95;164;2	9;3;3	33333333333333;3	125;1	5;2;2;1;2;3	6; ;4;4	5;4;4	33333333333333;4	33333333333333;1	45454545454545;1	33333333333333;1	6;4	5;1;2;2;3;3;2;1;0;1;0;1;1;1;1;0;0;1;4;1;0;1;2;1;1;2; ;Ludwine;Dierickx;mei;175;70;2;1;1;2;1;2;7;3;4;4;4;4;2;3; ; ; ; ; ;5;5;4;5;4;5;2;1;1;1;1;2;1;1;1; ;1;1; ;5;5;45;240;120;120;120;5;2;3;3;1;1;4;4;3;2;2;3;2;4;2;2;3;4;4; ;65;22	8571428571429;0;0;0;1;1;0;0;210;0;0;450;120;0;0;0;0;210;450;120;780;780;624;624;70;0;60;350;980;0;0;350;1810;410;70;90;100;80;65;90;87	5;100;85;83	75;90	625;314;2	7;3	33333333333333;3	33333333333333;3	125;2	75;2	5;2	25;2;29;3	4; ; ;5; ;5;4	16666666666667;1	1;1	16666666666667;1;5;2;2;2;3;3;2	25;1;0;0;1;1;0;1;1;0;0;1;3;0;0;1;1;1;0;1; ;-2;-2;-2;1	30124708863621;-2;2	38022933693804;2	07921743574657;-2;1	47726599542485;1	47726599542485;-2;-2;2	32223997493115;-2;-2;2	6532221646566;2	07921743574657;-2;-2;-2;-2;1	30124708863621;2	38022933693804;2	25529663190434;2	5465550012143;2	52635220262851;-2;2	32223997493115;2	6532221646566;2	07921743574657;2	79519154947412;2	79519154947412;1	7782236267661;-2; ;-2;1	69905685454767;1
466;1;1;1;mei;1;1950;9000; ;1;158;54;2;7;4;2;5;1;1;9;2010; ;3;2;32;1; ;1;2;1;2;9;3;4;5;5;5;5;3;3;3;3;3;3;3;4;4;4;3;3;1;3;2;3;2;3;2;2;2;1;3;1;3;7;7;300;45;45;0;0;3;3;3;3;4;3;5;4;5;2;2;3;2;3;2;5;1;4;1; ;63;21	6311488543503;1;0;1;1;1;0;0;0;90;0;450;90;90;0;0;0;90;450;180;720;540;576;432;0;180;420;2100;420;0;0;630;3750;2520;180;95;0;67	5;50;55;87	5;33	3333333333333;50;53	125;56	4583333333333; ;4	2;4;2	66666666666667;2	75;3;3;2	25;2	33333333333333;4;4	6;3;3;3;3;3;3	16666666666667;2	18181818181818;2	5;1	8;5	66666666666667;3;2;2;2;2;2	25;0;0;0;1;0;0;1;1;0;0;1;3;0;0;1;1;1;1;2; ;Rita;Demeyer;mei;158;55;2;2;1;2;1;2;9;2;3;5;5;4;1;3; ; ; ;5;5;5;5;5;5;2;5;2;1;1;1;1;1;1;1;1;1;1;1;1;3; ;300;15;15;15;15;3;3;3;2;3;2;5;5;5;2;2;4;1;3;1;5;2;5;2; ;65;22	0317256849864;1;0;1;1;1;0;0;60;60;40;270;0;0;30;0;0;120;310;30;460;400;368;320;0;40;420;2100;1050;0;0;420;4030;2520;40;100;100;67	5;80;70;87	5;100;65;86	875;80	625;342;4	8;4;2	33333333333333;3	25;3	5;2;2	25;3;3;3	6;5;5;5;5;5;4;1;1;1;2;3;3;2;2;3;2	5;0;0;0;1;1;1;1;1;0;0;1;4;0;1;1;2;1;1;2; ;-2;-2;-2;1	95429076170113;-2;2	6532221646566;1	95429076170113;1	95429076170113;-2;-2;-2;-2;1	7782236267661;1	7782236267661;1	602168551379;2	43137984884194;-2;-2;1	47726599542485;-2;-2;1	95429076170113;2	6532221646566;2	25529663190434;2	76043002319252;2	63549379981157;-2;2	07921743574657;2	49137570310773;1	47726599542485;2	56585961999366;2	50516354981041;-2;1
274;1;2;1;mei;1;1951;9040;25;1;167;62;2;4;5;2;1;2;1;9;2010; ;3;2;32;2;1;1;2;2;2;8;1;3;5;3;5;5;3; ;1;1;5;4;4;5;5;5;5;5;1;1;1;1;1;1;1;1;1; ;1;1;5;2;6;300;0;45;0;0;5;5;3;3;1;1;5;5;5;5;1;4;3;5;2;5;2;5;4; ;62;22	2309871275413;0;0;1;1;1;0;0;0;420;120;840;0;180;70;120;0;420;960;370;1750;1150;1400;920;0;210;1050;2100;2940;0;210;840;6720;3150;210;95;100;100;90;95;50;100;80;96	25;81	25; ;3	85;4;3;2	75;3	25;2	5;2	75;1	66666666666667;4;4	2;5;2	5;2	5;3	33333333333333;3;4	33333333333333;1;1;1;4	33333333333333;3;3;3;3;3;3;1;1;0;1;1;1;1;1;0;1;1;5;0;1;1;2;1;1;2; ;Kathleen;Desmedt;mei;168;63;2;2; ;2;1; ;8	5;2;3;4;3;4;1;1;5;4;2;5;2;2;5;5;4;5;5;1;5;5;4;5;3;1;2;1;1;2;1;5;6; ;120;240;120;0;0;5;4;5;2;1;1;5;5;3;4;2;4;3;4;2;4;2;5;4; ;64;22	3214285714286; ;0;1;1;1;0;0;0;120;60;540;120;60;0;240;0;120;600;420;1140;960;912;768;0;120;840;2520;3360;0;210;1050;6720;3360;120;100;100;90;65;90;100;100;80;88	75;92	5;156;3	6;3	33333333333333;3	66666666666667;2	875;2	25;2	5;2	5;1	66666666666667;28;2	6;5;3;2;4;3	33333333333333;4	16666666666667;2	72727272727273;3	83333333333333;1	4;5	5;3;3;3;3;3;3;1;1;0;0;1;1;1;1;0;1;1;5;0;0;1;1;0;1;1; ;-2;-2;-2;2	62325963061961;2	07921743574657;2	92428445620351;-2;2	25529663190434;1	84516007765195;2	07921743574657;-2;-2;-2;2	07921743574657;1	7782236267661;2	73240180223891;2	07921743574657;1	7782236267661;-2;2	38022933693804;-2;2	62325963061961;2	98227575691686;2	56821346159708;3
427;1;1;1;december;1;1949;9000;14;1;156;62;2;6;3;1;1;2;4;1;2010; ;11;2;35;1; ;3;1;2;2;8;2;3;3;4;5;4;4;5;5;4;5;5;4;5;5;5;5;4;1;2;2;1;1;1;2;1;1;1;1;1;1; ;7;45;300;240;120;0;5;1;3;3;1;2;5;5;4;3;3;3;3;4;2;5;4;3;3; ;64;25	4766600920447;0;0;1;1;1;480;0;0;90;0;540;0;0;210;105;480;90;540;315;1425;1335;1140;1068;135;60;600;1080;300;0;135;630;2940;1680;195;80;100;90;75;85;100;100;75;86	25;90;322;3	6;4;3	33333333333333;3	5;3	25;2	5;3	25;2	66666666666667;5;4;5;5;4;5;4	66666666666667;4	16666666666667;1	27272727272727;1	5;1;4;3;2;2;2;2;2	25;1;0;0;1;1;1;0;1;0;0;1;3;0;1;1;2;1;0;1; ;Patricia;Tolliers;dec;156;59;2;1;3;1;1;2;8;1;3;3;3;4;3;3;5;4;3;4;3;3;4;4;3;4;3;1;2;3;2;2;2;2;1;1;999;1;1;2;2;5;45;300;45;45;120;5;3;3;3;2;1;5;5;4;2;2;3;2;4;2;4;4;3;3; ;66;24	2439184746877;0;0;1;1;1;480;120;0;90;0;750;0;60;300;0;600;90;750;360;1800;1530;1440;1224;120;40;720;450;360;210;450;630;2980;1170;160;85;100;100;95;80;100;100;80;95;90; ;3	6;5;3;3	125;2	75;2	5;2	75;2;28;3	2;4	5;3	5;3;4;3	66666666666667;3	16666666666667;1	7;2	16666666666667;1;3;3;2;2;2;2;2	25;1;0;0;1;1;0;1;1;0;0;1;3;0;1;1;2;1;0;1; ;2	68125028508305;-2;-2;1	95429076170113;-2;2	73240180223891;-2;-2;2	32223997493115;2	0212306584797;2	68125028508305;2	07921743574657;-2;1	95429076170113;-2;2	87506705394619;-2;1	7782236267661;2	47713573096112;-2;2	68125028508305;1	95429076170113;2	73240180223891;2	49832434069717;3	05690866092048;3	02857531910123;2	77815848856469;1	95429076170113;2	87506705394619;2	55631456433535;3
503;1;1;1;december;1;1950;9040;26;1;162;71;2;2;5;2;5;0;0;1;2010; ;11;2;35;1; ;1;2;1;2;7;3;3;3;3;3; ; ;5; ; ;5; ;5;4;3;5;5;5;2;1;1;1;1;1;1;1;1; ;1;1;1;5; ;300;45;15;0;0;5;5;4;5;1;1;5;3;4;2;2;3;2;3;1;4;1;5;3; ;63;27	0538027739674;1;0;1;0;0;0;0;0;450;0;840;0;90;60;240;0;450;840;390;1680;1140;1344;912;90;1680;540;840;45;0;0;1680;4875;1380;1770;90;100;90;55;80;100;100;80;83	75;90; ;3	11111111111111;2	33333333333333;2	5;2	4;1	75;2	5;3;2;3;3;5; ;5;5;5;4;1;1;1;3;3;3;2;2;2;2	5;1;1;1;0;1;1;1;1;0;0;1;4; ; ;1;1;1;0;1; ;Rosette;Janssens;dec;163;74;2;2;1;2;1;2;7;4;4;3;2;3;3;3;5; ;5;5; ;5;3;3;5;4;5;999;1;2;1;1;3;1;1;3;1;1;1; ;5; ;300;999;999;0;0;5;4;5;5;999;1;5;4;4;3;3;3;3;2;1;4;999;4;3; ;65;27	8520079792239;1;0;1;0;0;0;0;0;45;0;420;0;0;0;0;0;45;420;0;465;420;372;336;60;180;210;1050;90;0;0;1680;3270;1260;240;62	5;0;57	5;40;65;50; ;65;40;60; ;3	22222222222222;3;2	33333333333333;2	57142857142857;1	5;2;2	75;2;30;2	8;5; ;5;5;5;4;1	45454545454545;1	5;1	4;5;2;2;1;1;1;1	5;1;1;1;0;1;1;1;1;0;0;1;4;0;0;1;1;1;1;2; ;-2;-2;-2;2	6532221646566;-2;2	92428445620351;-2;1	95429076170113;1	7782236267661;2	38022933693804;-2;-2;-2;1	65330901293848;-2;2	62325963061961;-2;-2;-2;-2;-2;2	6532221646566;2	92428445620351;2	59107574263968;3	12840250006354;2	95999960030321;-2;1	65330901293848;2	62325963061961;-2;2	57055461430783;2	52635220262851;2	47713573096112;-2; ;1	95429076170113;3	22531186680437;2	73240180223891;2	92428445620351;1	65330901293848;-2;-2;3	22531186680437;3	68797551089412;3	1398822334513;3	24797571999602;1	7782236267661;2
79;1;1;1;mei;1;1952;9031;17;1;163;60;2;3;5;1;1;1;2;5;2010; ;7;2;36;2;2;2;2;2;2;7;2;3;4;4;5;5;4;5; ;4;5; ;2;5;5;4;4;5;1;2;2;1;2;5;2;1;1;1;2;2;6;7;5;300;15;0;0;0;4;5;3;4;2;3;5;4;3;4;2;4;2;4;3;4;2;4;3; ;61;22	5827091723437;1;0;1;1;1;0;0;0;0;0;840;840;240;840;0;0;0;840;1680;2520;1680;2016;1344;40;560;945;1260;735;0;240;630;4410;2205;600;100;100;100;70;70;100;100;75;92	5;86	25;145;2	23809523809524;4;2	66666666666667;1	875;2	25;2	5;2	25;1	33333333333333;1;4	4;5; ;3;5;4;4;1	90909090909091;2	33333333333333;1	4;6;2;2;1;2;3;1	75;1;1;1;1;0;0;1;1;0;0;0;2;0;0;1;1;1;1;2; ;Christine;Heye;mei;168;60;2;1;2;1;1;2;8;2;3;5;5;5;1;2;5;2;4;5; ;2;5;5;5;4;4;1;3;2;2;2;4;4;2;1;1;2;2;4;7;6;300;15;15;0;0;3;5;4;4;3;3;5;5;4;5;2;4;3;4;3;4;2;4;2; ;63;21	2585034013605;1;0;1;1;1;0;0;210;180;0;840;300;260;0;0;0;390;840;560;1790;1350;1432;1080;40;210;420;1680;630;0;0;630;3610;2100;250;100;100;90;65;60;100;100;70;88	75;82	5;125;2	85714285714286;3	33333333333333;2	66666666666667;2	125;2	75;2	5;2	25;1	66666666666667;31;3	6;5;2;3;4;3	6;4;2	27272727272727;2	83333333333333;1	6;5	66666666666667;2;2;1;1;3;1	5;0;1;1;0;0;0;1;1;0;1;0;3;0;0;1;1;1;1;2; ;-2;-2;-2;-2;-2;2	92428445620351;2	92428445620351;2	38022933693804;2	92428445620351;-2;-2;-2;2	32223997493115;2	25529663190434;-2;2	92428445620351;2	47713573096112;2	41499005128352;-2;-2;-2;-2;2	92428445620351;3	22531186680437;3	30449268200665;3	12840250006354;-2;2	59107574263968;2	92428445620351;2	74819578219556;3
417;1;1;1;december;1;1949;9000;29;1;167;66;2;2;5;1;3;0;0;8;2009; ;4;3;40;2;1;1;2;1;2;8;3;3;5;5;4;4;4; ;2;4; ;2;4;5;2;5;5;5;2;1;2;2;2;2;2;2;2;2;2;2; ;5;6;300;45;0;0;0;5;5;4;4;2;1;5;5;4;3;3;4;3;2;2;4;4;4;3; ;64;23	6652443615762;1;0;0;0;0;0;0;0;150;240;120;0;45;0;0;0;150;360;45;555;360;444;288;120;180;180;840;450;0;90;630;2490;1020;300;95;100;67	5;65;45;75;0;45;81	875;41	25; ;3	57894736842105;4;3	33333333333333;2	375;2	75;2;2	5;2	33333333333333;3;4	4; ;2;4;2;3;4;1	90909090909091;1	83333333333333;2;5	5;3;2;2;2;2;2	25;1;1;1;0;1;1;1;1;0;1;1;5;1;0;1;2;0;0;0; ;Nicole;De Vreese;dec;167;70;2;1;1;2;1;1;8;3;3;5;5;5;1;1; ; ;5; ; ;5;5;3;4;5;5;2;1;1;1;1;2;1;1;1;1;1;1; ;5; ;300;120;15;0;0;4;4;3;4;1;1;5;5;4;2;3;4;2;3;2;4;3;4;4; ;66;25	0995015956112;1;0;0;0;0;0;0;0;210;0;120;0;120;0;0;0;210;120;120;450;120;360;96;120;180;210;1680;360;270;0;1050;3870;1890;300;95;100;67	5;60;55;75;0;55;80	625;46	25; ;3	25;4;3;2	5;2	75;2	5;2	25;2;29;3	4; ; ;5; ;5;4;1	09090909090909;1	16666666666667;1;5;3;2;1;2;2;2;1;1;1;1;1;1;1;1;0;1;1;5;1;0;1;2;0;1;1; ;-2;-2;-2;2	17612021105609;2	38022933693804;2	07921743574657;-2;1	65330901293848;-2;-2;-2;-2;-2;2	32223997493115;-2;2	07921743574657;-2;2	07921743574657;-2;-2;-2;2	17612021105609;2	55631456433535;1	65330901293848;2	64739275141172;2	45940756716695;-2;2	32223997493115;2	07921743574657;2	07921743574657;2	55631456433535;1	98231646969207;-2;-2; ;2	07921743574657;2	25529663190434;2	25529663190434;2	92428445620351;2	6532221646566;-2;1
397;1;1;1;mei;1;1947;9000;11;1;158;57;2;2;5;1;3;2;1;1;2010; ;11;2;40;1; ;2;1;1;2;7;3;3;4;3;2;3;2; ; ; ; ; ;4;4;4;4;5;4;3;1;3;2;2;4;2;1;2;2;3;1; ;4; ;300;45;0;0;0;4;4;3;4;5;3;5;5;3;2;2;4;2;3;1;4;3;4;4; ;66;22	8328793462586;1;0;0;1;1;300;0;0;690;0;270;0;120;0;0;300;690;270;120;1380;570;1104;456;110;120;0;480;180;0;0;770;1660;480;230;90;100;90;65;75;87	5;100;85;86	25;86	875;154;2	85;2	66666666666667;2;2	625;2	5;2	5;2	75;2	33333333333333;2;2	8; ; ;4; ;4;4;2	09090909090909;2	33333333333333;1	8;4;3;1;1;1;2;1	5;1;1;1;1;0;1;1;1;0;0;1;4;1;1;1;3;0;0;0; ;Monique;Huysman;mei;159;58;2;1;2;1;1;2;5;3;3;4;3;3;2;3; ; ; ; ; ; ;4;4;4;4;4;3;2;2;3;4;4;3;3;2; ;3;2; ; ; ;240;300;45;0;0;4;4;4;3;1;2;5;4;3;2;2;3;2;3;2;4;3;4;4; ;68;22	9421304537004;1;0;0;1;1;0;600;0;110;450;330;0;330;0;0;600;110;780;330;1820;780;1456;624;340;0;0;680;230;0;0;1260;2510;680;340;95;100;77	5;55;75;87	5;100;70;81	875;83	125;204;2	42857142857143;3;2	66666666666667;2	5;2;2	5;2	75;2	33333333333333;28;3; ; ; ; ; ;3	83333333333333;2	8;3;2	5; ;3;1;1;1;3;1	5;1;1;0;0;1;1;1;1;0;0;1;4;0;1;1;2;0;0;0; ;2	47713573096112;-2;-2;2	83885538481457;-2;2	43137984884194;-2;2	07921743574657;-2;-2;-2;2	77815848856469;-2;2	04143216468027;2	6532221646566;2	51852710011734;-2;2	51852710011734;-2;-2;2	47713573096112;2	83885538481457;2	43137984884194;2	07921743574657;3	04297300720219;2	6589743665618;2	77815848856469;2	04143216468027;2	89210017053276;2
75;1;1;1;mei;1;1949;9000;38;1;155;94;2;2;3;2;2;1;0;1;2010; ;11;2;40; ; ;1;2;1;2;5;3;3;3;1;1;3;3; ; ; ; ; ; ;5;5;1;3;3;1;3;1;1;1;1;3;1;1;4;1;3; ;5;3;300;15;15;45;45;5;1;3;1;1;1;3;5;3;1;1;5;1;4;1;5;5;5;5; ;64;39	1259105098855;1;0;0;1;0;0;0;0;0;0;0;0;0;0;0;0;0;0;0;0;0;0;0;0;0;595;2520;350;0;105;315;3885;3115;0;45;0;45;75;25;87	5;0;30;41	25;35	625;314;4	75;4;3	66666666666667;2	875;2	5;4;2	5;2	66666666666667;4;2	2; ; ; ; ; ;3;1	81818181818182;1	66666666666667;2;4;2;2;2;2;2;2;1;0;0;1;1;0;0;1;0;0;1;2;0;0;0;0;0;1;1; ;Christiane;Schellinck;mei;155;97;2;2;1;2;1;2;5;3;3;3;1;1;3;4; ; ; ; ; ; ;3;5;3;2;3;1;4;1;3;3;3;2;2;2; ;2;5; ; ; ;300;15;0;45;120;5;1;3;1;1;1;3;5;2;2;2;2;2;2;2;4;4;4;4; ;66;40	3746097814776;1;0;0;1;0;0;0;0;0;0;0;0;0;0;0;0;0;0;0;0;0;0;0;0;450;280;2100;2625;0;210;280;5945;2380;450;25;50;22	5;65;30;62	5;100;35;40	625;56	875; ;3	8;3	66666666666667;2	33333333333333;2	75;1	25;2	5;2	5;2	33333333333333;31;2	4; ; ; ; ; ;2	83333333333333;2	7;2	66666666666667;2	75; ;2;1;2;2;2;1	75;1;0;0;1;1;1;0;1;0;0;1;3;0;0;1;1;0;1;1; ;-2;-2;-2;-2;-2;-2;-2;-2;-2;-2;-2;-2;-2;-2;-2;-2;-2;-2;-2;-2;-2;-2;-2;-2;-2;-2;-2;-2;-2;-2;-2;-2;-2;-2; ;-2;-2;2	77452426473414;3	40140226416893;2	54408045258678;-2;2	0212306584797;2	49832434069717;3	58939214101061;3	49345944519674;-2;-2;2	6532221646566;2	44717354158246;3	32222136279796;3	41913096219399;-2;2	32223997493115;2	44717354158246;3	77415258947467;3	37657878181941;2	6532221646566;-2;0;0;1
505;1;1;1;mei;1;1949;9030;37;1;162;57;2;2;5;2;1;1;1;1;2010; ;11;2;40;2;1;1;2;1;2;8;3;1;3;1;3;4;3; ; ; ;3;3;4;5;1;5;5;5;1;1;1;1;1;3;1;1;3; ;1;1;5;5;5;300;15;45;0;0;4;5;3;5;1;1;5;5;4;3;3;2;3;4;3;1;3;4;3; ;64;21	7192501143118;1;0;1;1;1;0;0;0;180;60;480;750;60;180;0;0;180;540;990;1710;1470;1368;1176;0;60;45;840;630;0;120;1680;3375;885;60;70;50;80;75;55;62	5;100;55;68	75;68	125;145;3	35;3	33333333333333;3;2	5;3	5;2	5;2	5;2	66666666666667;7;2	8;3;3;4;3;3	33333333333333;3	66666666666667;1	4;1	33333333333333;1	5;5;2;2;2;1;1;1	75;1;1;1;1;1;1;1;1;1;1;1;6;1;1;0;2;1;1;2; ;Rosita;Van Hulle;mei;163;54;2;2;1;2;1;2;6;3;4;3;3;4;1;2; ; ; ;1;1; ;5;1;4;5;5;1;1;1;1;1;2;1;1;1;1;1;1; ;5; ;300;15;45;0;0;4;4;1;5;1;1;5;5;3;3;5;3;3; ;2;4;4;3;2; ;66;20	3244382551093;1;0;1;1;1;0;0;60;300;0;400;15;300;35;35;0;360;400;385;1145;545;916;436;0;60;70;840;150;15;180;840;2155;910;60;94	4444444444444;50;90;55;40;62	5;0;35;72	3611111111111;34	375;145;3	15;3	33333333333333;2	33333333333333;2	5;3	25;2	5;2	25;2;25;2	6;1;1; ;1;1;3	5;1	09090909090909;1	16666666666667;1;5;3;3;2;2;1;2	5;1;1;1;1;1;1;1;1;1;1;1;6;0;0;0;0;1;1;2; ;-2;-2;-2;2	25529663190434;1	7782236267661;2	68125028508305;2	87506705394619;1	7782236267661;2	25529663190434;-2;-2;-2;1	7782236267661;2	47713573096112;-2;2	6020708485543;1	17638069224327;2	47713573096112;1	54419211076503;1	54419211076503;-2;2	25529663190434;2
366;1;1;1;mei;1;1950;9050;32;1;159;78;1;6;1;2;1;1;0;1;2010; ;11;2;40;2;1;1;2;1;2;7;3;3;3;2;2;3;3;2;4;4;1;1;1;3;5;3;1;2;1;5;3;3;5;3;3;4;1; ;4;5;1;7;7;15;300;15;120;300;5;2;3;2;1;3;5;5;5;2;2;4;2;2;1;4;3;5;5; ;63;30	8532099204936;0;0;1;1;0;0;0;0;30;135;840;30;0;0;0;0;30;975;30;1035;1005;828;804;0;520;840;2100;360;0;0;630;4450;2940;520;75;100;90;80;70;100;100;70;86	25;85; ;2	5;2	33333333333333;2	33333333333333;1	75;1;2;3	5;2	66666666666667;2;2	6;1	5;2	5;2	5;2;2	16666666666667;2	5;3	6;3	66666666666667;3	5;5;1;1;1;1;1;1;1;0;0;1;0;0;1;0;0;0;1;2;0;1;0;1;1;0;1; ;Marie-Rita;Labyn;mei;159;80;1;2;1;2;1;2;7;3;3;3;3;3;3;4;1;1;1;1;1;1;4;4;4;1;3;1;4;1;4;4;1;1;2;1;4;4;4;1;1;1;15;300;0;120;240;5;1;4;2;1;3;4;4;5;1;1;5;1;2;1;4;3;5;5; ;65;31	644317867173;0;0;1;1;0;0;0;0;0;600;495;0;0;0;0;0;0;1095;0;1095;1095;876;876;0;600;720;1680;300;0;0;840;4140;2400;600;85;100;80;80;75;100;100;90;86	25;91	25;154;2	25;2	33333333333333;2	66666666666667;2	25;1;2	5;3	25;2	33333333333333;31;3	2;1;1;1;1;1;2	83333333333333;2	72727272727273;2	5;3;1;1;1;1;1;1;1;1;0;0;0;0;0;0;1;0;0;1;2;0;1;0;1;1;0;1; ;-2;-2;-2;1	47726599542485;2	13036593726521;2	92428445620351;1	47726599542485;-2;-2;-2;-2;-2;-2;-2;2	77815848856469;2	69461397247084;-2;-2;-2;-2;-2;1	47726599542485;2	98900906997807;1	47726599542485;2	91803558185565;2	90526145038752;-2;-2;3	03941808531768;-2;2	94250906383935;2	94250906383935;-2;-2; ;-2;2	71601169537145;2	92428445620351;3	32222136279796;2	55631456433535;-2;-2;2
515;1;1;1;december;1;1949;9030;36;1;160;69;2;7;3;1;1;3;4;2;2009; ;10;3;46;1; ;1;2;1;2;9;3;3;3;2;3;3;2;4;4;4;3;2;2;5;5;5;3;5;2;2;3;2;2;3;2;2;2; ;3;1;6;1;7;300;15;45;0;0;4;3;3;2;2;3;5;5;4;2;3;4;2;4;3;4;2;4;4; ;64;26	953125;1;0;1;1;1;0;0;90;75;0;390;0;60;0;0;0;165;390;60;615;480;492;384;0;375;210;1680;840;0;0;840;3945;1890;375;90;100;100;55;75;100;100;85;86	25;90;125;2	9;3	33333333333333;2	66666666666667;2	75;3	25;2	5;2;2	33333333333333;2;2	6;3	5;3;3;3	25;3	16666666666667;4	16666666666667;2	2;2	33333333333333;2;4	66666666666667;1;2;1;1;2;1	25;1;0;0;1;0;0;0;1;1;1;1;4;0;0;0;0;1;1;2; ;Sonia;La Broye;dec;160;70;2;1;1;2;1;2;8;3;3;3;3;3;2;3;4;3; ;4; ; ;3;4;4;3;4;1;3;2;4;2;3;4;3;1; ;3;3;6;4;6;300;15;0;0;0;5;4;3;3;2;3;4;4;4;1;4;5;2;4;3;4;2;4;4; ;66;27	34375;1;0;1;1;1;0;0;0;210;0;150;0;0;0;0;0;210;150;0;360;150;288;120;1250;540;0;1470;630;0;90;630;4610;1470;1790;75;100;90;55;80;75;100;85;80;85;101;3	25;4;3;2	375;3	5;2	5;2	25;4;1;2	8;4;3; ;3	66666666666667;3	66666666666667;3	16666666666667;2	8;3;2	5;5	33333333333333;2;3;1;1;2;1	75;1;1;0;1;0;0;1;1;1;0;1;4;0;0;0;0;1;1;2; ;-2;-2;1	95429076170113;1	87511916546257;-2;2	59107574263968;-2;1	7782236267661;-2;-2;-2;-2;-2;2	32223997493115;-2;2	17612021105609;-2;-2;-2;-2;-2;2	21751026429403;2	59107574263968;1	7782236267661;2	69197392980127;2	5843425339724;-2;2	32223997493115;2	17612021105609;-2;2	45940756716695;2	07921743574657;-2;-2; ;-2;2	57404284875949;2	32223997493115;3
323;1;1;1;december;1;1948;9040;2;1;168;75;2;7;1;1;2;1;1;1;2009; ;11;3;47;1; ;2;1;1;1;8;4;4;5;4;5;5;3; ;2; ; ;4; ;4;3;4;5;5;2;4;4;5;3;3;4;3;1;5;3;3; ; ;6;120;240;15;240;15;5;4;4;3;1;3;5;3;4;3;1;2;4;4;3;5;3;5;3; ;65;26	5731292517007;1;0;0;1;1;480;30;0;120;0;240;0;0;0;0;510;120;240;0;870;720;696;576;540;80;840;630;0;280;80;840;3290;1470;620;72	2222222222222;100;70;50;55;50;33	3333333333333;50;73	0555555555556;47	0833333333333; ;2	80952380952381;3	66666666666667;3	33333333333333;2	75;3;2	5;1	5;2;0;4	4; ;3; ;3;3;3	83333333333333;3	45454545454545;3	83333333333333;3;6;1;2;1;2;3;1	5;1;1;0;0;0;0;0;1;0;0;1;2;0;0;0;0;1;1;2; ;Lydia;Claus;dec;162;70;2;2;2;1;1;2;7;3;3;4;3;4;2;4;4;4;3;5;3;2;4;3;2;4;4;3;3;4;5;4;3;3;3;1;999;4;3;1;1;6;300;120;0;15;0;5;4;4;3;1;1;5;3;3;2;1;3;2;4;1;5;3;5;5; ;67;26	6727632982777;1;0;1;1;1;600;0;0;40;0;675;0;690;0;0;600;40;675;690;2005;1275;1604;1020;160;900;630;810;2940;0;90;735;6265;1440;1060;95;0;90;65;40;87	5;0;75;62	5;50	625; ;1	76190476190476;2	33333333333333;3;2	125;2	5;1	5;2	25;2; ;3	4;4	5;3	5;2	5;4;3	5;3	33333333333333;3	3;3	66666666666667;2	75;2	66666666666667;1;2;1;3;2;1	75;1;1;0;0;1;0;0;0;0;0;1;1;0;0;1;1;1;0;1; ;2	68125028508305;1	47726599542485;-2;2	07921743574657;-2;2	38022933693804;-2;-2;-2;-2;2	77815848856469;-2;-2;1	602168551379;-2;2	82931020677569;-2;2	83885538481457;-2;-2;2	70757869159253;2	07921743574657;2	38022933693804;-2;2	84261547942898;2
74;1;1;1;mei;1;1948;9000;2;1;165;53;2;2;5;1;1;1;0;6;2009; ;6;3;47;1; ;1;2;1;2;8;2;3;3;2;4;5;4; ; ; ; ; ; ;5;4;5;5;5;3;1;1;1;2;3;2;2;2; ;3;1; ; ; ;300;45;45;0;0;5;4;4;3;2;1;5;5;4;2;2;4;2;2;2;5;4;4;4; ;65;19	4674012855831;1;0;1;1;0;0;0;0;315;0;420;0;840;0;0;0;315;420;840;1575;420;1260;336;60;0;420;900;1260;0;0;1050;3690;1320;60;95;100;90;80;85;100;100;80;91	25;91	25; ;4	4;4;3	66666666666667;3;2	5;2	5;3;2;4;3	6; ; ; ; ; ;4	5;1	8;1	66666666666667;2; ;2;2;1;2;3;1	75;1;1;0;0;1;1;1;1;0;0;1;4;0;0;1;1;1;0;1; ;Christiane;Delputte;mei;165;53;2;1;1;2;1;2;7;3;3;3;2;4;1;2; ; ; ; ; ; ;5;4;5;5;5;2;1;1;3;1;3;2;2;2; ;3;1;7; ; ;300;15;45;0;0;4;5;3;3;2;1;5;5;4;2;3;3;2;2;2;4;4;4;2; ;67;19	4674012855831;1;0;1;1;0;0;0;0;840;240;240;0;840;0;0;0;840;480;840;2160;480;1728;384;0;180;420;1050;630;0;0;840;3120;1470;180;95;100;67	5;50;85;87	5;100;75;78	125;86	875;339;4	8;4;4;2	625;2;3;3;2;28;2	4; ; ; ; ; ;4	33333333333333;1	9;1	83333333333333;2;7;2;2;2;2;3;2;1;1;0;1;1;0;1;1;0;0;1;3;0;0;1;1;1;0;1; ;-2;-2;-2;2	49832434069717;-2;2	62325963061961;-2;2	92428445620351;-2;-2;-2;-2;-2;2	92428445620351;2	38022933693804;2	38022933693804;-2;2	92428445620351;-2;-2;-2;2	49832434069717;2	62325963061961;2	92428445620351;3	10037399188549;2	52635220262851;-2;2	92428445620351;2	68125028508305;2	92428445620351;3	23754625141385;2	5843425339724;-2;-2; ;1	7782236267661;-2;2	62325963061961;2	95424733490676;3	10037399188549;-2;-2;3	02119343518817;3	56702754310728;3	1205772213031;1	7782236267661;-2;2	25529663190434;2
408;1;1;1;mei;1;1951;9000;19;1;182;80;2;2;5;1;4;0;0;6;2009; ;6;3;47;2;2;1;2;1;2;8;3;3;3;2;3;3;3; ;2;4; ;4;4;4;3;4;4;4;1;2;3;3;2;4;3;2;3;3;2;1; ;5; ;300;15;0;0;0;3;5;3;3;1;4;5;5;4;3;2;4;2;4;2;4;4;4;4; ;62;24	1516725033209;1;0;0;0;0;0;0;0;840;0;600;0;840;0;0;0;840;600;840;2280;600;1824;480;120;0;0;840;300;0;150;630;2040;840;120;75;100;67	5;70;55;87	5;100;55;78	125;74	375;316;3	4;3	33333333333333;2	66666666666667;2	625;1	75;2	5;3;4;5;2	8; ;3;4;3;3	5;3	33333333333333;2	54545454545455;2	83333333333333;2	2;5;3;2;2;3;3;2	5;0;1;0;1;0;0;1;1;1;0;1;4;0;0;1;1;1;1;2; ;Nadine;Cornel;mei;181;82;2;1;1;2;1;2;8;3;3;3;3;3;3;4; ;4;4; ;4;4;4;4;4;4;4;2;4;2;2;2;2;2;2;3;2;1;2; ;2; ;300;15;0;0;0;4;5;4;3;1;3;5;5;5;3;4;2;2;2;2;4;3;4;5; ;64;25	0297609963066;1;0;0;0;0;0;0;0;210;360;240;0;630;0;0;0;210;600;630;1440;600;1152;480;300;0;0;840;120;90;60;525;1935;840;300;70;100;67	5;60;60;87	5;100;70;74	375;79	375;389;3	1;4;3	33333333333333;2	75;2;2	5;3	25;3	66666666666667;29;3	2; ;4;4;4;4;3	66666666666667;2	18181818181818;2	33333333333333;2;2;2;3;2;2;2;2	25;1;1;0;0;0;0;1;1;0;0;1;3;0;0;0;0;1;1;2; ;-2;-2;-2;2	92428445620351;-2;2	77815848856469;-2;2	92428445620351;-2;-2;-2;-2;-2;2	32223997493115;2	55631456433535;2	38022933693804;-2;2	79934744296208;-2;-2;-2;2	92428445620351;2	77815848856469;2	92428445620351;3	26102721498632;2	68125028508305;-2;2	32223997493115;2	77815848856469;2	79934744296208;3
467;1;1;1;december;1;1954;9040;37;1;169;72;2;1;1;1;1;0;0;10;2008; ;2;4;50;2;1;1;2;1;2;8;3;1;4;4;4;4;5;5;5;5;5;5;5;5;4;5;5;5;5;1;1;1;1;1;1;1;1;1;4;1;7;6; ;120;240;45;0;0;5;5;4;5;1;1;5;5;5;4;2;5;4;4;1;5;2;5;5; ;59;25	2092013584959;1;0;1;0;0;0;0;0;0;0;700;270;0;810;540;0;0;700;1620;2320;1680;1856;1344;40;20;70;490;1890;300;120;840;3770;560;60;100;75;90;55;70;87	5;100;80;80;84	375;355;4	6;4;4;3	25;2	5;2	5;2	25;2;7;4	2;5;5;5;5;5;4	83333333333333;1	27272727272727;1;1	6;6	5;2;2;2;2;2;2;1;1;1;0;1;1;1;1;0;1;1;5;0;0;1;1;1;0;1; ;Rita;Ghyselinck;dec;168;73;2;1;1;2;1;2;7;3;3;4;4;4;2;2;5;5;5;5;5;5;5;4;5;5;5;4;1;1;1;1;1;1;1;1;1;1;1;6;6; ;45;240;0;0;0;5;4;4;4;1;1;5;5;5;5;2;5;2;2;2;3;2;5;5; ;61;25	8645124716553;1;1;1;0;0;0;0;0;420;0;840;840;420;0;840;0;420;840;1680;2540;1680;2032;1344;0;420;420;1260;1260;480;0;630;4470;1680;420;100;100;90;75;85;100;100;90;91	25;93	75;295;4	15789473684211;4;3	33333333333333;2	875;2	75;2	5;2	75;2;25;3	2;5;5;5;5;5;4	66666666666667;1;1;1;6;3;3;3;3;3;3;1;1;1;0;1;1;1;1;0;0;1;4;0;0;1;1;1;0;1; ;-2;-2;-2;-2;-2;2	84510424417683;2	43137984884194;-2;2	90849038050582;2	73240180223891;-2;-2;-2;2	62325963061961;-2;2	92428445620351;2	92428445620351;2	62325963061961;-2;2	92428445620351;-2;-2;2	84510424417683;3	20951769536449;3	26858031182526;3	12840250006354;-2;2	62325963061961;2	92428445620351;3	22531186680437;3	30792584088262;3	12840250006354;3	13033698547925;2	92428445620351; ;1	602168551379;1	30124708863621;1	84516007765195;2	69020494309077;3	27646410202157;2
521;1;1;1;mei;1;1949;9000;11;1;178;78;2;2;2;1;4;0;0;2;2009; ;10;3;51;1; ;2;1;1;2;7;2;3;4;5;3;3;2; ; ; ; ; ;4;4;1;2;1;4;1;2;1;1;1;3;1;1;1; ;2;1; ; ; ;300;15;120;0;0;5;3;4;1;2;1;5;4;4;1;2;4;1;4;2;3;2;4;5; ;64;24	6181037747759;1;0;0;0;0;1200;0;300;30;60;360;120;0;60;0;1200;330;420;180;2130;1680;1704;1344;90;0;420;1680;240;180;30;1680;4320;2100;90;90;100;67	5;85;100;100;100;100;85	625;100; ;3	63157894736842;4;3	33333333333333;3	375;3	5;2	5;2	5;1	66666666666667;3;3	4; ; ;4; ;4;2	16666666666667;1	4;1	5;1	25; ;3;2;3;2;2;2	5;1;0;0;0;1;1;1;1;1;1;1;6;1;1;1;3;1;0;1; ;Suzanne;De Rudder;mei;178;78;2;1;1;1;1;1;7;2;3;5;4;4;2;3; ; ; ; ;4;4;4;2;4;2;4;2;2;2;2;2;3;2;2;2; ;2;2; ;5; ;300;120;45;15;15;5;4;1;5;1;3;5;4;4;2;2;2;2;4;1;4;2;5;3; ;66;24	6181037747759;1;0;0;0;0;0;0;375;630;90;600;0;150;120;60;0;1005;690;330;2025;1245;1620;996;300;75;420;1800;0;120;90;630;3435;2220;375;65;100;57	5;68	75;90;100;100;100;72	8125;97	5;156;3	47619047619048;4;3;3	625;3	25;3;2	5;2	33333333333333;28;3	6; ;4;4;4;4;3;2	1;2	16666666666667;2;5;2;3;1;3;2;2	25;1;1;1;1;0;1;1;1;0;1;1;5;1;0;1;2;1;1;2; ;3	07918486515323;-2;2	47713573096112;1	47726599542485;1	7782236267661;2	55631456433535;2	07921743574657;-2;1	7782236267661;-2;-2;-2;2	57404284875949;2	79934744296208;1	95429076170113;2	77815848856469;-2;2	17612021105609;2	07921743574657;1	7782236267661;3	07918486515323;2	51852710011734;2	62325963061961;2	25529663190434;3	23147213909974;3
43;1;1;1;mei;1;1951;9040;30;1;164;57;1;2;2;1;1;2;4;1;2009; ;11;3;52;2;1;1;2;2;2;5;5;4;4;4;2;3;2;4;5;5; ; ; ;5; ;5;4;3;3;5;1;5;5;5;5;4;2; ;2;4;1;1;5; ;300;300;300;300;5;4;4;5;4;1;5;5;2;4;3;2;3;4;5;3;2;4;2; ;62;21	192742415229;1;0;1;1;1;720;0;0;0;420;840;90;0;0;0;720;0;1260;90;2070;1680;1656;1344;0;600;60;720;0;3360;120;630;5490;780;600;60;0;35;0;35;50;0;45;23	75;32	5; ;2	55555555555556;2	33333333333333;3	33333333333333;2	25; ;2;3;2	33333333333333;0;3;4;5;5;4	5;4	66666666666667;4;3	8;4	33333333333333;3;2	33333333333333;1;1;1; ;2;1;1;1;1;0;1;0;0;1;0;0;1;2;0;0;0;0;1;1;2; ;Bea;Maes;mei;164;58;1;1;1;2;1;2; ; ; ;5;4;3;2;3;5;5;5;1;4;4;5;4;4;4;4;1;4;4;2;4;1;5;4;4; ;4;4;1;5;7;15;300;300;300;300;5;3;5;5;2;1;5;3;4;3;3;5;2;4;3;3;3;5;5; ;64;21	5645449137418;1;0;1;1;1;0;0;0;0;0;0;0;0;0;0;0;0;0;0;0;0;0;0;0;120;60;840;1260;3360;210; ; ;900;120; ; ;22	5;37	5;40;50; ;65;30;51	6666666666667; ;2	33333333333333;3	33333333333333;3;2	5;2;2;2	75;2;31;3	4;3;4	5;4	5;3	75;4;3	66666666666667;3	6;3	33333333333333;4;4	33333333333333;2;2;2;2;3;2;1;0;1;0;1;0;0;1;0;0;1;2;0;0;1;1;1;1;2; ;2	85733852825719;-2;-2;-2;2	62325963061961;2	92428445620351;1	95429076170113;-2;-2;-2;-2;-2;-2;-2;-2;-2;-2;-2;-2;-2;2	85733852825719;-2;3	10037399188549;1	95429076170113;3	21906295499216;3	12840250006354;-2;-2;-2;-2;-2;-2;-2;-2; ;-2;2	77815848856469;1	7782236267661;2	85733852825719;-2;3	52634056993102;2	07921743574657;2	79934744296208;3	739573135514;2	89210017053276;2	77815848856469;-2;2	07921743574657;1	7782236267661;2
30;1;1;1;mei;1;1948;9032;2;1;170;120;2;2;3;1;1;2;1;12;2008; ;0;4;53;2;1;2;1;2;2;8;3;3;5;5;5;5;5;5;5;5;5;5;5;5;4;3;4;5;2;1;1;1;1;1;1;1;3;1;1;1;5;5;5;300;45;45;15;15;5;5;1;5;1;3;5;5;5;1;1;3;1;2;1;5;1;5;5; ;65;41	522491349481;1;0;1;1;1;960;60;0;0;0;0;140;30;0;0;1020;0;0;170;1190;1100;952;880;60;60;300;1260;600;120;0;315;2715;1560;120;55;50;80;85;75;100;100;85;67	5;90;100;1	19047619047619;1	33333333333333;3;2	75;3;2	5;2	25;2;2;5;5;5;5;5;5;3	83333333333333;1	18181818181818;1;1	4;5;3;3;3;2;2;2	75;1;1;1;1;0;0;0;0;0;0;1;1;1;0;1;2;0;0;0; ;Annie;Crommar;mei;172;111;2;1;2;1;1;2;8;2;2;5;5;5;1;1;5;5;5;5;5;5;5;5;3;5;5;1;1;1;1;1;1;1;1;1;1;1;1;5;5;5;300;45;45;0;0;5;5;2;5;2;5;5;5;5;1;1;5;1;4;1;5;1;5;5; ;67;37	520281233099;1;0;1;1;1;0;0;0;0;0;0;175;0;0;0;0;0;0;175;175;175;140;140;0;120;75;840;60;60;0;210;1365;915;120;75;100;90;95;85;100;100;90;90;93	75; ;2;2;3;2	75;3;2	5;2;2;3;3	4;5;5;5;5;5;4;1;1;1;5;3;3;3;3;3;3;1;1;1;1;0;0;1;0;1;1;1;4;1;0;1;2;0;0;0; ;2	98227575691686;1	7782236267661;-2;-2;-2;-2;2	14615905560482;1	47726599542485;-2;-2;-2;-2;-2;-2;-2;-2;2	24306286480481;-2;-2;-2;3	00860442953008;-2;-2;2	23047446736116;2	97864151027734;2	9444876072867;-2;-2;-2;2	24306286480481;2	14615905560482;2	14615905560482;-2;-2; ;1	7782236267661;1	7782236267661;2	47713573096112;3	10037399188549;2	77815848856469;2	07921743574657;-2;2	49832434069717;3	43377143353327;3	19312738228453;2	07921743574657;-2;2	07921743574657;1	87511916546257;2	92428445620351;1	7782236267661;1	7782236267661;-2;2	32223997493115;3	13513583300968;2	96142584042829;2	07921743574657;2	07921743574657;0;0;1
472;1;1;1;december;1;1948;9050;39;1;158;90;2;7;3;1;1;1;1;4;2008; ;8;4;56;1; ;1;2;1;2;8;3;3;5;4;5;5;2; ; ; ; ; ; ;3;5;2;2;2;2;4;4;4;4;4;4;4;5; ;5;4;1; ;5;120;240;45;0;0;5;2;4;1;1;3;5;5;4;2;2;3;4;4;1;5;5;5;1; ;65;36	0519147572504;1;0;1;1;1;0;0;0;0;0;840;0;120;0;0;0;0;840;120;960;840;768;672;45;400;0;1680;360;0;180;840;3505;1680;445;50;0;45;68	75;90;100;100;90;40	9375;95;306;2	6;3;3;3	125;1	75;2	5;2	5;1	66666666666667;3;4	2; ; ; ; ; ;2	66666666666667;4	2;4;4	5;3; ; ;1;1;3;1;1;0;0;0;0;0;0;1;0;0;1;2;1;0;1;2;1;1;2; ;Rita;Plasschaert;dec;157;90;2;1;1;2;1;2;6;3;3;3;2;4;3;2; ; ; ; ; ; ;3;4;2;1;3;1;3;4;4;1;4;4;1;5; ;5;2; ; ; ;120;120;0;45;15;5;3;4;3;2;3;4;3;4;1;2;3;1;4;2;5;2;4;3; ;67;36	5126374295103;0;0;1;1;1;0;0;0;160;0;840;0;120;0;0;0;160;840;120;1120;840;896;672;0;350;0;1680;840;1680;180;1470;6200;1680;350;60;75;57	5;80;95;100;100;90;68	125;96	25;154;2	25;3;3	33333333333333;2	5;2	25;2	5;3	25;1	66666666666667;4;2	8; ; ; ; ; ;2	33333333333333;3	3;3	33333333333333;3	25; ;1;1;1;1;1;1;1;0;0;0;0;0;1;1;0;0;1;3;0;0;1;1;1;1;2; ;-2;-2;-2;-2;-2;2	92428445620351;-2;2	07921743574657;-2;-2;-2;-2;-2;2	20414712521285;-2;2	92428445620351;-2;2	07921743574657;-2;-2;-2;-2;2	92428445620351;2	07921743574657;2	88536687487076;2	82737573572124;-2;2	20414712521285;2	92428445620351;2	07921743574657;2	95231285667171;2	82737573572124;-2;-2; ;1	65330901293848;2	6020708485543;-2;3	22531186680437;2	55631456433535;-2;2	25529663190434;2	92428445620351;3
165;1;1;1;mei;1;1948;9032;4;1;162;70;2; ;4;1;2;1;0;8;2008; ;4;4;57;1; ;2;1;1;1;8;1;2;5;4;4;5;3; ; ; ; ; ;3;5;5;5;5;5;5;1;1;1;1;3;2;1;1;3;4;2; ;5; ;240;0;120;0;0;5;5;4;5;1;1;5;5;3;4;3;3;4;2;3;4;3;5;3; ;65;26	6727632982777; ;0;0;1;0;0;0;450;30;0;480;0;0;480;480;0;480;480;960;1920;1680;1536;1344;0;120;150;1440;180;0;0;1680;3570;1590;120;95;100;90;90;100;100;100;95;93	75;98	75;167;3;3	33333333333333;2	66666666666667;3;2	75;2;2	25;2	66666666666667;4;4	2; ; ;3; ;3;5;1	81818181818182;1	5;2	2;5;3;2;2;1;3;2;1;1;1;0;1;1;1;1;1;1;1;6;0;1;1;2;0;0;0; ;Georgette;Potie;mei;162;73;2;1;2;1;1;1;8;1;3;5;4;4;1;2; ; ; ; ; ;4;5;3;5;5;5;3;1;1;1;1;3;2;2;1;3;3;1; ;4; ;240;45;120;0;0;5;5;2;4;1;1;5;5;3;4;3;3;4;2;3;4;2;5;3; ;67;27	8158817253467;1;0;0;1;1;1080;240;300;240;720;600;840;720;120;60;1320;540;1320;1680;2540;1680;2032;1344;0;180;90;2100;1680;0;0;630;4680;2190;180;90;100;90;80;90;87	5;100;95;90;93	125; ;3	65;3	33333333333333;2	33333333333333;3;2	75;2	5;2	5;3;29;3	2; ; ;4; ;4;4	33333333333333;1	72727272727273;1	5;2;4;3;3;2;2;3;2	5;1;1;1;1;1;1;1;1;1;1;1;6;1;1;1;3;0;0;0; ;-2;-2;2	6532221646566;1	47726599542485;-2;2	68125028508305;-2;-2;2	68125028508305;2	68125028508305;3	03342777671354;2	38022933693804;2	47713573096112;2	38022933693804;2	85733852825719;2	77815848856469;2	92428445620351;2	85733852825719;2	07921743574657;1	7782236267661;-2;2	68125028508305;2	68125028508305;2	98227575691686;3	18639404312432;3	12840250006354;3	1205772213031;2	73240180223891;3	1205772213031;3
379;1;1;1;mei;1;1948;9030;33;1;160;80;2;2;5;1;3;2;4;8;2008; ;4;4;57;1; ;1;2;1;1;7;3;4;3;3;5;3;3; ;5;5; ;5;5;5;5;4;3;4;2;3;4;4;3;5;4;2;2; ;3;2; ;7;7;300;45;120;0;0;5;2;3;3;1;3;5;5; ; ; ; ; ; ; ; ; ; ; ; ;65;31	25;1;0;0;1;1;0;0;0;630;180;150;0;60;0;0;0;630;330;60;1020;330;816;264;0;1680;90;1260;0;0;0;840;3870;1350;1680;80;100;90;50;75;50;0;75;80;50;207;2	05;2;3;2	5;2	75;2	5;2	25;2	33333333333333;7;3	4; ;5;5;5;5;3	83333333333333;3	2;3	83333333333333;2	25;7;1;2;1;2;2;1	5;1;0;0;1;0;0;1;0;0;0;0;1;0;0; ;0;0; ;0; ;Martina;Coolen;mei;160;77;2;1;1;2;1;2;6;3;3;4;3;5;2;3; ;5;5; ;5;5;5;5;4;3;4;2;3;5;5;3;5;4;3;3; ;4;2; ;7;7;300;45;120;0;0;5;4;3;3;1;3;5;5;5;4;3;5;4;4;4;5;5;2;5; ;67;30	078125;1;0; ;1;1;0;0;0;250;600;240;0;80;0;0;0;250;840;80;1170;840;936;672;30;1260;180;1470;0;0;0;630;3570;1650;1290;80;100;67	5;45;70;37	5;0;60;73	125;41	875;207;2;2	5;3;2	5;2	75;2	5;2	25;2	33333333333333;5;3	4; ;5;5;5;5;3	83333333333333;3	7;4	16666666666667;3;7;1;2;1;1;1;1	25;1;1;0;1;0;0;1;0;0;0;0;1;0;0;0;0;0;1;1; ;-2;-2;-2;2	79934744296208;2	25529663190434;2	17612021105609;-2;1	7782236267661;-2;-2;-2;-2;-2;2	39795738010389;2	77815848856469;2	38022933693804;-2;1	90314427040954;-2;-2;-2;2	79934744296208;2	51852710011734;1	7782236267661;2	91169548095755;2	42162037710683;-2;2	39795738010389;2	92428445620351;1	90314427040954;2	97128048861163;2	82737573572124;-2;-2; ;-2;3	22531186680437;1	95429076170113;3
215;1;1;1;mei;1;1950;9050;11;1;164;54;2;2;5;1;1;1;2;7;2008; ;5;4;58;2;1;1;2;1;1;7;2;3;3;2;4;4;2;4;2;2;3;2;2;5;1;3;3;4;1;3;1;1;5;3;2;1;1;2;2;3;2;4;5;300;15;45;0;0;4;5;2;3;3;3;5;3;4;4;2;4;3;2;4;4;3;4;4; ;63;20	0773349196907;1;0;1;1;1;0;0;420;360;360;540;120;0;0;0;0;780;900;120;1800;1440;1440;1152;1200;480;420;1260;3360;0;0;1260;6720;1680;1680;95;100;100;75;85;100;100;85;92	5;92	5;206;2	95;2	33333333333333;2	66666666666667;2	5;3;3;2	5;1	66666666666667;1;3;3	5;2;2;2	75;2	5;2	83333333333333;2	18181818181818;2	5;1	8;3	66666666666667;3;2;1;1;3;1	75;1;1;0;1;0;0;1;1;0;0;1;3;0;0;1;1;1;0;1; ;Jacqueline;Hebbrecht;mei;164;55;2;1;1;2;1;1;7;2;3;5;4;4;1;3;1;1;2;4;4;4;3;1;3;3;1;1;5;1;1;1;3;2; ;1;3;4;5;7; ;7;300;15;45;0;0;5;5;2;4;5;3;3;4;4;3;3;4;3;2;2;4;3;5;3; ;65;20	4491374182035;1;0;1;1;1;0;0;140;60;220;105;90;0;0;0;0;200;325;90;615;555;492;444;0;35;420;600;840;0;0;1050;2945;1020;35;95;100;100;85;80;100;100;80;95;90;156;3	4;2	66666666666667;3;2	375;3	25;4;2	5;2;29;3	4;2	5;2	5;3;2	5;2	66666666666667;2;2	6;2	16666666666667;3	25;7;2;2;2;2;3;2;1;1;1;1;0;0;1;1;0;1;1;4; ;1;1;2;1;1;2; ;-2;-2;2	62325963061961;2	55631456433535;2	55631456433535;2	73240180223891;2	07921743574657;-2;-2;-2;-2;-2;2	14615905560482;1	7782236267661;2	34244242103184;2	0212306584797;1	95429076170113;-2;-2;-2;-2;2	89210017053276;2	95424733490676;2	07921743574657;3	15836550801868;3	06145624898821;-2;2	30105170984523;2	51189672368043;1
516;1;1;1;mei;1;1948;9050;9;1;161;78;2;6;1;1;1;4;3;6;2008; ;6;4;59;1; ;1;2;1;2; ;4;3;5;5;5;5;5; ; ; ; ; ; ;5;5;5;5;5;1;5;4;4;4;4;4;3;3;3;5;4;1;1;6;120;300;45;45;120;5;4;5;4;4;3;3;4;4;1;3;4;1;1;2;5;5;5;5; ;65;30	0914316577293;0;0;1;1;1;0;0;240;0;550;0;0;0;0;0;0;240;550;0;790;790;632;632;240;0;420;1260;720;0;0; ; ;1680;240;61	1111111111111;0;32	5;25;30;50;0;15;29	6527777777778;23	75;203;2	7;4;4;2	375;2	25;3	5;2;2;2;5; ; ; ; ; ;4	33333333333333;3	90909090909091;4	16666666666667;3	6;2	66666666666667;1;1;1;1;2;1;1;1;1;0;0;0;0;1;0;1;1;3;0;1;0;1;0;1;1; ;Sonia;Tichelbaut;mei;163;80;2;1;1;2;1;2;9;4;3;4;4;3;2;3;4;4;4;1;1;1;4;4;4;4;4;1;3;3;4;3;3;4;3;2; ;2;1;1;1;6; ;300; ; ;300;4;3;5;4;3;1;5;5;3;2;4;3;2;2;1;4;3;4;2; ;67;30	1102788964583;0;0;1;1;1;0;0;420;30;0;120;0;0;0;0;0;450;120;0;570;540;456;432;60;0;840;1260;600;0;0;420;3180;2100;60;55;0;57	5;40;50;62	5;0;25;38	125;34	375; ;2	94117647058824;4;4;3;2	25;3; ; ;31;3	2;2	5;2	5;2	5;2	5;2	5;3	5;2	8;3	33333333333333;2;2	66666666666667;2;2;2;2;2;2;1;0;1;0;1;0;1;1;1;1;1;5;0;1;0;1;0;1;1; ;-2;-2;2	38022933693804;-2;2	74037058568577;-2;-2;-2;-2;-2;-2;-2;2	62325963061961;1	47726599542485;-2;2	07921743574657;-2;-2;-2;-2;-2;2	38022933693804;2	74037058568577;-2;2	80072394997615;2	80072394997615;-2;2	6532221646566;2	07921743574657;-2;2	6589743665618;2	63549379981157;-2;-2; ;2	38022933693804;-2;2	62325963061961;3	10037399188549;2	85733852825719;-2;-2; ; ;3	22531186680437;2
56;1;1;1;mei;1;1948;9000;3;1;173;78;2;2;5;0;1;2;4;2;2008; ;10;4;63;1; ;1;2;1;2;8;3;5;3;2;3;5;2;2;2;2;2;2;2;5;5;5;4;4;1;2;5;5;3;4;4;1;3;1;4;1;1;1;1;300;15;15;0;0;5;1;3;3;1;1;5;5;5;4;3;5;3;2;2;4;3;2;4; ;65;26	0616793076949;1;0;1;1;1;0;0;80;200;0;225;0;0;0;0;0;280;225;0;505;305;404;244;360;0;840;420;240;0;0;385;2245;1260;360;45;0;45;60;70;100;100;75;37	5;86	25;339;3;3	33333333333333;2	33333333333333;2	875;2;2	5;2	5;1	66666666666667;2;3;2;2;2;2;2;4;3;3	83333333333333;2;1;2;1;1;1;1;1	25;1;0;0;1;1;0;0;1;0;0;0;1;0;1;1;2;0;0;0; ;Carine;Luyckx;mei;170;80;2;0;1;2;1;2;8;3;3;3;2;3;1;3;5;5;3;2;2;2;4;5;5;4;4;1;1;5;5;1;3;4;1;1;2;4;1;1;1;5;300;45;15;0;0;5;1;5;3;1;1;5;5;5;3;2;5;2;1;1;3;3;2;4; ;67;27	681660899654;1;1;1;1;1;0;0;150;180;0;420;0;120;0;0;0;330;420;120;870;570;696;456;120;0;600;630;1260;0;0;525;3135;1230;120;60;0;57	5;55;65;87	5;100;80;43	125;83	125;209;3;4;3	33333333333333;2	875;1;2;2;1;30;2	4;3	5;3	5;2	5;3	5;3	16666666666667;3	83333333333333;2	54545454545455;3	16666666666667;1	8;2	33333333333333;2;1;1;2;1;1	5;1;0;0;0;1;0;0;1;0;0;0;1;0;1;1;2;1;0;1; ;-2;-2;1	90314427040954;2	30105170984523;-2;2	35220181965942;-2;-2;-2;-2;-2;-2;2	17612021105609;2	25529663190434;-2;2	62325963061961;-2;2	07921743574657;-2;-2;-2;2	44717354158246;2	35220181965942;-2;2	60639211484098;2	38740762492818;-2;2	51852710011734;2	62325963061961;2	07921743574657;2	84261547942898;2	6589743665618;-2;-2; ;2	55631456433535;-2;2	92428445620351;2	62325963061961;2
15;1;1;1;mei;1;1952;9000;33;1;176;117;2;2;1;1;1;0;0;1;2008; ;11;4;64;2;2;2;1;1;2;7;3;3;3;2;2;3; ; ; ; ;1; ; ;2;3;2;2;2;2;4;4;4;4;4;4;4;2;4;4;4;1;2; ;120;240;300;120;240;5;1;5;1;3;3;1;2;3;6;3;2;2;2;2;2;3;5;3; ;61;37	7711776859504;1;0;1;0;0;600;600;0;120;0;720;0;0;0;0;1200;120;720;0;2040;1320;1632;1056;90;1050;0;2240;560;0;0;840;4780;2240;1140;80;100;77	5;50;70;100;100;80;76	875;87	5; ;1	61904761904762;2	33333333333333;2	33333333333333;2	125;2	25;2	5;3;2	33333333333333;1;2	5;1; ; ;1;1;2	16666666666667;3	81818181818182;4;3	6;1	5;1;1;1;1;1;1;1;0;0;0;0;0;0;0;0;0;0;0;0;0;0;0;1;1;2; ;Anita;Loppens;mei;175;123;2;1;2;1;1;2;8;4;3;3;2;2;2;2;2;2;2;2;2;2;2;2;2;2;2;2;5;2;2;2;2;2;5; ;2;5;5;1;1; ;120;45;120;45;45;5;1;4;1;1;3;1;1;3;4;3;3;4;2;2;2;4;4;2; ;63;40	1632653061224;1;0;1;0;0;810;0;0;320;0;840;0;0;0;0;810;320;840;0;1970;1650;1576;1320;90;840;0;2310;840;0;630;735;5445;2310;930;50;100;80;50;50;100;100;75;70;81	25;334;1	95238095238095;2;2	66666666666667;2	5;2	25;2	5;2	25;2	66666666666667;32;2	2;2;2;2;2;2;2;3	2;2	5;4	25;1;1;1;1;1;1;1;1;0;0;0;0;0;0;0;0;0;0;0;0;0;0;0;1;1;2; ;2	77815848856469;2	77815848856469;-2;2	07921743574657;-2;2	85733852825719;-2;-2;-2;-2;2	90849038050582;-2;-2;2	50516354981041;-2;2	92428445620351;-2;-2;-2;-2;3	07918486515323;2	07921743574657;2	85733852825719;-2;3	21272281552784;3	02366803081546;2	90849038050582;2	50516354981041;2	92428445620351;-2;3	19755896882044;3	1205772213031;-2;-2; ;1	95429076170113;3	02119343518817;-2;3	35024995714449;2
13;2;1;2;december;1;1952;9000;60;1;158;82;2;6;1;1;4;0;0; ; ; ; ; ; ;2;1;1;1;1;2;8;3;4;3;2;3;2;2;5;3;2; ; ; ;3;4;3;4;4;2;3;4;4;4;4;4; ;5;4;4;4;1;3;3;15;120; ; ;240;5;5;4;3;2;1;4;5;4;5;4; ;1;3;2;4;5; ;4; ;61;32	8473001121615;0;0;0;0;0;960;360;0;195;0;0;0;0;360;0;1320;195;0;360;1875;1320;1500;1056;300;0;0;420;420;63;420;420;2043;420;300;61	1111111111111;25;32	5;45;15;100;0;20;40	9027777777778;33	75; ;3	64705882352941;3;3;3	625;3;3	5;2	5;3;3;2	4;5;3;2;4;3	33333333333333;3	33333333333333;4;3	83333333333333;4	25;2	33333333333333;2;3;1;1;2;1	75;1;1;0;0;1;0;0;1;0;0;0;1;0;0;0;0;1;0;1; ;Anita;De Schuymer;dec;159; ;2;0;1;2;1;2;10;3;3;1;2;2;3;3; ; ; ; ; ; ;3;1;3;4;4;2;4;1;3;2;3; ; ;3; ;4;4; ; ; ;15;240;120;45; ;5;1;5;3;1; ;1;4;4;2; ;3;3;3;3;3;3;3;3; ;63; ;0;0;0;0;0;0;0;0;0;0;0;0;0;0;0;0;0;0;0;0;0;0;0;120;0;0;350;840;0;420;420;2150;350;120;45;0;70;75;35;62	5;0;35;47	5;33	125; ;3	83333333333333;3;3;3;2	75;3	5;2	75;3;3;2	2; ; ; ; ; ;2	83333333333333;3;2	6;3	66666666666667; ;3;3;3;3;1;3;1;0;0;0; ;0;1;1;0;0;0;2;0;0;0;0;0;0;0; ;2	98227575691686;2	55631456433535;-2;2	29005688230337;-2;-2;-2;-2;2	55631456433535;-2;-2;-2;-2;-2;-2;-2;-2;-2;-2;-2;3	1205772213031;2	29005688230337;-2;2	55631456433535;3	17609415434258;3	02366803081546;-2;-2;-2;-2;-2;-2;2	55631456433535;-2; ;2	47713573096112;-2;-2;2	62325963061961;2	62325963061961;1	79940947961513;2	62325963061961;2	62325963061961;3	31027049239563;2	62325963061961;2	47713573096112;2	07921743574657;-2;-2;2	54408045258678;2	92428445620351;-2;2
277;2;1;2;december;1;1952;9041;12;1;162;72;2;8;4;1;3;3;6; ;2014; ; ;-2; ;1; ;1;2;1;2;8;4;4;5;5;5;5;2;3; ; ;3; ; ;5;5;5;5;5;3;2;2;2; ; ; ; ;5; ; ; ;5;5;6; ; ; ; ; ;3; ; ; ; ; ;5;3;5;1;2;5;1;2;1;5;3;4;5; ;61;27	4348422496571; ;0;0;1;1;0;0;0;80;0;0;0;80;0;0;0;80;0;80;160;0;128;0;0;0;900;420;1470;0;840;630;4260;1320;0;25;0;32	5;35;70;37	5;100;80;23	125;71	875;136;3	7;3	33333333333333;3	33333333333333;2	75;3	25;3;2	75;2	66666666666667;4;4	4;3; ; ;3;3;4	66666666666667;2	75;2;5;5	33333333333333; ; ; ; ;2; ;0; ; ; ; ;0;0;1;0;0;1;2;0;0;0;0;1;0;1; ;Krista;Soenens;dec;161;74;2;1;1;2;1;2;9;4;3;5;5;5;1;2;4;4;3;3;3; ;5;5;5;4;3;1;3;2;3; ; ;4; ;4;4; ; ;2; ;5;15;45;120;45;300;3;2;3;2;4;3;5;5;5;5;3;4;5;2;1;3;1;3;2; ;63;28	5482813163072;1;0;0;1;1;0;0;0;0;0;0;0;0;0;0;0;0;0;0;0;0;0;0;0;585;700;1365;1995;0;840;525;6010;2065;585;35;0;32	5;35;15;0;0;40;25	625;13	75;156;3	7;3	33333333333333;3;2	25;2	75;1	5;2	5;2	33333333333333;3;3	6;3	5;3	5;3;3	5;3	4;3	83333333333333;3	33333333333333;3;4;3	5;1;1;1;1;1;1;0;0;0;1;0;0;0;0;0;0;1;1;0;0;0;0;1;0;1; ;-2;-2;-2;1	90314427040954;-2;-2;-2;1	90314427040954;-2;-2;-2;-2;-2;-2;-2;-2;-2;-2;-2;-2;-2;1	90314427040954;-2;1	90314427040954;2	10724389757897;-2;-2;-2;-2;-2;-2;-2;-2;-2; ;-2;-2;2	95424733490676;2	62325963061961;3	16732028912236;-2;2	92428445620351;2	79934744296208;3	62941061857214;3	1205772213031;-2;-2;2	76716328985603;2	84510424417683;3
374;2;1;2;december;1;1954;9031;34;1;166;80;2;2;4;2;1;2;2; ; ;1; ; ; ; ; ;2;1;1;2;9;3;3;5;5;5;4;4;4;3;4;4;4;4;4;4;4;4;4;2;4;2;2;2;2;2;2;2;2;2;2;6; ; ;240;120;0;0;0;2;4;4;2;1;4;4;4;4;3;3;4;3;2;2;4;2;4;4; ;59;29	0317898098418;1;0;1;1;1;0;0;0;0;0;0;0;120;0;0;0;0;0;120;120;0;96;0;60;540;60;1260;1680;0;0;840;4440;1320;600;75;50;90;55;80;87	5;100;75;67	5;85	625;101;2	28571428571429;2	66666666666667;1	33333333333333;2;3;2	5;2	5;2;3;4	6;4;3	5;4;3	75;3	83333333333333;3	66666666666667;2	18181818181818;2	33333333333333;2;6;2;1;1;2;1;1	5;0;1;0;0;0;0;0;1;0;1;1;3;1;1;0;2;1;0;1; ;Marleen;Van der Poorten;dec;166;90;2;1;1;2;1;2;5;3;3;5;5;5;1;3;1;1;1;5; ;1;5;2;5;5;5;1;1;1;1;1;1;1;1;1;1;1;1;7;5;6;300;120;0;0;0;5;4;4;4;1;3;5;5;3;2;2;4;2;4;4;4;2;4;5; ;61;32	660763536072;1;0;1;1;1;0;0;0;300;0;120;0;0;150;60;0;300;120;210;630;330;504;264;0;540;1260;1680;630;0;0;840;4950;2940;540;95;100;100;60;70;100;100;85;88	75;88	75;125;2	45;3;2;2	375;3;2	5;2	25;1;4;3	8;3;1;1;2	33333333333333;1	8;3	83333333333333;1;1;1;6;3;2;2;3;2;2	5;1;1;1;0;0;1;1;1;0;0;1;4;1;1;0;2;1;1;2; ;-2;-2;-2;-2;-2;-2;-2;2	07921743574657;-2;-2;-2;-2;-2;2	47713573096112;-2;2	07921743574657;-2;-2;2	17612021105609;1	7782236267661;-2;-2;-2;2	07921743574657;1	98231646969207;-2;-2;2	47713573096112;2	07921743574657;2	32223997493115;2	70243915331405;2	42162037710683;-2;2	32223997493115; ;1	7782236267661;2	73240180223891;1	7782236267661;3	10037399188549;3	22531186680437;-2;-2;2	92428445620351;3	64738394825424;3
468;2;1;2;december;1;1954;9040;30;1;150;65;2;10;5;1;1;2; ; ;2014; ; ;-2; ;1;1;2;1;1;2;7;3;4;3;3;4;3;2;2;2;2;3;3;4;4;4;5;5;5;2;1;2;3;2;3;2;1;4;4;2;1;6;6; ;0;240;45;45;120;3;4;3;4;1;3;5;4;4;2;3;4;2;3;2;4;3;2;4; ;59;28	8888888888889; ;0;1;1; ;1200;0;525;0;270;720;90;840;0;0;1200;525;990;930;2540;1680;2032;1344;0;0;30;840;0;0;0;420;1290;870;0;56	25;75;57	5;55;75;87	5;100;65;60	9375;81	875;254;2	1;3;3	33333333333333;2	25;2	5;2	5;3;1	66666666666667;3;3;2	5;2	5;3;2	5;2	66666666666667;4	16666666666667;2	27272727272727;2	16666666666667;2	4;6;2;2;2;2;2;2;0;1;1;1;0;0;1;1;0;1;1;4;0;0;0;0;0;0;0; ;Rita;Günther;dec;149;70;2;1;1;2;1;2;7;3;3;3;2;3;2;2;2;1;2; ; ; ;4;2;4;4;3;1;2;1;4;2;2;1;1;2;3;2;1;1;5; ;0;300;0;240;120;3;2;4;3;2;4;4;4;3;4;2;4;3;4;2;5;2;4;3; ;61;31	5301112562497; ;0;1;1;0;0;0;840;360;0;840;0;480;0;0;0;1200;840;480;2520;1680;2016;1344;0;180;120;840;0;0;0;315;1455;960;180;90;75;67	5;70;70;62	5;66	6666666666667;65;75	625;66	0416666666667;154;2	26315789473684;3;3	33333333333333;2	5;1	75;2	5;3	25;1	66666666666667;30;2	4;2;1;2;1	5;1	66666666666667;3;1	90909090909091;2;1	8;3;2;2;2;2;2;2;0;0;0;0;0;0;1;1;1;1;1;5;0;0;0;0;1;0;1; ;3	07918486515323;-2;2	72016757560302;-2;2	43137984884194;2	85733852825719;1	95429076170113;2	92428445620351;-2;-2;-2;-2;2	92428445620351;2	55631456433535;-2;2	92428445620351;-2;2	68125028508305;-2;-2;3	07918486515323;2
360;2;1;2;mei;1;1952;9000;24;1;162;57;1;7;5;0;4;0;0; ; ;1; ; ; ;1; ;2;1;1;2;8;2;3;3;3;5;5;2; ;5;5; ;5;5;5;3;5;5;5;2;2;4;1;1;5;1;2;1;1;3;1; ;5; ;300;45;45;0;0;1;5;1;5;1;4;5;5;2;1;1;2;1;5;2;2;2;4;5; ;61;21	7192501143118;1;0;0;0;0;0;175;0;525;0;410;0;840;30;0;175;525;410;870;1980;440;1584;352;770;0;30;600;60;0;20;315;1795;630;770;100;100;100;95;80;100;100;75;98	75;88	75;284;3	04761904761905;3	66666666666667;3;4;3	25;3;3;1	33333333333333;3;3	6; ;5;5;5;5;4	16666666666667;2;2	33333333333333;1	6;5;3;3;1;2;3;2	25;0;1;1;1;0;1;1;1;1;1;1;6;1;1;1;3;1;0;1; ;Marie Rose;De Coninck;mei;162;58;1;0;1;2;1;2;8;2;1;4;4;5;1;1; ;5;5; ;5;5;5;3;5;5;5;1;1;1;1;5;1;1;1;1; ;1;1; ;5; ;300;120;45;15;0;5;5;1;5;1;1;5;5;3;2;2;2;2;1;2;5;3;5;5; ;63;22	1002895900015;1;0;0;0;0;0;0;0;840;0;0;0;840;30;0;0;840;0;870;1710;30;1368;24;70;0;210;900;300;0;20;280;1780;1110;70;100;100;100;90;80;100;100;80;97	5;90;234;3	45;4;2	66666666666667;3	625;3	5;4;3	25;2	33333333333333;1;3; ;5;5;5;5;4;1	4;1	66666666666667;1;5;3;3;3;3;3;3;1;1;1;1;1;1;1;1;1;0;1;5;1;1;1;3;1;0;1; ;-2;2	24306286480481;-2;2	72016757560302;-2;2	6127944491389;-2;2	92428445620351;1	47726599542485;-2;-2;-2;-2;2	92428445620351;-2;-2;-2;2	92428445620351;1	47726599542485;-2;2	24306286480481;2	72016757560302;2	6127944491389;2	93952424448053;3	19975791900291;2	5465550012143;-2;2	92428445620351;-2;2	93952424448053;3	13608927203976;1	38039216005703;1	47726599542485;1	47726599542485; ;2	88649636532393;-2;1	47726599542485;2	77815848856469;1	7782236267661;-2;1	30124708863621;2	49832434069717;3	25406687237546;2
382;2;1;2;december;1;1954;9000;12;1;167;57;2;10;3;2;1;0;0;9;2019; ;3;-7;-81;1;1;1;1;1;1;6;2;3;5;4;5;4;2;4;2;2;5;1;5;5;3;4;5;5;1;1;1;1;1;1;1;1;1;1;1;1;5;5; ;45;120;120;0;0;4;5;3;4;1;2;5;5;4;2;1;3;2;4;2;1;3;4;4; ;59;20	4381655849977; ;0;1;0;0;0;140;840;630;0;420;30;180;210;630;140;1290;420;1050;2540;1680;2032;1344;0;30;540;300;120;0;0;630;1620;840;30;100;100;90;85;90;100;100;95;93	75;96	25;379;2	9047619047619;3;3	66666666666667;2	875;3;2	5;2	25;2;5;4;4	5;1	5;3	5;3;3	16666666666667;3	83333333333333;1;1;1;5;3;2;2;3;3;2	5;1;1;1;1;1;0;1;1;0;1;1;4;0;0;1;1;0;0;0; ;Martine;Claus;dec;166;59;2;2;1;2;1;1;6;2;3;5;4;5;1;1;4; ; ;5; ;4;5;4;3;4;4;2;1;1;1;1;2;1;1;1;999;1;1;6;999;999;15;300;300;0;45;5;3;2;3;1;1;5;5;4;3;2;3;2;2;2;5;2;5;4; ;61;21	4109449847583;0;0;1;0;0;0;0;80;675;0;150;30;675;0;90;0;755;150;795;1700;350;1360;280;0;10;630;1260;60;0;0;525;2485;1890;10;95;100;90;85;90;100;100;90;92	5;95;284;3	5;3	66666666666667;3;2	75;2	75;2	5;2	5;1	33333333333333;27;3	2;4	5; ;4;4	5;4	33333333333333;3	66666666666667;1	1;1	16666666666667;1;6;3;2;1;2;1;2;1;0;0;1;1;0;1;1;0;1;1;4;0;0;1;1;0;0;0; ;-2;2	14615905560482;2	92428445620351;2	79934744296208;-2;2	62325963061961;1	47726599542485;2	25529663190434;2	32223997493115;2	79934744296208;-2;-2;1	90314427040954;2	82931020677569;-2;2	17612021105609;1	47726599542485;2	82931020677569;-2;1	95429076170113;2	14615905560482;3	11059307691009;2	62325963061961;3	02119343518817;3	30792584088262;3
237;2;1;2;december;1;1950;9050;23;1;154;63;2;9;3;1;1;7;8;3;2015; ;9;-3;-26;1; ;2;2;1;1;4;4;3;2;3;4;3;3; ;3; ; ; ; ;5;2;2;2;2;2;4;1;2;4;4;4;4;4;4;1;4;1;1;1; ; ; ; ; ;1;4;4;4;1;5;5;5;5;5;4;4;4;5;1;5;5;5;4; ;63;26	5643447461629; ;0;1;1;1;0;0;0;630;140;840;0;630;0;0;0;630;980;630;2240;980;1792;784;0;900;840;1260;420;0;0;630;4050;2100;900;80;0;77	5;35;40;50;0;40;48	125;32	5;214;3	25;3	33333333333333;2	66666666666667;2	375;2	25;3;3	25;2	66666666666667;3;3; ;3; ;3;3;2	5;3	27272727272727;3	16666666666667;3	4;1;1;1;1;1;3;1;0;1;1;0;0;0;1;1;1;0;1;4;1;1;0;2;1;0;1; ;Jeanine;Mattheeuws;dec;157;65;2;1;1;2;1;1;5;4;4;4;4;5;2;4; ; ; ; ; ; ;5;5;5;5;5;2;4;2;4;2;2;4;4;5;2;5;1;1;1;5;45;300;15;45;15;4;3;4;2;1;5;5;5;4;5;2;3;5;5;1;5;4;5;4; ;65;26	3702381435352;0;0;1;1;1;0;0;0;105;0;840;0;0; ;0;0;105;840; ; ; ; ; ;0;1260;840;1470;360;0;0;630;4560;2310;1260;75;25;90;35;35;62	5;0;35;56	25;33	125;154;3	3;3;3	66666666666667;2	875;1	25;2;3	25;2	66666666666667;29;3	8; ; ; ; ; ;4	5;3	18181818181818;3;3	4;2	33333333333333;1;2;1;1;1;1	25;1;0;0;0;0;0;1;1;1;0;1;4;0;0;0;0;0;0;0; ;-2;-2;-2;2	79934744296208;2	14615905560482;2	92428445620351;-2;2	79934744296208;-2;-2;-2;-2;-2;2	0212306584797;-2;2	92428445620351;-2;-2; ;-2;-2;2	79934744296208;2	99123050724623;2	79934744296208;3	25334042883766;2	89432160211954;-2;2	0212306584797;2	92428445620351; ; ; ;-2;-2; ;-2;2	95424733490676;2	92428445620351;3	10037399188549;2	62325963061961;-2;-2;2	79934744296208;3
54;2;1;2;mei;1;1949;9000;20;1;168;79;2;2;5;1;1;2;2;7;2015; ;5;-3;-26;1; ;2;1;1;1;8;3;3;2;1;2;3;2; ;3; ;4;2;2;5;5;4;5;4;1;2;4;4;2;2;4;3;3;2;3;1;1; ;5;240;45;45;0;0;1;4;2;4;1;3;5;5;4;1;1;2;2;2;2;4;3;4;4; ;64;27	9903628117914;1;0;1;1;1;80;90;225;270;0;90;0;0;0;0;170;495;90;0;755;395;604;316;120;240;1680;1260;1260;0;60;840;5460;2940;360;95;100;90;50;75;100;100;80;83	75;88	75;379;4	19047619047619;4;3;3	125;2	5;2	5;2	5;2;5;2;4;2	5;2;3;2	75;4;2	72727272727273;3;2	4;3;2;1;1;2;1;1	5;0;1;1;1;0;1;1;1;1;1;0;5;0;0;1;1;1;0;1; ;Brigitte;Brondeel;mei;168;77;2;1;1;2;1;1;8;3;3;2;1;2;3;3; ; ; ;1;1;1;5;4;4;5;5;2;2;2;2;2;2;2;2;2;1;3;1;6; ;7;300;45;0;0;0;5;4;1;4;1;1;5;5;3;1;1;2;1;3;1;1;1;4;5; ;66;27	281746031746;1;0;1;1;1;0;0;120;180;0;120;0;120;0;0;0;300;120;120;540;240;432;192;120;60;630;720;1260;240;210;420;3660;1350;180;80;100;100;70;75;100;100;85;87	5;90;292;4	35;4;3	33333333333333;3	375;2	5;2	5;2	25;2;26;2	2;1;1;1;1;1;4	16666666666667;1	90909090909091;2;1	8;6	5;3;3;3;3;2;3;1;1;1;1;1;1;0;1;1;1;0;4;0;0;1;1;0;0;0; ;1	90314427040954;1	95429076170113;2	35220181965942;2	43137984884194;-2;1	95429076170113;-2;-2;-2;-2;-2;-2;2	07921743574657;2	25529663190434;-2;2	07921743574657;-2;2	07921743574657;-2;-2;2	23047446736116;2	69461397247084;1	95429076170113;-2;2	7810441288676;2	49970082589721;-2;2	47713573096112;2	07921743574657;2	07921743574657;2	63549379981157;2	28332384761879;-2;-2; ;2	07921743574657;2	38022933693804;3	22531186680437;3	10037399188549;3
355;2;1;2;december;1;1954;9000;4;1;158;67;2;7;5;1;1;2;1;6;2014; ;6;-2;-18;2;1;2;1;1;1;8;3;3;4;4;3;4;3;5;5;5;5;5;5;5;4;5;5;5;2;1;1;1;1;1;1;1;3;2;1;1;7; ;7;240;120;120;0;0;4;5;2;4;1;2;5;5;3;1;1;4;1;4;1;5;2;4;4; ;59;26	8386476526198;1;0;1;1;1;0;0;150;630;0;240;0;630;0;0;0;780;240;630;1650;390;1320;312;0;80;210;900;1260;0;0;630;3080;1110;80;75;100;57	5;75;95;100;100;95;76	875;97	5;304;3	80952380952381;4;3;2	625;3	25;2	5;2	25;2;5;3	6;5;5;5;5;5;4	33333333333333;1	27272727272727;1;1	6;7;2;3;2;3;3;2	5;1;1;1;1;1;0;1;1;0;1;1;4;1;0;1;2;1;0;1; ;Marie;Caprasse;dec;158;64;2;1;2;1;1;1;8;2;3;4;4;4;2;3;4;5;5;5;5;5;5;2;5;5;5;3;1;1;1;1;1;1;1;3;999;1;1;7;5;6;300;120;120;0;0;999;999;999;999;999;999;999;999;5;1;2;4;1;4;2;5;2;4;5; ;61;25	6369171607114;1;0;1;1;1;0;0;200;420;0;450;30;630;0;0;0;620;450;660;1730;680;1384;544;0;240;630;1680;2100;0;0;840;5490;2310;240;70;50;47	5;85;95;100;100;90;63	125;96	25;339;3	95238095238095;4;3	66666666666667;3	125;3	5;2	5;2	5;2;25;3	4;4	5;5;5;4	75;4	83333333333333;4	16666666666667;1	2;1;1	5;6;2;2;2;3;3;2	25; ; ; ; ; ;0;1;1;0;0;1;3;1;1;1;3;1;0;1; ;-2;-2;2	17612021105609;2	79934744296208;-2;2	38022933693804;-2;2	79934744296208;-2;-2;-2;-2;2	30105170984523;2	62325963061961;-2;2	6532221646566;1	47726599542485;2	79934744296208;-2;-2;-2;2	89210017053276;2	38022933693804;2	79934744296208;3	1205772213031;2	49416851349031;-2;2	79239869419147;2	6532221646566;2	81955051571144;3
31;2;1;2;december;1;1954;9031;39;1;168;80;2;2;5;1;1;1;2;5;2014; ;7;-2;-17;2;1;2;1;1;2;6;2;3;5;4;4;5;3;3;1;1;2;2;2;5;3;3;4;4;2;3;2;2;2;2;4;2;2;2;2;2;7;5;2;240;15;15;0;0;1;4;1;3;1;4;5;5;1;2;2;4;2;3;1;5;3;3;4; ;59;28	3446712018141;1;0;1;1;1;0;0;0;0;0;0;0;0;60;0;0;0;0;60;60;60;48;48;60;15;210;240;600;0;0;420;1545;450;75;90;100;100;85;85;100;100;85;93	75;92	5;101;2	19047619047619;3;2	33333333333333;2	625;2	25;2	5;2	25;1	33333333333333;1;4	2;2	5;1	5;1	5;2;1	83333333333333;3	5;2	27272727272727;2	5;2;4	66666666666667;2;1;1;1;2;1	25;0;1;0;1;0;0;0;1;0;1;1;3;0;0;0;0;1;0;1; ;Annie;Fredrick;dec;168;999;2;1;1;2;1;1;7;3;3;4;3;4;2;4;3;3;3;3;3;3;4;2;2;3;2;1;3;2;3;3;3;3;2;2;1;3;3;4; ;1;120;45;15;0;0;6;1;4;2;1;1;5;5;3;2;2;4;2;4;1;4;2;4;4; ;61; ;1;0;1;1;1;0;0;540;80;0;840;0;60;0;0;0;620;840;60;1520;1380;1216;1104;130;60;420;350;840;0;150;420;2370;770;190;80;100;80;60;80;100;100;85;80;91	25;125;2	4;2	66666666666667;2	33333333333333;2	625;2	5;2	5;2	25;2;31;3	4;3;3;3;3;3;2	33333333333333;2	54545454545455;2	83333333333333;2	2;2	5;1;1;1;1;2;1; ;0;0;0;1;0;1;1;0;1;0;3;0;0;0;0;1;0;1; ;-2;-2;-2;-2;-2;-2;-2;-2;1	7782236267661;-2;-2;-2;2	73240180223891;1	90314427040954;-2;2	92428445620351;-2;1	7782236267661;-2;-2;-2;-2;-2;1	7782236267661;1	68133170596917;1	68133170596917;-2;2	79239869419147;2	92428445620351;1	7782236267661;3	0849371464227;3	04297300720219;1	7782236267661;-2; ;1	7782236267661;1
14;2;1;2;mei;1;1954;9032;18;1;152;61;2;7;3;1;1;0;0;9;2014; ;3;-2;-16;1; ;1;1;1;2;6	5;4;4;5;5;5;5;3;1;1;1;1;1;1;2;3;4;3;2;2;2;3;3;4;2;1;1;5;2;5;2;5;6; ;45;300;120;240;45;4;4;5;2;1;3;4;4;4;4;2;3;2;2;2;4;3;4;3; ;59;26	4023545706371;1;0;1;0;0;1200;0;0;30;0;320;0;0;0;0;1200;30;320;0;1550;1520;1240;1216;0;126;0;630;135;0;15;595;1501;630;126;35;25;22	5;35;50;75;100;80;29	375;76	25;125;1	76190476190476;2;1	33333333333333;1	625;2	5;2	5;2	75;2;1;4	6;1;1;1;1;1;2	66666666666667;2	72727272727273;2	5;3;5	5;1;1;1;1;1;1;1;1;0;0;0;0;1;1;0;0;1;3;1;0;1;2;1;0;1; ;Anita;De Smet;mei;151;65;2;1;1;2;1;2;8;3;3;5;5;5;1;1;1;1;1;1;1;1;4;4;2;1;2;3;3;2;1;4;3;3;1;5; ;5;2;1;5; ;15;300; ;240;300;5;3;4;2;1;1;5;5;4;2;3;4;2;4;2;5;3;5;3; ;61;28	5075215999298;1;0;1;0;0;0;0;0;60;0;0;0;0;0;0;0;60;0;0;60;0;48;0;0;525;210;1050;1575;0;60;560;3980;1260;525;35;0;10;60;80;50;100;90;26	25;80;144;1	55;2	33333333333333;2;1	875;2	25;2;3;2	33333333333333;29;3	4;1;1;1;1;1;2	66666666666667;2	9;2	66666666666667;3	25;3;1;1;1;1;1;1;1;0;0;0;1;0;1;1;0;1;1;4;1;0;1;2;1;1;2; ;3	07918486515323;-2;-2;1	47726599542485;-2;2	50516354981041;-2;-2;-2;-2;-2;-2;-2;1	7782236267661;-2;-2;-2;-2;-2;-2;3	07918486515323;1	47726599542485;2	50516354981041;-2;3	09342518752297;3	0849371464227;-2;1	7782236267661;-2;-2;1	68133170596917;-2;-2;-2; ;-2;2	10040501156589;-2;2	79934744296208;2	13036593726521;-2;1	17638069224327;2	77452426473414;3	17638358560127;2	79934744296208;2	10040501156589;-2;2	72016757560302;2	32223997493115;3
207;2;1;2;december;1;1949;9000; ;1;172;77;2;6;4;0;4;1;0;3;2014; ;9;-2;-15;1; ;2;1;1;1;7;2;4;3;2;2;2;2; ;1;1; ;1;1;5;5;3;5;5;2;1;1;1;1;1;1;1;1;1;1;1;1;1;2;0;45;120;45;240;5;5;3;4;1;3;5;5;4;2;2;4;1;4;2;5;3;5;4; ;64;26	0275824770146;0;0;0;1;0;1020;600;210;245;420;840;90;360;240;60;1620;455;1260;750;2540;1680;2032;1344;0;0;0;240;1050;420;0;420;2130;240;0;90;100;57	5;70;65;87	5;100;70;79	375;80	625;359;1	35;2	66666666666667;2	66666666666667;2	75;2	25;2	5;2	75;3;3;2	2; ;1;1;1;1;4	16666666666667;1;1;1;1	33333333333333;3;3;2;3;3;2	75;1;1;1;1;0;1;1;1;0;1;1;5;1;0;1;2;0;0;0; ;Imelda;Bril;dec;172;80;2;0;1;2;1;2;8;5;5;5;4;4;1;2;5;5;5;5;5;5;5;5;5;5;5;1;1;1;1;1;1;1;1;4;1;1;1; ; ; ;15;120;120;120;240;2;1;1;3;1;1;5;5;5;1;4;1;1;5;1;5;4;5;5; ;66;27	0416441319632;1;0;0;1;0;0;0;0;420;60;60;0;420;0;0;0;420;120;420;960;120;768;96;0;0;840;2100;840;840;0;420;5040;2940;0;30;0;52	5;10;15;25;100;50;23	125;47	5;204;2	7;3	33333333333333;2	33333333333333;3;3	25;2	5;2	25;2;2;3	2;5;5;5;5;5;4	33333333333333;1	27272727272727;1;1	6; ;3;3;1;3;3;2	5;0;0;0;1;1;1;1;1;0;0;0;3;1;1;0;2;1;1;2; ;3	00860442953008;2	77815848856469;2	32223997493115;2	38918381030816;2	62325963061961;2	92428445620351;1	95429076170113;2	55631456433535;2	38022933693804;1	7782236267661;-2;-2;-2;2	62325963061961;1	7782236267661;1	7782236267661;-2;2	62325963061961;-2;-2;3	20951769536449;2	65802094148589;3	10037399188549;2	87506705394619;3
76;2;1;2;mei;1;1949;9000;27;1;168;92;2;2;3;1;5;1;0;7;2014; ;5;-2;-14;1; ;2;1;1;1;6;2;3;4;3;3;4;3;2;3;4;2;3;2;4;4;4; ;3; ;3;3;4;4;3;4;4;1;4;2;2;1;1;7;45;300;240;240;240;3;4;3;3;3;4;4;4;3;3;2;4;2;4;2;4;2;4;4; ;64;32	5963718820862;1;0;1;1;0;270;600;0;140;0;30;0;0;0;0;870;140;30;0;1040;300;832;240;0;150;630;2100;120;0;300;105;3405;2730;150;94	4444444444444;100;90;75;75;100;100;85;89	8611111111111;90; ;3	57894736842105;4;2	66666666666667;2	875;2	75;3;2	75;2	66666666666667;1;3	4;2;3;3;2	5;2	66666666666667;3	75;3	09090909090909;3	5;2	6;3; ;1;1;2;1;1	33333333333333;0;1;0;1;0; ;0;1;0;0;1;2;0;0;0;0;0; ;0; ;Christiane;Temmerman;mei;167;85;2;1;1;2;1;2;7;3;2;3;2;3;3;3; ; ; ; ; ; ;4;5;3;3;3;1;4;4;4;4;2;4;4;1;4;1;2;1; ;5; ;300;240;300;300;5;4;4;3;1;2;4;4;3;3;2;4;2;3;2;4;3;4;4; ;66;30	4779662232421;1;0;1;1;0;0;0;0;315;30;210;0;90;0;0;0;315;240;90;645;240;516;192;90;0;630;750;1680;0;180;315;3645;1380;90;85;100;80;75;65;100;100;75;85;85; ;3	5;4;3	33333333333333;2	875;2	5;3;3;2	66666666666667;29;2	8; ; ; ; ; ;3	16666666666667;3	09090909090909;3	66666666666667;2	4;3; ;1;1;3;2;1	66666666666667;1;1;0;0;1;0;1;1;0;0;1;3;0;0;1;1;0;1;1; ;2	43137984884194;2	77815848856469;-2;2	14615905560482;-2;1	47726599542485;-2;-2;-2;-2;-2;-2;-2;2	49832434069717;1	47726599542485;2	32223997493115;-2;1	95429076170113;-2;-2;2	93952424448053;2	14615905560482;1	47726599542485;-2;2	92012854614495;2	38022933693804;-2;2	49832434069717;2	38022933693804;1	95429076170113;2	71265811810538;2	28332384761879;-2;-2; ;-2;2	17612021105609;2	79934744296208;3
217;2;1;2;mei;1;1949;9000;9;1;158;72;2;8;1;0;3;0;4;7;2014; ;5;-2;-14;1; ;2;2;2;2;7;3;3;3;3;2;3;3; ;4;4; ; ;4;4;4;4;5;5;3;2;3;2;2;3;3;2;2; ;2;2; ;4;2; ; ; ; ; ;2;4;3;3;1;1;5;5;4;3;2;3;2;4;4;4;2;4;4; ;64;28	8415318058003; ;0;0;0;1;0;0;0;630;0;120;0;240;0;0;0;630;120;240;990;120;792;96;600;0;0;1190;240;0;0;1260;3290;1190;600;80;75;77	5;75;70;100;100;90;76	875;90; ;3	31578947368421;3	33333333333333;2;3;3;2;2	25;1	66666666666667;2;2	8; ;4;4;4;4;4	16666666666667;2	3;2	5;2;3;2;2;3;3;3;2	5;0;1;0;1;1;1;1;1;0;0;1;4;0;0;1;1;1;0;1; ;Jacqueline;Van Poucke;mei;154;73;2;0;1;1;2;2;6;3;3;3;2;3;3;3; ;4;4; ;4;4;4;4;4;5;5;3;1;2;2;1;1;1;1;1; ;2;1; ;5;6;15;300;45;120;120;4;2;3;4;1;3;5;5;4;2;1;4;1;3;2;5; ;4;4; ;66;30	780907404284;0;0;0;1;1;1080;600;0;840;840;300;0;840;0;0;1680;840;1140;840;2540;1680;2032;1344;810;765;840;1050;1500;450;0;945;6360;1890;1575;50;25;67	5;70;70;75;100;90;53	125;83	75; ;2	94444444444444;3	66666666666667;2	33333333333333;2	75;2	75;2;2	75;2	33333333333333;30;2	8; ;4;4;4;4;4	16666666666667;1	3;1	33333333333333;1	25;5	5;3;2;2;3;2;2	5;1;0;1;1;0;0;1;1;0;0;1;3;0;0;1;1;0;0;0; ;-2;-2;-2;2	79934744296208;-2;2	07921743574657;-2;2	38022933693804;-2;-2;3	03342777671354;2	77815848856469;-2;2	92428445620351;2	92428445620351;2	47713573096112;-2;2	92428445620351;-2;-2;-2;2	79934744296208;2	07921743574657;2	38022933693804;2	89873066507106;1	98231646969207;3	22531186680437;2	92428445620351;3	05690866092048;2	92428445620351;3	30792584088262;3
160;2;1;2;mei;1;1954;9032;17;1;163;61;1;6;4;1;1;2;2;7;2014; ;5;-2;-14;1; ;1;1;1;1;7;2;3;5;4;4;5;4;2;2;2;4;2;1;4;3;5;4;4;2;3;3;2;2;1;1;2;3;1;2;2;5; ;5;15;300;0;45; ;4;3;3;3;1;2;5;5;3;1;1;4;1;5;1;5;5;5;3; ;59;22	9590876585494;0;0;1;1;1;360;600;0;300;0;240;0;0;0;0;960;300;240;0;1500;600;1200;480;0;30;50;840;240;0;0;420;1580;890;30;85;100;55;80;65;100;100;90;80;88	75; ;1	95238095238095;3	33333333333333;2;2	25;2	25;2;3;1	66666666666667;4;4	4;3;2;1	5;2	5;2	16666666666667;3	66666666666667;2;2;2;5;3;2;2;2;2;2	25;1;0;0;1;1;0;1;1;0;1;1;4;0;0;1;1;1;0;1; ;Gabrielle;Bohyn;mei;163;62	2;1;1;1;2;2;1;6;2;4;5;4;5;1;3;1;1;1;5; ; ;5;3;5;1;5;3;1;1;1;1;1;2;1;1;1;2;1;5; ;7;0;300;0;45;0;5;4;5;5;1;2;5;5;2;1;1;3;1;5;2;5;5;5;3; ;61;23	4107418419963;1;0;1;1;1;0;0;0;840;0;180;0;120;0;0;0;840;180;120;1140;180;912;144;180;240;360;1260;150;0;0;1680;3870;1620;420;100;100;57	5;70;45;100;100;45;81	875;72	5;377;4	10526315789474;4;3	66666666666667;3	25;3	75;2;3;3	66666666666667;28;3	6;3;1;1;2	33333333333333;2;3	66666666666667;1	18181818181818;1	16666666666667;1	2;6;3;3;2;2;2;2	5;1;1;1;0;1;0;1;1;0;0;1;3;0;0;1;1;1;0;1; ;2	55631456433535;2	77815848856469;-2;2	47713573096112;-2;2	38022933693804;-2;-2;-2;-2;-2;-2;-2;2	92428445620351;-2;2	25529663190434;-2;2	07921743574657;-2;-2;2	98227575691686;2	47713573096112;2	38022933693804;-2;3	07918486515323;2	68125028508305;-2;2	92428445620351;2	25529663190434;2	07921743574657;2	95999960030321;2	15839265038712;-2;-2; ;-2;1	47726599542485;1	69905685454767;2
364;2;1;2;december;1;1951;9030;16;1;172;61;2;2;4;1;4;0;0;1;2014; ;11;-2;-13;2;1;2;1;1;2;6;3;3;4;3;4;4;4; ;5;5; ;5;5;5;4;5;5;5;2;4;4;4;4;4;4;4;4;4;4;4; ;1; ;240;15;0;0;0;2;5;2;4;1;1;5;5;5;3;2;4;4;4;2;4;2;4;2; ;62;20	619253650622;1;0;0;0;0;0;0;0;80;60;240;0;0;0;90;0;80;300;90;470;390;376;312;40;420;90;1680;210;0;0;525;2965;1770;460;95;100;100;90;65;100;66	6666666666667;55;96	25;71	6666666666667;157;3	14285714285714;3;2;2	25;3	75;2	5;3;2	33333333333333;6;3	8; ;5;5;5;5;4	33333333333333;4;4;4;1;3;3;2;3;1;2	75;0;1;1;1;1;1;0;0;0;0;1;2;0;0;1;1;1;0;1; ;Marie-Christine;Wuyts;dec;172;62;2;1;1;2;1;2;6;2;3;4;3;4;2;3; ;5;4; ;5;4;5;2;5;5;5;1;1;1;1;1;2;1;1;2;999;1;1; ;1; ;240;15;0;0;0;5;4;2;4;1;1;5;5;4;4;2;4;4;1;2;4;2;5;4; ;64;20	9572742022715;1;0;0;0;0;0;0;0;180;0;720;0;150;0;150;0;180;720;300;1200;870;960;696;60;420;180;1680;360;0;0;630;3330;1860;480;90;100;100;95;85;100;100;90;96	25;93	75;125;2	85;3;2	66666666666667;1	75;2	75;2	5;2	5;2	66666666666667;28;3	2; ;5;4;5;4	5;3	83333333333333;1	2;1	16666666666667;1	25;1;3;3;3;3;2;3;1;1;1;1;1;1;0;1;0;0;1;3;1;1;1;3;0;0;0; ;-2;-2;-2;1	90314427040954;1	7782236267661;2	38022933693804;-2;-2;-2;1	95429076170113;-2;-2;-2;2	25529663190434;-2;2	85733852825719;-2;2	17612021105609;-2;2	17612021105609;-2;1	90314427040954;2	47713573096112;1	95429076170113;2	57519939515923;2	49416851349031;-2;2	25529663190434;2	85733852825719;2	47713573096112;2	98227575691686;2	84261547942898;1	95429076170113;2	17612021105609; ;1	602168551379;2
290;2;1;2;mei;1;1954;9000;35;1;156;71;2;7;4;1;1;1;4;4;2014; ;8;-2;-11;1; ;1;1;1;2;7;2;2;4;3;4;4;3;4;5;3;4;3;4;3;4;2;4;4;2;1;3;1;1;2;3;2;3;1;3;1;4;2;5;300;45;120;0;0;3;4;2;3;1;1;5;4;3;2;3;4;2;4;3;5;2;4;5; ;59;29	1748849441157;1;0;1;1;1;630;180;225;360;180;90;0;180;0;0;810;585;270;180;1845;1125;1476;900;50;180;360;1470;2100;0;0;630;4790;1830;230;90;100;70;75;70;87	5;100;75;83	75;83	125; ;2	66666666666667;3	66666666666667;1	66666666666667;2	625;2;3;2;3	33333333333333;5;3	6;4;4;3	5;4;3	83333333333333;3	16666666666667;1	90909090909091;1	83333333333333;2;3	66666666666667;2;2;1;2;2;1	75;0;1;0;1;1;0;1;1;1;1;1;5;1;0;1;2;0;0;0; ;Liliane;De Bourdere;mei;156;73;2;1;2;1;1;2;8;3;2;3;3;4;2;4;2;3;3;3;3;4;4;5;3;5;5;2;2;4;3;2;3;2;3;2;1;2;2;4;5;7;240;120;120;0;0;5;5;3;4;1;1;5;5;2;4;3;5;2;2;3;4;4;3;5; ;61;29	9967126890204;1;0;1;1;1;0;0;90;40;180;60;0;30;0;0;0;130;240;30;400;330;320;264;90;100;315;1080;1800;840;0;840;5065;1395;190;80;100;67	5;70;75;100;100;85;79	375;90; ;2	57142857142857;4;2;2	5;3;2;2;3;30;3	2;2	5;3;3	5;2	75;3;4;2	36363636363636;2	66666666666667;2;5	33333333333333;3;2;2;2;3;2	25;1;1;1;1;1;0;1;1;0;1;1;4;1;0;1;2;1;0;1; ;2	79934744296208;2	25529663190434;2	35220181965942;2	55631456433535;2	25529663190434;1	95429076170113;-2;2	25529663190434;-2;-2;-2;-2;1	95429076170113;1	602168551379;2	25529663190434;1	7782236267661;-2;1	47726599542485;-2;-2;2	90849038050582;2	76716328985603;2	43137984884194;2	25529663190434;3	16908929985159;2	95424733490676;-2;2	11397675828985;2
11;2;1;2;mei;1;1954;9820;	5;1;157;46;2;11;3;1;1;2;0;3;2014; ;9;-2;-10;1; ;1;1;2;2;7;3;4;4;4;4;4;3; ; ; ;3; ; ;5;3;4;4;4;1;1;1;1;1;1;1;1;1; ;1;1; ; ;5; ; ; ; ; ;2;5;4;3;1;3;5;5;4;2;2;2; ;4;4;5;4;4;2; ;59;18	6620146861942; ;0;1;1;0;0;0;540;30;180;240;0;0;75;75;0;570;420;150;1140;1110;912;888;0;180;600;1890;1080;0;0;630;4380;2490;180;70;75;55;75;90;87	5;100;95;68	75;93	125;206;1	80952380952381;2	33333333333333;3;2	75;2	5;3;2	25; ;5;3	8;3; ; ;3;3;3	5;1;1;1;5;3;3;3;3;3;3;0;1;0;0;0;0;1;1;0;0;1;3;0;0;0;0;1;0;1; ;Andrea;Opdorp;mei;158;46;2;1;1;2;1;2;7;3;3;5;5;5;1;1;1;1;1;4;5;5;4;1;4;4;5; ;1;1;1;1;1;1;1;3; ;1;1;7; ;7;240;240;120;300;300;5;4;4;3;4;4;5;5;4;2;2;3;2;2;2;5;3;4;3; ;61;18	4265342092613; ;0;1;1;0;0;0;630;120;180;300;0;120;120;0;0;750;480;240;1470;1230;1176;984;0;315;60;1680;270;0;0;630;2955;1740;315;85;75;80;75;90;100;100;85;78	75;93	75;156;2	52941176470588;3;2	66666666666667;3;3;3;2	25;2;26;3	4;2	5;3;3;2	75;2	83333333333333;3	6;1	2;1;1	5;7;3;3;3;3;3;3;1;1;0;0;0;1;1;1;0;1;1;5;0;1;1;2;1;1;2; ;-2;-2;2	73240180223891;1	47726599542485;2	25529663190434;2	38022933693804;-2;-2;1	87511916546257;1	87511916546257;-2;-2;2	79934744296208;2	07921743574657;2	25529663190434;2	47713573096112;-2;2	07921743574657;2	07921743574657;-2;-2;2	75588247480709;2	62325963061961;2	17612021105609;2	95999960030321;2	94841785645469;-2;2	87506705394619;2	68125028508305;2	38022933693804;3	07041101470471;2	99299951197072;2	17612021105609;2	07921743574657; ;-2;2
410;2;1;2;mei;1;1954;9000;10;1;167;67;2;7;2;1;5;1;1;3;2014; ;9;-2;-10;1; ;1;1;1;2;7;3;3;4;4;4;4;4;1;1;1; ; ;5;5;3;5;5;5;2;1;1;1;2;1;1;1;2;3;2;1;1;5;5;300; ; ; ; ;2;5;3;3;5;3;5;5;4;1;2;4;1;2;2;4;2;4;4; ;59;24	023808670085;1;0;1;1;1;0;0;200;0;0;0;180;0;0;270;0;200;0;450;650;650;520;520;0;0;120;1365;840;270;0;560;3155;1485;0;100;100;77	5;55;80;87	5;100;80;83	125;86	875; ;3	76190476190476;4;2	66666666666667;1	66666666666667;1;1	5;3	33333333333333;2	33333333333333;5;4;1;1;3;1;2;4	16666666666667;1	45454545454545;1	16666666666667;1	8;3	66666666666667;3;3;3;3;2;3;0;1;0;1;0;1;1;1;1;1; ;5;0;0;1;1;0;0;0; ;Nadine;Roelandts;mei;167;70;2;1;1;2;2;2;8;2;3;4;4;4;2;2;1;1;1;2;1;3;5;4;5;5;5;1;1;1;1;1;1;1;1;1;2;1;1;4;5;5;300;0;0;0;0;5;5;3;4;1;2;5;5;3;1;2;4;1;3;1;5;2;5;5; ;61;25	0995015956112;1;0;1;1;1;0;0;0;150;20;360;120;0;0;360;0;150;380;480;1010;860;808;688;70;20;45;1260;0;300;0;490;2185;1305;90;95;100;90;65;65;100;100;80;87	5;86	25; ;4;4;3	33333333333333;2	25;2;2;2	5;2	33333333333333;28;3	2;1	5;1;2;1	25;1	5;4	16666666666667;1	09090909090909;1;1	2;4	66666666666667;3;3;2;3;3;2	75;1;1;1;1;1;1;1;1;1;0;1;5;0;0;1;1;0;0;0; ;-2;-2;2	30105170984523;-2;-2;-2;2	25529663190434;-2;-2;2	43137984884194;-2;-2;-2;2	17612021105609;1	30124708863621;2	55631456433535;2	07921743574657;-2;-2;2	55631456433535;-2;2	30105170984523;-2;2	6532221646566;2	71601169537145;2	71601169537145;-2;2	17612021105609;2	57979502526859;2	68125028508305;2	90741673567303;2	83759475060943;2
273;2;1;2;december;1;1948;9050;19;1;168;67;2;10;1;1;1;2;3;9;2013; ;3;-1;-9;1; ;1;1;1;2;9;3;3;3;2;3;3;1;1;1;1;5;4;3;5;3;4;4;5;2;1;3;2;2;1;2;2;2;2;3;2;6;5;7;0;240;0;0;0;3;5;4;3;3;2;5;4;3;4;4;4;4;2;2;4;2;4;2; ;65;23	7386621315193; ;0;1;1;1;120;0;200;60;0;360;60;100;60;0;120;260;360;220;960;800;768;640;0;30;0;1080;150;0;90;210;1560;1080;30;95;100;90;65;70;100;100;75;87	5;86	25;166;2	57142857142857;2	66666666666667;3	33333333333333;2	25;3;2	5;2	25;2	33333333333333;2;2	4;3;2	5;2;2	75;2	5;3	83333333333333;2;1	83333333333333;2	2;6;2;2;2;2;2;2;0;1;0;0;1;1;1;1;1;1;1;6;0;0;0;0;1;0;1; ;Kathleen;D'halluin;dec;168;69;2;1;2;1;1;2;9;3;3;3;2;3;3;5;1;1;1;5;4;3;5;3;4;4;5;999;1;2;2;2;1;1;2;2;2;3;2;6;5;7;0;240;0;0;0;4;3;4;3;3;2;5;3;3;4;4;4;4;2;2;4;2;4;3; ;67;24	4472789115646; ;0;1;1;1;180;0;120;60;0;360;60;60;240;0;180;180;360;360;1080;960;864;768;20;30;420;1890;600;0;0;210;3170;2310;50;95;100;90;65;70;100;100;75;87	5;86	25;166;2	66666666666667;2	66666666666667;3	33333333333333;2	25;3;2	5;2	25;2	33333333333333;30;3	2;3;2	5;2;2	75;2	5;4	2;1	81818181818182;1	5;2	2;6;2;2;2;2;2;2;1;0;0;0;1;1;1;1;1;1;1;6;0;1;0;1;1;1;2; ;2	07921743574657;-2;2	30105170984523;1	7782236267661;-2;2	55631456433535;1	7782236267661;2	00004342727686;1	7782236267661;-2;2	25529663190434;-2;2	07921743574657;1	7782236267661;-2;2	55631456433535;1	7782236267661;1	7782236267661;2	38022933693804;-2;2
354;2;1;2;mei;1;1953;9050;32;1;159;54;2;7;5;1;1;1;0;11;2013; ;1;-1;-6;1; ;1;1;1;2;6;2;2;3;2;4;4;4;5;5;4;5;5; ;5;4;5;4;4;1;1;3;2;2;2;2;2;1;1;2;1;7; ; ;300;15;0;0;0;3;5;2;4;1;3;5;5;3;4;2;5;3;3;2;4;2;5;4; ;60;21	3599145603418;1;0;1;1;0;0;0;0;225;0;840;0;120;0;60;0;225;840;180;1245;900;996;720;360;450;0;825;315;0;0;630;2580;825;810;95;100;90;65;85;100;100;100;87	5;96	25; ;2	14285714285714;3	33333333333333;2;2	625;1	75;2;1	75;2;4;3	4;5;5;4;5;4	8;3	83333333333333;1	72727272727273;2;1	4;7;2;1;1;2;2;1	5;0;1;1;1;0;0;1;1;1;1;1;5;0;0;1;1;1;0;1; ;Marianne;Willems;mei;159;55	4;2;1;1;2;1;2;7;2;2;5;2;4;2;2;5; ; ;5;4;1;5;2;5;4;4;1;1;1;2;2;1;1;1;1;1;1;1;7; ; ;300;15;15;0;0;5;3;4;3;1;1;5;5;4;3;2;5;3;2;1;5;2;4;4; ;62;21	9136901230173;1;0;1;1;0;0;0;0;60;0;750;150;0;90;60;0;60;750;300;1110;1050;888;840;160;270;1260;1260;1260;0;0;630;4840;2520;430;100;100;100;85;90;100;100;90;96	25;95;156;2	2;3;3;3;2	5;2	5;1	75;1	66666666666667;28;3;5;4;1;4	66666666666667;3	75;3	5;1	18181818181818;1	33333333333333;1;7;3;2;2;3;2;2	5;1;0;0;0;1;1;1;0;0;1;1;4;0;0;1;1;1;0;1; ;-2;-2;-2;2	35220181965942;-2;2	92428445620351;-2;2	07921743574657;-2;1	7782236267661;-2;-2;-2;1	7782236267661;-2;2	87506705394619;2	17612021105609;-2;1	95429076170113;1	7782236267661;-2;2	35220181965942;2	92428445620351;2	25529663190434;2	99826369878817;2	85733852825719;-2;1	7782236267661;2	87506705394619;2	47713573096112;2	94841785645469;2	92428445620351;1	7782236267661;2	17612021105609; ;2
82;2;1;2;december;1;1951;9031;11;1;165;56;2;2;4;1;5;1;3;5;2013; ;7;-1;-5;2;1;2;1;1;2;8;2;3;4;3;3;5;4;3; ; ;5; ; ;5;2;2;2;5;2;1;4;1;1;3;1;1;1; ;1;1;5; ;6;240;15;0;0;0;1;5;1;5;1;1;5;5;5;1;1;4;1;2;1;5;2;5;4; ;62;20	5693296602388;1;0;1;1;1;0;0;30;40;0;180;0;0;0;0;0;70;180;0;250;210;200;168;0;0;120;420;1575;0;0;630;2745;540;0;95;100;67	5;95;90;100;100;95;89	375;96	25;125;1	70588235294118;3;2	66666666666667;2	125;2	5;2	5;2	5;1;3;3	8;4; ; ;4;4;3;1	5;1	83333333333333;1;5	5;3;1;1; ;3;1	66666666666667;0;1;1;1;1;0; ; ;0;1;1;2;0;0;0;0;1;0;1; ;Christine;Vande Walle;dec;163;57;2;1;2;1;1;2;9;2;2;3;3;3;2;4;2;2;2;4;4;2;4;3;3;4;4;2;2;4;2;4;4;2;1;1;1;1;1;1;2;7;120;45;0;0;0;5;4;3;3;1;1;5;5;3;1;2;4;2;4;1;4;2;4;4; ;64;21	4535737137265;1;1;1;1;1;0;0;0;0;0;540;0;270;0;0;0;0;540;270;810;540;648;432;0;135;90;350;1680;0;0;1050;3305;440;135;100;0;67	5;95;70;62	5;100;95;65	625;81	875;125;1	61904761904762;3;2	66666666666667;1	625;2	25;3;2	25;2	33333333333333;29;3;3;3;2;3;2	66666666666667;3	33333333333333;2	09090909090909;3;1;3	33333333333333;3;1;1;1;1;1	5;1;1;0;1;1;0;0;0;0;0;0;0;0;0;0;0;1;0;1; ;-2;-2;1	47726599542485;1	602168551379;-2;2	25529663190434;-2;-2;-2;-2;-2;-2;-2;-2;-2;2	73240180223891;-2;2	43137984884194;-2;-2;-2;1	84516007765195;2	25529663190434;-2;2	30105170984523;2	22533513181854;-2;-2;2	73240180223891;2	43137984884194;2	81158170789422;2	63549379981157;-2;-2; ;-2;-2;2	07921743574657;2	62325963061961;3	19728331554215;-2;-2;2	79934744296208;3	43854393091249;2
477;2;1;2;mei;1;1948;9031;40;1;165;66;2;11;1;1;1;3;8;10;2013; ;2;-1;-5; ;1;2;2;1;2;8;2;3;5;4;5;5;5; ; ; ; ; ; ;4;2;4;4;4;1;1;2;3;3;3;2;1;1; ;2;2;1; ;6; ; ; ; ; ;1;5;4;2;1;2;5;5;4;2;2;4;4;3;2;4; ;4;4; ;65;24	2424242424242; ;0;1;1;1;0;0;60;80;60;0;225;90;0;0;0;140;60;315;515;345;412;276;0;0;240;840;360;1260;0;735;3435;1080;0;100;100;67	5;85;90;75;100;90;88	125;88	75;101;1	71428571428571;2	33333333333333;2	66666666666667;2;2	5;3;2;2	33333333333333;9;4	8; ; ; ; ; ;3	16666666666667;2;2	33333333333333;1	5;3	5;3;2;2;1;3;2;0;1;0;0;1;0;1;1; ;1; ;3;1;0;1;2;1;0;1; ;Rita;Van Vlaenderen;mei;166;69;2;1;1;2;1;2;8;2;3;5;4;5;1;5;1;1;1;1;1;1;4;2;5;4;4;2;1;2;2;2;3;2;1;1; ;2;1;7; ;5;45;300;45;15;0;4;4;4;2;1;2;5;5;3;2;1;4;1;3;2;4;2;5;4; ;67;25	0399187109885; ;0;1;1;1;0;0;60;90;0;840;600;60;0;0;0;150;840;660;1650;1500;1320;1200;0;120;360;1260;480;180;0;735;3135;1620;120;95;100;100;80;85;87	5;100;90;93	75;90	625; ;3	14285714285714;3;2	33333333333333;2	375;2	5;3;2	75;3;26;4;1;1;1;1;1;3	5;1	7;2;1	25;6;2;3;2;2;3;2	25;1;1;0;0;1;0;1;1;0;1;1;4;1;1;1;3;1;1;2; ;-2;-2;1	7782236267661;1	90314427040954;1	7782236267661;-2;2	35220181965942;1	95429076170113;-2;-2;-2;-2;1	7782236267661;1	95429076170113;-2;2	92428445620351;2	77815848856469;1	7782236267661;-2;-2;-2;2	14615905560482;1	7782236267661;2	49832434069717;2	61490775703341;2	44092481708748;-2;2	17612021105609;2	92428445620351;2	81955051571144;3	1205772213031;3	07918486515323;-2;-2; ;-2;-2;2	38022933693804;2	92428445620351;2
172;2;1;2;mei;1;1950;9040;33;1;157;72;2;2;5;2;1;2;4;9;2013; ;3;-1;-4;1; ;3;1;1;2;7;3;4;5;5;5;4;2;5;5;5;5;2;1;5;5;2;2;2;1;4;5;1;1;1;1;1;4;1;1;1;1;4;3;300;15;0;0;0;2;5;5;5;1;5;5;5;3;2;1;5;1;1;2;5;4;4;5; ;63;29	2101099436083;1;0;1;1;1;0;0;60;45;180;840;0;0;0;0;0;105;1020;0;1125;1080;900;864;60;600;60;840;420;420;360;630;3390;900;660;65;0;45;75;75;62	5;100;85;46	25;80	625;154;3	42857142857143;2	33333333333333;2	66666666666667;2;3	75;3	5;2;1;4;4	2;5;3	5;3;4	25;3	83333333333333;2	83333333333333;1	90909090909091;2	16666666666667;1	6;2	66666666666667;3;1;2;2;2;2;0;1;1;0;0;1;1;1;0;0;1;4;1;1;0;2;1;0;1; ;Godelieve;Claeys;mei;157;72;2;2;3;1;1;2;7;2;1;5;4;4;1;2; ; ; ; ; ; ;5;5;3;5;2;1;5;1;1;1;1;4;1;1;1;1;3;1;1;7;300;45;0;0;0;5;5;3;5;1;3;5;5;4;2;1;4;1;2;2;5;3;5;5; ;65;29	2101099436083;1;0;1;1;1;1200;0;840;120;900;480;360;120;0;0;1200;960;1380;480;2540;1680;2032;1344;90;1500;1260;1260;420;210;420;420;5580;2520;1590;70;75;45;85;90;87	5;100;85;68	75;90	625;156;3	57142857142857;3	33333333333333;2	66666666666667;2	625;3	5;2	5;1	75;1	66666666666667;28;3	2; ; ; ; ; ;3	5;1	81818181818182;2	16666666666667;1	4;3;2;2;1;1;2;1	5;1;1;1;1;0;0;1;1;0;1;1;4;1;0;0;1;1;1;2; ;-2;-2;1	7782236267661;1	65330901293848;2	25529663190434;2	92428445620351;-2;-2;-2;-2;3	07918486515323;-2;2	92428445620351;2	07921743574657;2	95424733490676;2	68125028508305;2	55631456433535;2	07921743574657;-2;-2;-2;2	0212306584797;3	00860442953008;-2;2
471;2;1;2;december;1;1953;9041;22;1;172;74;1;3;5;1;3;2;0;3;2013; ;9;-1;-3; ;2;1;1;1;2;6;3;3;4;4;4;4;4; ;4;4; ;2;2;5;5;5;5;5;1;2;2;2;2;2;2;2;2;2;2;3; ;4;3;300;240;45;0;0;5;4;3;4;1;2;5;2;4;4;3;4;2;2;2;4;2;5;2; ;60;25	013520822066;1;0;0;1;0;1200;0;0;0;420;420;0;0;0;0;1200;0;840;0;2040;1680;1632;1344;0;300;600;540;1190;0;0;1050;3680;1140;300;90;100;90;55;60;100;100;70;83	75;82	5;145;1	9047619047619;3	33333333333333;2	33333333333333;2	75;3	25;2	5;2;1	66666666666667;3;4; ;3;3;3;3;4	33333333333333;2	09090909090909;2;2	2;3	5;3;3;2;2;2;2	5;1;1;1;1;1;0;1;1;0;1;1;4;0;0;1;1;1;0;1; ;Rita;Lybaert;dec;171;70;2;1;1;2;1;2;9;3;3;5;4;4;1;2; ;4;4; ;4;4;5;4;5;5;5;2;1;1;1;1;1;1;1;1;1;1;1; ;5;7;240;45;45;0;15;5;4;4;3;1;1;5;5;5;3;2;4;3;2;1;5;2;5;5; ;62;23	9389897746315;1;1;0;1;0;0;0;60;60;0;300;150;0; ;0;0;120;300; ; ; ; ; ;0;600;540;1890;900;0;0;840;4770;2430;600;90;75;67	5;50;50;100;100;70;70	625;80;195;2	65;4;3	33333333333333;2	5;3	25;2	5;2;2;28;3	2; ;4;4;4;4;4	33333333333333;1;1;1;6;3;3;2;2;2;2	5;1;1;0;0;1;0;1;1;0;1;1;4;0;0;1;1;1;1;2; ;3	07918486515323;-2;-2;-2;2	62325963061961;2	62325963061961;-2;-2;-2;-2;-2;-2;1	7782236267661;1	7782236267661;-2;2	47713573096112;2	17612021105609;-2; ;-2;3	07918486515323;-2;2	92428445620351;-2;3	21272281552784;3	12840250006354;-2;2	07921743574657;2	47713573096112; ; ; ;-2;-2; ;-2;2	47713573096112;2	77815848856469;2	73240180223891;3	07555061091066;-2;-2;3	02119343518817;3	56584899881996;3	05690866092048;2	47713573096112;-2;2	77815848856469;2	73240180223891;3
294;2;1;2;mei;1;1953;9000;5;1;168;54;1;9;2;0;3;2;0;8;2013; ;4;-1;-3; ; ;1;2;1;2;3;5;2;1;1;2;2;2; ; ; ; ; ; ;1;1;1;1;1;1;5;4;4;4;4;4;5;5;5;5;4; ; ; ; ; ; ; ; ;2;3;3;2;5; ;4;5;4;3;5;2;2;2;2;3;5;4;4; ;60;19	1326530612245; ;0;0;1;0;0;0;0;0;0;840;0;0;0;0;0;0;840;0;840;840;672;672;600;0;1050;600;1260;290;630;1680;6110;1650;600;0;0;0;0;40;12	5;0;20;0;18	125; ;3;2;2	33333333333333;2	42857142857143;1	25; ;2	66666666666667;3	33333333333333;0;1	6; ; ; ; ; ;1;4	45454545454545;4	16666666666667;4	8; ;1;1;1;1;1;1;0;0;0;1; ;0;0;1;0;0;1;2;1;1;0;2;0;0;0; ;Lilienne;Van Basselaere;mei; ; ; ; ;1;2; ;2;4;5;5;1;1;1;4;4; ; ; ; ; ; ;1;5;1;4;4;2;5;5;5;5;5;5;4;5;5;5;4; ; ; ;45;300;0;300;300;4;2;3;1;5;5;5;5;4;5;2;5;5;3;3;5;5;5;5; ; ; ; ;0;0;1; ;0;0;0;0;0;840;0;840;0;0;0;0;840;840;1680;840;1344;672;420;0;1190;840;0;0;360;630;3440;2030;420;15;0;22	5;10;20;12	5;0;60;11	875;23	125; ;2	38461538461538;4;2	33333333333333;2	125;1; ;1	66666666666667;3;32;2	2; ; ; ; ; ;2	83333333333333;4	81818181818182;5;4	6; ;1;1;1;1;1;1;1;0;0;1;0;0;1;1; ; ;1;3;1; ;0;1;0;0;0; ;-2;-2;-2;-2;-2;2	92428445620351;-2;-2;-2;-2;-2;-2;-2;-2;-2;2	92428445620351;-2;2	92428445620351;-2;-2;-2;-2;2	92428445620351;-2;2	82737573572124;2	82737573572124;-2;-2;2	92428445620351;2	92428445620351;3	12840250006354;2	82737573572124;-2;-2; ;2	77815848856469;-2;3	02119343518817;2	77815848856469;3	10037399188549;2	46241297331255;2	79934744296208;3	22531186680437;3	78604192103491;3	2174865762937;2	77815848856469;2	62325963061961;-2;3	07555061091066;2	92428445620351;-2;-2;2	55631456433535;2	79934744296208;3
66;2;1;2;december;1;1954;9031;28;1;164;72;2;1;5;1;1;1;0;1;2013; ;11;-1;-1;2;1;1;1;1;1;7;2;3;3;3;4;5;3;5;5;5;5;4;4;4;4;4;4;4;2;3;3;3;3;3;3;2;2;1;3;2;5;5;5;240;120;45;0;0;5;4;3;4;1;3;5;4;3;2;1;2;1;4;2;5;5;4;1; ;59;26	7697798929209;1;0;1;1;0;0;180;0;0;0;300;0;180;0;0;180;0;300;180;660;300;528;240;0;75;0;450;420;0;270;735;1950;450;75;90;100;90;85;80;100;100;85;91	25;91	25;125;2	4;2	66666666666667;3;2	125;3	25;2	5;2	25;1;2;3	6;5;4	5;4	5;4	75;4	66666666666667;3	66666666666667;2	54545454545455;3;2;5;2;1;1;2;2;1	5;1;1;1;1;0;0;1;1;0;1;1;4;0;0;0;0;1;0;1; ;Chris;Ploegaert;dec;164;74;2;1;1;2;1;2;8;2;3;5;4;4;1;1;5; ; ;5; ; ;5;4;3;4;5;1;2;3;2;2;3;2;1;1;2;2;2;2; ;2;240;15;45;0;0;5;2;3;3;1;1;5;5;4;2;2;3;2;4;2;5;3;4;5; ;61;27	5133848899465;1;0;1;1;0;0;0;0;60;90;840;0;0;0;0;0;60;930;0;990;930;792;744;20;75;210;1260;840;0;210;630;3245;1470;95;100;100;100;95;85;100;100;85;98	75;92	5;125;2	05;2	66666666666667;3;1	75;3	5;1	5;2	5;1	66666666666667;3;3;5; ; ;5;5;3	66666666666667;2;2	33333333333333;1	6;2;3;3;3;3;2;3;1;0;0;1;1;0;1;1;0;1;1;4;0;0;1;1;1;1;2; ;-2;2	25529663190434;-2;-2;-2;2	47713573096112;-2;2	25529663190434;-2;-2;-2;-2;-2;1	7782236267661;1	95429076170113;2	92428445620351;-2;-2;-2;-2;2	25529663190434;-2;2	47713573096112;2	25529663190434;2	7226421477302;2	38022933693804;-2;1	7782236267661;2	96848761836197;-2;2	89873066507106;2	87157877279807;-2;-2; ;-2;1	87511916546257;-2;2	6532221646566;2	62325963061961;-2;2	43137984884194;2
316;1;1;1;mei;2;1948;9040;30;1;176;78;2;6;3;1;1;2;2;11;2013; ;1;-1; ;1; ;1;2;1;2;6;3;3;4;3;4;5;3;5;5;5;3;3;5;4;4;5;4;5;5;1;1;1;1;1;1;1; ; ;3;1;1;3;7;120;300;0;120;120;5;1;1;2;1;1;5;5;5;1;1;3;1;3;3;4;4;4;3; ;65;25	1807851239669;0;0;1;1;1;0;0;0;0;0;0;0;0;0;0;0;0;0;0;0;0;0;0;0;0;50;1680;0;0;300;1260;3290;1730;0;100;100;80;85;90;100;100;75;91	25;91	25; ;4	05;3;3;2	875;2	75;3;3;3;3;3	8;4;4;5;4;4	33333333333333;4	5;1	22222222222222;1;1	66666666666667;3	66666666666667;3;2;2;2;2;2	25;1;0;0;1;1;1;1;1;1;1;1;6;0;0;0;0;0;1;1; ;Lucien;Clemminck;mei;175;76	5;2;1;1;2; ; ;6;3;3;5;4;4;1;3; ; ; ; ; ;5;5;5;5;4;4;4;1;1;1;2;2;2;2;2; ;2;2;1;4;7;15;120;15;0;0;5;5;3;4;1;1;5;5;5;2;2;2;2;4;2;5;2;4;4; ;67;24	9795918367347;0;0;1;1;1;0;0;0;0;0;0;0;0;0;0;0;0;0;0;0;0;0;0;0;240;90;775;150;0;300;735;2290;865;240;95;100;100;55;80;100;100;70;87	5;87	5; ;4	22222222222222;3;3;2	75;2	5;3;2	75;2;27;3	4; ; ;5; ;5;4	5;1	7;1	5;2;4;2;2;2;2;2;2;1;1;1;1;1;1;1;1;0;0;1;4;0;0;1;1;0;1;1; ;-2;-2;-2;-2;-2;-2;-2;-2;-2;-2;-2;-2;-2;-2;-2;-2;-2;-2;-2;-2;-2;-2;-2;-2;-2;-2;-2;-2;-2;-2;-2;-2;-2;-2; ;-2;-2;1	69905685454767;3	22531186680437;-2;-2;2	47713573096112;3	10037399188549;3	51719721799199;3	23804861349427;-2;-2;2	38022933693804;1	95429076170113;2	88930730626992;2	17612021105609;-2;2	47713573096112;2	86629324781246;3	3598373788182;2	93702112818125;2	38022933693804;-2;0;0;1
129;1;1;1;mei;2;1948;9050;1;1;187;72;1;6;3;0;1;0;0;6;2013; ;6;-1; ;1; ;1;2; ; ;7;3;3;4;4;4;4;4; ; ; ; ; ; ; ; ; ; ; ; ; ; ; ; ; ; ; ; ; ; ; ; ; ; ; ;240; ;45;120;4;1;4;1;1; ;4;4;4;3;3;3;3;3;2;2;4;3;2; ;65;20	589665131974;0;0;1;0;0;0;0;300;160;0;240;340;0;0;0;0;460;240;340;1040;880;832;704;190;0;0;1190;840;0;125;1680;4025;1190;190;100;100;100;60;75;87	5;100;80;90;85	625; ;3	17647058823529;3	33333333333333;3;2	57142857142857;3	25;2;2;1	66666666666667;2;4; ; ; ; ; ; ; ; ; ; ; ; ; ; ; ; ;1;0;0;0; ;0;1;1;0;1;1;4;0;0;0;0;1;0;1; ;Erwin;De Rycke;mei;186;73;1;0;1;2;2;2;7;3;3;3;3; ; ; ; ; ; ; ; ; ; ; ; ; ; ; ; ; ; ; ; ; ; ; ; ; ; ; ; ; ;15;300;15;120;45;5;1;4;1;1; ; ;5;4;2;2;3;2;4;2;4;3;3;3; ;67;21	1007052838478;0;0;1;0;0;0;0;475;140;0;120;140;0;0;0;0;615;120;140;875;735;700;588;240;0;0;1020;105;0;0;490;1855;1020;240;95;100;100;60;80;100;100;80;88	75;90;145;3	17647058823529;3	5;3;2	375;3	25; ;2	25;1;31;3; ; ; ; ; ; ; ; ; ; ; ; ; ; ; ; ;1;0;0;0; ;0;1;1;0;0;1;3;1;0;0;1;1;0;1; ;-2;-2;2	47713573096112;2	20414712521285;-2;2	38022933693804;2	53149169022153;-2;-2;-2;-2;-2;2	67670275257035;2	14615905560482;-2;2	07921743574657;2	14615905560482;-2;-2;-2;-2;2	66276727276334;2	38022933693804;2	53149169022153;2	92012854614495;2	84757882805401;-2;2	7888821774169;2	07921743574657;2	14615905560482;2	84510424417683;2	76938471197391;-2;-2; ;2	27877645795564;-2;-2;3	07555061091066;2	92428445620351;-2;2	09694475517694;3	22531186680437;3	60476696369505;3	07555061091066;2	27877645795564;2	38022933693804;-2;-2;3	00860442953008;2	0212306584797;-2;-2;2	69020494309077;3	2683462551549;3	00860442953008;2	38022933693804;2	27877645795564;0;0;1
242;1;1;1;mei;2;1953;9050;13;1;161;83;2;7;2;0;3;1;0;6;2013; ;6;-1; ;1; ;1;2;1;2;6;3;3;3;3;4;3;3; ;4;4; ;2;2;4;4;4;4;3;1;4;3;5;3;3;4;1;1; ;2;3; ; ; ;120;15;120; ; ;4;1;3;3;3;1;5;5;3;3;4;3;3;4;1;5;2;5;3; ;60;32	0203695845068;1;0;0;1;0;0;0;0;105;0;0;0;70;0;0;0;105;0;70;175;0;140;0;105;0;140;840;210;0;105; ; ;980;105;94	4444444444444;100;90;65;60;75;0;65;87	3611111111111;50; ;4	45;4;2	66666666666667;3	125;2;2;2	5;1	66666666666667;1;3	2; ;3;3;3;3;3	33333333333333;2	9;3	66666666666667;1	75; ;2;2;2;2;2;2;1;0;0;1;1;0;0;1;0; ;0;1;0;0;1;1;0;0;0; ;Jérôme;Laeremans;mei;181;83;2;0;1;2;1;2;6;3;3;2;2;4;2;4; ;3;1; ;1;1;3;3;3;3;3;1;4;1;5;5;4;4;2;1; ;2;4; ;6;5;120;120;120;0;0;5;1;4;3;3;1;5;5;3;4;2;3;4;2;1;5;2;5;4; ;62;25	3350019840664;1;0;0;1;0;0;0;0;30;0;0;0;30;0;0;0;30;0;30;60;0;48;0;270;0;1260;1680;420;0;420;630;4680;2940;270;90;100;100;65;55;87	5;100;65;88	75;76	875; ;4;3	66666666666667;3	33333333333333;2	625;1	5;2	5;3	25;2;32;2	8; ;2;1;2;1	5;2	66666666666667;3	2;3	83333333333333;2	25;5	5;3;3;1;1;1;2;1;0;0;0;1;0;0;1;0;0;0;1;0;0;0;0;0;1;1; ;-2;-2;-2;2	0212306584797;-2;-2;-2;1	84516007765195;-2;-2;-2;-2;-2;1	47726599542485;-2;-2;-2;1	47726599542485;-2;-2;-2;2	0212306584797;-2;1	84516007765195;2	14615905560482;-2;-2;1	47726599542485;-2;1	47726599542485;1	68133170596917;-2;-2;-2; ;2	0212306584797;-2;2	14615905560482;2	92428445620351;2	32223997493115;-2;2	0212306584797; ; ;2	99123050724623;2	0212306584797;2	43137984884194;-2;3	10037399188549;3
428;1;1;1;mei;2;1953;9000;3;1;170;80;1;7;4;1;3;0;0;6;2013; ;6;-1; ;2;1;2;1;1;2;7;3;3;4;4;4;4;3; ; ; ; ; ; ;4;2;4;4;3;2;4;2;4;2;2;2;2;2; ;3;3; ; ; ;45;300;120;120;45;4;4;3;3;4;3;5;5;4;3;2;3;3;4;3;2;4;5;4; ;60;27	681660899654;1;0;0;0;0;1200;480;0;585;495;540;0;300;0;0;1680;585;1035;300;2540;1680;2032;1344;480;630;1190;840;180;0;75;1050;4445;2030;1110;90;100;67	5;65;75;100;66	6666666666667;80;80	625;80	4166666666667;216;2	76190476190476;3	33333333333333;2	66666666666667;2	75;2	5;2;2	25;1	33333333333333;1;3	8; ; ; ; ; ;3	16666666666667;2	6;2	66666666666667;2	5; ;2;1;1;1;2;1	25;1;1;0;1;0;0;1;1;0;0;1;3;1;1;0;2;0;0;0; ;Patrick;D'Herckers;mei;169;72;1;1;2;1;1;2;8;3;3;3;3;3;2;4; ; ;4; ; ; ;4;3;5;4;5;4;3;2;4;2;4;3;2;2;3;2;2; ;5; ;45;300;0;45;45;3;4;4;3;2;2;5;5;4;4;2;4;3;3;2;4;4;4;3; ;62;25	2092013584959;1;0;0;0;0;300;300;80;240;720;360;0;360;300;0;600;320;1080;660;2540;1680;2032;1344;120;0;1680;1260;120;120;0;840;4140;2940;120;85;100;57	5;75;80;87	5;100;75;79	375;85	625;204;2	85714285714286;3	33333333333333;2	66666666666667;2	5;2;2	5;2	5;1	33333333333333;30;3; ; ;4; ;4;4	16666666666667;2	63636363636364;3;2	2;5;3;2;2;2;2;2	25;0;1;0;0;1;1;1;1;0;0;1;4;0;0;0;0;1;0;1; ;3	07918486515323;2	68125028508305;-2;2	76716328985603;2	69461397247084;2	73240180223891;-2;2	47713573096112;-2;-2;2	47713573096112;2	47713573096112;1	90314427040954;2	38022933693804;2	85733852825719;2	55631456433535;-2;2	55631456433535;2	47713573096112;-2;3	22531186680437;2
547;1;1;1;mei;2;1948;9000;37;1;176;86;2;2;2;1;1;4;5;4;2013; ;8;-1; ;1; ;1;2;1;2;7;2;3;3;2;4;4;3;3;2;2;5;2;2;4;4;3;3;5;2;3;3;2;2;3;2;1;1;1;2;3;2; ;7;45;120;240;15;0;5;2;3;3;1;2;5;5;4;3;3;4;3;2;2;4;3;5;4; ;65;27	7634297520661;1;0;1;1;1;0;0;0;40;270;210;0;0;0;240;0;40;480;240;760;720;608;576;0;600;360;600;910;0;0;840;3310;960;600;95;100;80;80;85;100;100;95;88	75;95;316;3	9047619047619;4;3	66666666666667;2	875;2	25;2	5;3	5;2;3;3	2;4;2;2;3;2	66666666666667;3	5;2	09090909090909;2	5;1	6;4	5;2;1;1;2;2;1	5;1;0;0;1;1;0;1;0;0;0;1;2;1;1;0;2;0;0;0; ;Willy;Willaert;mei;176;88;2;1;2;1;1;2;6;2;3;4;3;4;1;4; ;3;3;5; ; ;5;4;5;4;5;2;3;2;4;2;2;4;5;5; ;2;3;4; ;6;45;240;300;15;0;5;4;5;5;2;1;5;5;4;3;2;4;3;4;2;5;2;4;4; ;67;28	4090909090909;1;0;1;1;1;105;105;40;104;0;0;0;0;0;0;210;144;0;0;354;145;283	2;116;0;420;840;1470;270;0;0;735;3735;2310;420;100;100;90;80;85;100;100;85;92	5;92	5;304;3	47619047619048;3	33333333333333;3	33333333333333;2	875;2;2;3;2;28;3	2;5;3;3;4;3	66666666666667;4	16666666666667;3	2;2	83333333333333;3	75;5;2;2;2;3;1;2	25;1;1;1;0;1; ;0;0;0;0;1;1;0;1;0;1;0;0;0; ;-2;-2;-2;1	602168551379;2	43137984884194;2	32223997493115;-2;-2;-2;2	38022933693804;2	0212306584797;2	0212306584797;1	602168551379;2	01707509637606;-2;-2;-2;-2;-2;-2;-2;1	602168551379;2	68125028508305;2	38022933693804;2	78391072221534;2	76043002319252;2	32223997493115;2	15839265038712;-2;-2;2	45210858400412;2	06449542679273;2	38022933693804;-2; ;-2;2
338;1;1;1;mei;2;1953;9040;35;1;174;73;2;2;5;1;4;0;0;3;2013; ;9;-1; ;1;1;2;2;1;2;7;1;3;3;3;4;4;2; ;4;4; ; ;4;4;4;4;4;5;4;1;1;1;1;1;1;1;1;1;1;1; ;6; ;300;120;0;0;0;5;3;4;3;1;1;5;3;4;4;3;2;3;3;3;5;3;4;4; ;60;24	1115074646585;1;0;0;0;0;0;0;0;0;0;90;0;0;0;0;0;0;90;0;90;90;72;72;0;420;1260;1260;1260;0;0;420;4620;2520;420;100;100;90;95;90;100;100;90;96	25;95;154;3	10526315789474;4;3	66666666666667;2	5;1; ;3;1	66666666666667;2;3	2; ;4;4;4;4;4	16666666666667;1;1;1;6;3;3;2;3;2;2	75;1;0;0;0;1;0;1;0;0;0;1;2;0;0;1;1;1;1;2; ;Marc;Van Ryssel;mei;172;75;2;1;1;2;1;2;8;2;3;3;3;4;2;3; ; ;4; ; ;4;3;4;5;5;5;1;1;2;2;2;2;2;2;1;1;1;1; ; ; ;300;120;120;0;0;5;3;3;3;1;1;5;3;4; ;4;2;3;3;2;5;3;5;5; ;62;25	3515413737155;1;0;0;0;0;0;0;0;0;0;60;0;0;840;0;0;0;60;840;900;900;720;720;60;420;1260;600;1050;120;300;420;4230;1860;480;95;100;90;60;90;100;100;85;86	25;93	75;164;2	9;3	33333333333333;3	33333333333333;2	75;1	75;2	5;3;1	66666666666667;32;3; ; ;4; ;4;3	83333333333333;1	54545454545455;1	83333333333333;1	2; ;3;2;1;2;2;2;1;0;0;1;1;1;1;1;0;0;1;4;0;0;1;1;1;1;2; ;-2;-2;-2;-2;-2;1	95429076170113;-2;-2;-2;-2;-2;-2;-2;-2;-2;1	7782236267661;-2;-2;2	92428445620351;-2;-2;-2;1	95429076170113;-2;1	8573928109209;1	8573928109209;-2;-2;1	7782236267661;2	92428445620351;2	85733852825719;2	85733852825719;-2;2	92428445620351; ;-2;2	62325963061961;3	10037399188549;3	10037399188549;3	10037399188549;-2;-2;2	62325963061961;3	66464291558645;3	40140226416893;2	62325963061961;1	7782236267661;2	62325963061961;3	10037399188549;2	77815848856469;3	02119343518817;2	07921743574657;2	47713573096112;2
138;1;1;1;december;2;1952;9032;25;1;175;93;2;1;4;1;1;1;1;9;2012; ;3;0; ;1; ;1;2;2;2;8;2;4;5;3;4;4;3;4;4;4;4;4;4;5;5;5;2;4;2;2;2;2;2;2; ;1;2; ;2;1;7;5;2;120;300;15;15;15;5;1;5;2;2;1;5;5;3;4;4;5;4;1;2;5;4;5;4; ;61;30	3673469387755;1;0;1;1;1;0;0;0;0;720;0;0;0;0;0;0;0;720;0;720;720;576;576;0;360;630;1680;0;0;420;420;3510;2310;360;100;100;100;70;80;100;100;90;92	5;92	5;125;3	1;4;2;1	875;2	5;2;2;1	33333333333333;1;3	8;4;4;4;4;4;3	83333333333333;1	77777777777778;2;1	5;4	66666666666667;2;2;1;1;1;1	5;1;0;0;0;1;0;1;1;0;1;1;4;0;0;1;1;0;1;1; ;Firmin;De Saer;dec;174;93;2;3;1;2;1;2;8;3;4;4;2;4;2;2;4;4;4;2;2;2;5;5;5;5;5;5;1;2;3;1;2;2;1;1;999;1;1;7;6;5;45;300;120;45;45;5;1;5;1;1;1;5;5;5;5;3;5;5;1;1;5;3;5;5; ;63;30	7173999207293;1;0;1;1;1;0;0;0;0;480;480;0;0;0;0;0;0;960;0;960;960;768;768;60;420;420;1680;600;0;420;420;4020;2100;480;95;100;100;35;80;100;100;95;82	5;93	75;125;3	55;4;3;1	875;2	25;2;2	25;2;31;2	8;3;3;3;3;3;5;1	5;1	83333333333333;1;6;2;2;2;2;1;2;1;0;0;0;1;1;1;0;0;1;1;4;0;0;1;1;1;1;2; ;-2;-2;-2;-2;2	85733852825719;-2;-2;-2;-2;-2;-2;-2;-2;-2;2	68125028508305;2	68125028508305;-2;-2;-2;-2;-2;-2;2	85733852825719;-2;2	76043002319252;2	76043002319252;-2;-2;2	98227575691686;-2;2	88536687487076;2	88536687487076;-2;-2; ;-2;2	55631456433535;2	79934744296208;3	22531186680437;-2;-2;2	62325963061961;2	62325963061961;3	54530835377028;3	36361385995077;2	55631456433535;1	7782236267661;2	62325963061961;2	62325963061961;3	22531186680437;2	77815848856469;-2;2	62325963061961;2	62325963061961;3	60422713341766;3	32222136279796;2
430;1;1;1;december;2;1954;9032;23;1;167;80;2;2;5;1;3;1;3;9;2012; ;3;0; ;2;1;1;2;1;2;10;4;4;3;2;4;4;4;5;5;5;3;2;3;5;5;5;5;3;2;4;2;3;1;4;1;4;3;1;4;2;5;3;7;300;120;15;45;45;3;1;3;1;4;4;5;5;2;4;4;4;4;2;3;4;3;5;2; ;59;28	6851446806985;1;0;0;1;1;0;0;45;25;0;0;0;0;0;0;0;70;0;0;70;45;56;36;180;675;240;2940;900;15;160;455;5565;3180;855;90;0;67	5;15;40;62	5;0;40;43	125;35	625;156;2	95;3	66666666666667;3;2	625;3;2	5;2	75;1	33333333333333;4;3	4;4;3	5;4;3	75;3	83333333333333;4	16666666666667;2	63636363636364;2	5;2	8;5;3;2;1;1;2;1	75;0;0;0;1;0;1;1;1;0;1;1;5;0;0;1;1;1;1;2; ;Patrick;Debyser;dec;167;82;2;1;1;2;1;2;10;3;3;3;1;3;4;5; ;5;5; ; ; ;5;5;3;5;3;3;1;1;4;3;2;2;1;1;3;4;3; ;2;7;240;120;45;15;15;5;1;3;2;5;2;5;5;1;5;4;1;4;3;4;5;3;5;4; ;61;29	4022732977159;1;0;0;1;1;0;0;20;40;0;7;0;0;0;0;0;60;7;0;67;27;53	6;21	6;0;60;120;2940;2940;180;180;245;6665;3060;60;95;100;67	5;35;25;75;66	6666666666667;45;74	375;52	9166666666667;157;3	1;4;3;2	5;2	5;3	5;3;2;28;3	2; ;5;5;5;5;4;2	27272727272727;2	16666666666667;2	4;4	5;3;2;1;1;3;1	75;1;0;0;1;1;0;1;1;0;1;1;4;0;0;1;1;1;1;2; ;-2;-2;1	65330901293848;1	3981136917305;-2;-2;-2;-2;-2;-2;-2;-2;1	30124708863621;1	602168551379;-2;	845718017966659;-2;-2;-2;-2;-2;1	84516007765195;-2;-2;1	74826557266874;1	55642312137129;-2;1	7782236267661;	845718017966659;-2;1	72924580722531;1	33465476688324;-2;-2; ;2
230;1;1;1;mei;2;1948;9000;30;1;180;92;2;9;5;1;1;1;2;2;2013; ;10;-1; ;1; ;1;2;1;1;9;3;2;4;3;4;3;3;5; ; ; ; ; ;5;5;5;3;3;2;4;2;4;2;4;4;4;4;2;4;2;1;1;5;300;15;45;0;0;3;1;4;2;4;3;4;4;4;4;3;4;4;2;3;4;4;4;1; ;65;28	3950617283951; ;0;1;1;1;0;0;0;120;90;0;0;0;0;0;0;120;90;0;210;90;168;72;45;240;630;1680;420;0;360;630;4005;2310;285;40;0;22	5;35;25;25;33	3333333333333;35;24	375;29	5833333333333;156;2	4;3;2	33333333333333;2	625;3;3;2	75;2	33333333333333;5;3	4;5; ; ;5;5;3	83333333333333;3	27272727272727;3	33333333333333;3	2;2	33333333333333;2;1;1;1;1;1	25;0;0;0;0;0;0;0;1;0;0;1;2;1;0;0;1;1;1;2; ;Jean;Van der Stricht;mei;180;78;2;1;1;2;1;2;9;3;3;3;3;4;3;5; ; ; ;5; ; ;5;5;2;5;4;2;1;1;1;1;1;1;1;1; ;3;1;6; ; ;300;45;45;0;0;5;5;4;3;1;1;5;5;5;4;2;3;2;4;1;4;4;4;3; ;67;24	0740740740741;1;1;1;1;1;0;0;0;0;480;120;0;144;0;0;0;0;600;144;744;600;595	2;480;90;300;750;1680;0;0;0;630;3450;2430;390;95;100;67	5;60;75;100;100;75;80	625;87	5;206;2	4;2;2	33333333333333;1	875;1	75;2	5;2;2	33333333333333;27;3	6;5; ; ;5;5;3	83333333333333;1	2;1;1	5;6;3;2;2;2;2;2	25;1;1;0;0;1;0;1;1;0;0;1;3;0;0;0;0;0;1;1; ;-2;-2;-2;2	07921743574657;1	95429076170113;-2;-2;-2;-2;-2;-2;-2;-2;-2;2	68125028508305;2	07921743574657;-2;2	15839265038712;-2;-2;-2;2	07921743574657;1	95429076170113;-2;2	22533513181854;1	8573928109209;-2;-2;2	77815848856469;2	15839265038712;2	77467021909081;2	68125028508305;-2;-2; ;1	65330901293848;2	38022933693804;2	79934744296208;3
495;1;1;1;december;2;1954;9050;13;1;176;99;1;2;5;2;1;4;3;8;2012; ;4;0; ;2;1;2;0;2;2;10;4;2;4;3;3;4;3;5;5;5;3;3;3;5;5;5;5;5;2;5;1;3;2;4;2;4;2;2;2;5;1;5;7;300;15;0;0;0;5;1;5;1;1;1;2;2;4;4;3;2;4;2;2;4;4;4;2; ;59;31	9602272727273;1;0;1;1;1;0;0;0;0;0;0;0;0;0;0;0;0;0;0;0;0;0;0;0;60;160;3360;0;0;840;210;4630;3360;60;85;50;100;25;20;75;100;45;65;60; ;3	1;3	33333333333333;2	33333333333333;2	375;2	25;3;2	75;2	66666666666667;7;3	4;4;4;4;4;4;4	5;2	90909090909091;2	83333333333333;3;4	33333333333333;1;2;1;1;1;1	25;1;0;0;0;1;0;0;0;0;0;0;0;0;0;0;0;0;1;1; ;Ronny;Devocht;mei;176;105;1;1;1;2;1;2;8;4;2;4;3;4;2;1;1;4;4;3;2;1;4;5;5;5;5;2;3;2;4;4;4;5;3;4; ;2;2;7;1;1;300;15;45;0;0;4;1;4;2;4;1;5;4;4;4;2;4;3;2;2;3;4;5;4; ;61;33	8972107438017;1;0;1;1;1;0;0;0;250;0;0;0;250;0;0;0;250;0;250;500;0;400;0;40;75;560;1680;560;0;250;280;3445;2240;115;70;0;55;25;25;25;0;35;37	5;21	25;134;2	6;3	33333333333333;2	66666666666667;2	5;2	25;2	5;3;1	66666666666667;28;2	8;2;3;2	5;2	5;2	5;4	33333333333333;3	3;3	66666666666667;2	75;3;1;2;1;1;1;1	25;1;0;0;0;1;0;0;0;0;0;1;1;0;0;0;0;0;1;1; ;-2;-2;-2;-2;-2;-2;-2;-2;-2;-2;-2;-2;-2;2	39795738010389;-2;-2;-2;2	39795738010389;-2;-2;-2;-2;-2;-2;-2;-2;-2;2	39795738010389;-2;2	39795738010389;2	6020708485543;-2;-2;-2; ;-2;1	7782236267661;2	20414712521285;3	52634056993102;-2;-2;2	92428445620351;2	32223997493115;3	66558192901798;3	52634056993102;1	7782236267661;1	602168551379;1	87511916546257;2	74819578219556;3
168;1;1;1;mei;2;1952;9030;17;1;178;80;2;2;4;2;1;0;0;1;2013; ;11;-1; ;1; ;2;1;1;2;8;2;3;3;3;3;3;3;4;3;3;3;3;3;4;4;4;3;3;3;3;3;2;2;3;2;2;2; ;2;3;2;3; ;120;45;240;0;15;4;2;3;3;3;1;4;4;4;3;3;4;3;2;3;3;4;4;3; ;61;25	2493372048984;1;0;1;0;0;0;0;0;720;0;0;0;90;0;0;0;720;0;90;810;0;648;0;0;1680;2520;1050;2160;0;0;630;6720;3360;1680;95;100;77	5;70;80;100;100;85;85	625;91	25; ;2	19047619047619;1	66666666666667;1	66666666666667;2	375;2;2;3	25;2;4;3;3	5;3;3;3	25;3	16666666666667;3	5;2	4;2	5;2	25;2	5;2;2;1;1;1;1	5;1;0;0;1;1;0;0;1;0;0;1;2;0;0;0;0;1;0;1; ;Germain;Pauwels;mei;178;81;2;2;2;1;1;2;8	5;2;3;3;4;4;3;3;4;4;4;4;4;4;4;3;3;3;3;3;3;2;2;2;4;2;2;2;2;2;2;4; ;5;120;240;120;15;300;3;2;3;3;2;1;5;4;4;2;2;2;1;3;3;4;3;4;4; ;63;25	5649539199596;1;0;1;1;0;120;0;0;15;0;0;30;0;30;0;120;15;0;60;195;180;156;144;0;1440;1680;1470;1260;0;0;560;6410;3150;1440;100;100;90;80;80;100;100;90;92	5;92	5;157;1	52380952380952;1	66666666666667;3;2	375;2	25;2;2	75;2	33333333333333;28;3	4;4;4;4;4;4;3	16666666666667;2	27272727272727;2	5;2;4	5;2;2;1;1;2;1	5;0;0;0;1;1;0;0;0;0;0;1;1;0;0;1;1;1;0;1; ;-2;-2;-2;2	85733852825719;-2;-2;-2;1	95429076170113;-2;-2;2	07921743574657;-2;-2;1	17638069224327;-2;-2;1	47726599542485;-2;1	47726599542485;-2;-2;2	85733852825719;-2;1	95429076170113;2	81158170789422;-2;2	07921743574657;1	17638069224327;-2;1	7782236267661;2	19315243685208;2	15839265038712;-2;1	47726599542485; ;-2;3
545;1;1;1;december;2;1951;9041;15;1;180;90;2;6;4;1;1;1;0;7;2012; ;5;0; ;1; ;1;2;2;2;7;2;3;4;4;5;5;4;5;5;5;5; ;4;5;5;4;5;5;1;1;2;1;1;2;1;1;1;1;2;1;5; ; ;120;120;45;0;0;5;4;4;2;1;1;5;5;3;3;4;3;3;2;1;5;3;5;3; ;62;27	7777777777778;0;0;1;1;0;0;0;135;0;150;180;540;0;0;0;0;135;330;540;1005;1005;804;804;90;300;240;2520;420;0;0;1050;4620;2760;390;90;100;90;75;90;100;100;90;88	75;95;101;3	3;4;3	33333333333333;2	875;2	25;3;2	25;1;5;4	4;5;5;4	5;5;4	8;4	16666666666667;1	27272727272727;1	33333333333333;1	2;5;3;2;2;3;2;2	5;1;1;0;0;1;0;1;1;0;0;1;3;0;0;1;1;0;0;0; ;Willy;Van Wassenhove;dec;180;93;2;1;1;2;2;2;8;2;3;4;3;5;1;2;5;5;5;5; ; ;5;4;3;4;5;1;1;1;1;1;2;1;1;1;1;1;1;5; ; ;120;120;240;0;0;5;5;4;3;2;1;5;4;3;3;2;4;3;2;1;5;3;4;5; ;64;28	7037037037037;1;0;1;1;0;0;0;300;30;0;0;420;0;0;0;0;330;0;420;750;720;600;576;40;270;630;2310;630;0;0;630;4510;2940;310;90;100;90;75;85;100;100;85;88	75;92	5;145;2	45;3	66666666666667;3;2	375;2	25;2	5;1	75;1	66666666666667;26;3;5;5;5;5;5;3	66666666666667;1	09090909090909;1	16666666666667;1;5;3;3;2;3;2;2	75;1;1;0;0;1;0;1;1;0;1;1;4;0;0;1;1;1;1;2; ;-2;-2;2	13036593726521;-2;2	17612021105609;2	25529663190434;2	73240180223891;-2;-2;-2;-2;-2;2	47713573096112;1	47726599542485;-2;-2;2	62325963061961;-2;-2;-2;-2;2	13036593726521;2	51852710011734;2	73240180223891;2	90526145038752;2	90526145038752;-2;2	51852710011734;-2;2	62325963061961;2	77815848856469;2	76043002319252;-2;-2; ;1	95429076170113;2	47713573096112;2	38022933693804;3	40140226416893;2
196;1;1;1;mei;2;1952;9031;20;1;170;75;2;6;1;2;5;0;0;12;2012; ;0;0; ;1; ;1;2;2;2;10;3;2;3;2;3;3;3;5; ;5; ; ;5;4;4;3;4;5;2;1;1;1;2;2;2;1;2; ;3;1;1;5;1;240;45;15;0;0;4;5;3;4;4;1;5;5;3;4;3;4;2;4;2;4;3;5;3; ;61;25	9515570934256;0;0;1;0;0;1050;210;0;420;0;0;840;315;0;0;1260;420;0;1155;2540;1680;2032;1344;0;150;1260;120;90;0;0;630;2250;1380;150;90;75;90;60;70;100;100;65;78	75;83	75;156;3	5;4;3	33333333333333;3	375;2	5;2	5;2	75;2;2;2	8;5; ;5;5;5;3	66666666666667;1	6;1	5;1	75;2	33333333333333;3;2;2;3;3;2	5;1;1;1;1;1;1;1;1;0;1;0;4;0;1;0;1;0;0;0; ;Herwin;Vandenhende;mei;172;75;2;2;1; ;2;2;8;3;3;3;2;3;3;4;4;4;5;3;2;5;4;3;4;3;4;2;1;1;1;1;1;1;1;1; ;1;1; ;5; ; ;300; ; ; ;5;5;4;4;2;3;5;5;4;3;3;4;3;4;2;5;4;5;4; ;63;25	3515413737155;0;0;1;0;0;0;0;0;630;735;840;540;630;0;0;0;630;1575;1170;2540;1680;2032;1344;0;775;840;120;1260;0;0;210;3205;960;775;80;50;57	5;55;65;87	5;100;50;60	625;75	625;304;3	52380952380952;4;3	33333333333333;3;3	25;2	5;2	25;1;29;3;3	5;3;5;3	25;3	83333333333333;3	33333333333333;1;1;1;5;3;3;1;1;3;2;1;1;1;0;0;1;1;1;0;1;1;5;0;1;0;1;1;0;1; ;3	02119343518817;2	32223997493115;-2;2	62325963061961;-2;-2;2	92428445620351;2	49832434069717;-2;-2;-2;-2;-2;2	79934744296208;2	86629324781246;2	92428445620351;2	73240180223891;2	79934744296208;-2;-2;3	10037399188549;2	62325963061961;-2;3	06258574433727;3	30792584088262;3	12840250006354;-2;2	79934744296208;3	19728331554215;3	06818957364895;3	30792584088262;3
431;1;1;1;december;2;1953;9040;1;1;184;84;2;6;4;1;1;2;0;6;2012; ;6;0;6;2;1;2;1;1;2;8;2;1;4;5;3;4;4;4;3;3;5;2;2;4;5;4;5;4;2;2;2;2;2;3;2;4;2;4;2;1;5;5;5;240;120;45;15;0;4;4;3;4;1;2;4;2;3;2;2;4;1;2;1;4;2;3;4; ;60;24	8109640831758;0;0;1;1;0;0;360;60;120;0;360;0;480;0;0;360;180;360;480;1380;420;1104;336;240;840;840;630;120;300;180;700;3850;1470;1080;95;75;77	5;80;75;100;66	6666666666667;75;81	875;79	1666666666667;229;3	66666666666667;3	33333333333333;2	66666666666667;2	375;2	25;2	5;3	5;2	33333333333333;2;4;4	5;2	5;2	5;3	5;3	16666666666667;4;2	36363636363636;2	16666666666667;2	6;5;2;1;2;2;2;1	75;1;1;1;1;1;0;1;1;0;1;1;4;0;1;0;1;1;0;1; ;Patrick;Dubrulle;dec;184;83;2;1;2;1;1;2;6;3;4;4;3;3;4;2;4;4;2;5;2;2;4;4;2;3;4;1;4;2;2;2;3;2;4;4;999;2;1;5;2;2;240;45;45;0;0;4;4;3;4;2;2;4;4;3;2;2;4;1;2;2;3;4;4;2; ;62;24	515595463138;0;0;1;1;0;900;0;120;480;0;720;0;720;0;0;900;600;720;720;2540;1680;2032;1344;60;840;1260;1260;720;840;180;840;6000;2520;900;75;75;67	5;50;60;75;66	6666666666667;60;66	875;65	4166666666667; ;2	66666666666667;3	33333333333333;3;2	5;2;2;3;2	33333333333333;30;3	2;4	5;3;2;3	75;3	16666666666667;3;2	6;2	5;2	75;3;2;1;2;1;1;1	5;1;1;1;1;1;0;1;1;0;1;1;4;1;0;0;1;0;0;0; ;-2;2	55631456433535;1	7782236267661;2	07921743574657;-2;2	55631456433535;-2;2	68125028508305;-2;-2;2	95424733490676;-2;2	07921743574657;2	68125028508305;-2;2	85733852825719;-2;2	85733852825719;-2;-2;2
452;1;1;1;mei;2;1947;9000;13;1;175;78;2;6;1;0;3;2;7;11;2012; ;1;0;6;1; ;1;2;1;1;11;3;2;3;2;2;4;4; ; ;4; ; ; ;3;3;3;4;3; ;2;3;3;3;3;3;2;2;3;4;3; ; ; ; ;300;300;300; ;4;4;4;4;4;1;4;4;3;2;2;3;2;3;3;3;4;4;3; ;66;25	469387755102;0;0;0;1;1;210;0;70;120;0;0;60;120;0;420;210;190;0;600;1000;760;800;608;1200;0;0;2940;180;0;0;105;4425;2940;1200;45; ;90;65;90;100;0;50;66	6666666666667;60; ;3	25;3;3;2	85714285714286;3;2;3	25;2	33333333333333;3;3; ; ;4; ;4;3	2;2	81818181818182;2	83333333333333;2	8; ;2;2;2;2;2;2;1;1;1;0;1;0;1;1; ; ; ;2; ; ; ; ;1;1;2; ;Raymond;Defauw;mei;167;78;2;0;1;2;1;1;10;2;3;3; ;3; ; ; ; ;4; ; ;4;4;2;4;4;3; ;2;2;2;2;3;2;2;2;2;2;2; ; ; ; ;300;300;45;45;4;4;4;4;2;2;3;2;4;3;2;3;2;3;3;3;3;3;3; ;68;27	968016063681;0;0;0;1;1;0;0;45;75;0;120;0;0;0;0;0;120;120;0;240;165;192;132;720;0;0;2100;120;0;0;175;3115;2100;720;18	75;100;67	5;65;90;100;100;70;62	8125;90; ;3	36363636363636;3;2	33333333333333;2	75;1	75;1;3;3;29;3; ; ;4; ;4;3	4;2	09090909090909;2	16666666666667;2; ;2;2;2;2;2;2;1;1;1;0;1;1;1;1;0;0;1;4;0;0;0;0;0;1;1; ;2	32223997493115;-2;1	84516007765195;2	07921743574657;-2;-2;1	7782236267661;2	07921743574657;-2;2	62325963061961;-2;-2;1	65330901293848;1	87511916546257;-2;2	07921743574657;-2;-2;-2;-2;2	32223997493115;2	27877645795564;-2;2	77815848856469;2	90309541563904;2	78391072221534;-2;2	07921743574657;2	07921743574657;-2;2	28332384761879;2	12060683105677;2	62325963061961;-2; ;3	07918486515323;-2;-2;3	46834880760176;2	25529663190434;-2;-2;2	0212306584797;3	64591425648919;3	46834880760176;3	07918486515323;2	85733852825719;-2;-2;3	32222136279796;2
279;1;1;1;mei;2;1951;9031;5;1;167;67;2;7;4;2;5;2;1;10;2012; ;2;0;7;1; ;2;1;1;2;7;3;3;4;3;4;4;4;2;1;1;4;2;2;5;3;5;3;4;1;2;1;4;3;5;2;3;1;1;2;2;5;1;6;300;15;15;0;0;5;5;2;3;1;1;5;5;3;1;1;4;1;4;1;5;2;5;5; ;62;24	023808670085;1;0;1;1;1;0;0;0;90;150;300;360;180;0;0;0;90;450;540;1080;810;864;648;60;900;1680;1680;840;0;360;840;6360;3360;960;100;100;67	5;60;85;100;100;90;81	875;93	75; ;2	0952380952381;3	33333333333333;2	33333333333333;1	875;3	25;2	5;1	75;1	66666666666667;3;3	8;3;1	5;1	5;2	25;2;3	5;2	36363636363636;2	83333333333333;1	8;4;2;2;2;1;1;1	75;1;1;0;1;1;0;1;1;0;1;1;4;0;0;1;1;1;0;1; ;Leliane;Van Eylen;mei;167;69;2;2;2;1;2;2;7;1;3;4;2;5;2;1;2;1;1;5;1;1;4;4;5;2;4;1;2;1;1;1;4;2;2;1;1;1;1;5; ;6;300;15;45;0;0;5;5;3;3;1;1;5;5;2;1;1;3;1;5;1;5;2;5;5; ;64;24	7409372871024;1;0;1;1;1;0;0;0;120;90;240;360;120;120;0;0;120;330;600;1050;810;840;648;40;210;1680;2100;1050;0;540;630;6250;3360;250;100;100;100;90;90;100;100;85;97	5;93	75; ;2	85714285714286;3	33333333333333;2	66666666666667;2;3;3;2;1	66666666666667;29;2	8;3	5;1;1;2	25;1	83333333333333;3	33333333333333;1	54545454545455;1	83333333333333;1	2;5	5;2;1;1;1;2;1	25;1;1;0;1;1;0;1;0;0;1;0;2;0;0;1;1;1;0;1; ;-2;-2;-2;1	95429076170113;2	17612021105609;2	47713573096112;2	55631456433535;2	25529663190434;-2;-2;-2;-2;-2;2	07921743574657;1	95429076170113;2	38022933693804;2	55631456433535;2	07921743574657;2	07921743574657;-2;-2;1
246;1;1;1;mei;2;1952;9000;6;1;169;65;2;2;4;1;4;0;0;10;2012; ;2;0;7;2;2;1;2;2;2;8;3;3;3;2;3;3;2; ;2;3; ;1;1;5;3;4;5;4;1;1;3;2;1;3;2;1;1;2;1;1; ; ; ;120;120; ;15;0; ;4;3;4;1;2;5;4;3;3;2;3;3;3;2;5;3;3;4; ;61;22	7583067819754;1;0;0;0;0;0;0;0;700;0;125;0;0;0;0;0;700;125;0;825;125;660;100;0;160;600;210;360;0;105;560;1995;810;160;85;100;90;75;70;100;100;55;87	5;81	25;304;2	8;3	33333333333333;3	33333333333333;2	75;2	75;2	5;2	25;1	33333333333333;3;2	6; ;1	5;2;1	5;1	75;3	66666666666667;1	63636363636364;2;1	2; ;3;2;2;2;2;2	25; ;1;1;1;1;0;1;1;0;1;1;4;0;0;0;0;1;0;1; ;Johan;Bruijnje;mei;169;64;2;1;2;1;2;2;7;2;3;2;1;3;3;4; ;2;2; ;4;4;5;2;3;5;4;2;2;1;1;2;3;1;1;1;2;2;1; ; ; ;300;45;15;15;0;3;4;4;4;1;2;5;5;3;3;2;3;3;3;2;5;4;4;3; ;63;22	4081789853296;1;0;0;0;0;0;0;0;0;105;90;0;315;0;0;0;0;195;315;510;195;408;156;0;120;900;315;280;0;150;525;2290;1215;120;95;100;100;80;70;100;100;70;93	75;85; ;2	33333333333333;3	33333333333333;3;2	625;2	75;2	5;2	25;1	66666666666667;29;2	6; ;3;3;3;3;3	5;1	54545454545455;1	66666666666667;1	4; ;3;3;2;2;2;2	5;0;1;1;0;1;0; ; ;0;1;1;2;0;0;0;0;0;0;0; ;-2;-2;-2;2	84510424417683;-2;2	09694475517694;-2;-2;-2;-2;-2;-2;-2;-2;2	0212306584797;1	95429076170113;-2;2	49832434069717;-2;-2;-2;2	84510424417683;2	09694475517694;-2;2	81955051571144;2	00004342727686;-2;-2;2	29005688230337;2	49832434069717;2	61067080743203;2	19315243685208;-2;-2; ;-2;2	20414712521285;2	77815848856469;2
116;1;1;1;mei;2;1947;9050;42;1;181;110;2;6;3;1;1;1;1;9;2012; ;3;0;8;1; ;1;2;1;1;8;3;4;3;3;4;4;2;5; ;5;5; ; ;5;5;4;3;3;2;3;3;3;2;3;3;4;4; ;4;3;6;1;4;45;300;0;120;0;5;2;5;2;3;1;4;5;5;5;5;4;4;2;2;2;4;5;4; ;66;33	576508653582;0;0;1;1;1;0;0;30;140;360;105;0;140;0;0;0;170;465;140;775;495;620;396;0;390;700;1890;0;0;525;735;4240;2590;390;50;75;45;55;85;100;100;85;56	25;92	5; ;3	9;2	33333333333333;2	33333333333333;2	5;2	25;2	5;3	25;3	33333333333333;6;3	2;5; ;5;5;5;3	66666666666667;3	2;2	83333333333333;3	75;3	66666666666667;2;1;2;2;2;1	75;1;0;0;0;1;0;1;1;0;0;1;3;0;0;1;1;1;1;2; ;Eric;Claus;mei;181;110;2;1;1;2;1;2;7;2;3;3;2;4;2;2;5; ; ;5; ; ;4;4;4;4;4;4;3;2;2;2;3;2;3;4; ;4;3;5;5;5;15;300;300;300;0;5;2;5;3;4;1;5;5;5;4;5;4;2;2;4;3;5;5;2; ;68;33	576508653582;0;0;1;1;1;0;0;0;0;0;0;0;140;0;0;0;0;0;140;140;0;112;0;0;140;350;2310;0;0;420;1050;4270;2660;140;65;100;45;50;60;87	5;100;85;65;83	125; ;4	04761904761905;3	33333333333333;2	33333333333333;2	375;1	5;2;3	25;1;26;2	6;5; ; ;5;5;4;2	8;2	33333333333333;3	5;5;1;1;1;1;2;1;1;0;0;0;1;0;1;1;0;0;1;3;0;0;1;1;1;1;2; ;-2;-2;1	47726599542485;2	14615905560482;2	55631456433535;2	0212306584797;-2;2	14615905560482;-2;-2;-2;-2;-2;-2;-2;-2;-2;2	14615905560482;-2;-2;-2;2	23047446736116;2	66746229245581;2	14615905560482;2	79239869419147;2	59770615281941;-2;-2;-2;2	14615905560482;2	04925679723223;-2;-2;-2; ;-2;2	59107574263968;2	84510424417683;3	27646410202157;-2;-2;2	72016757560302;2	86629324781246;3
110;1;1;1;mei;2;1952;9032;6;1;174;73;2;7;4;1;1;3;6;9;2012; ;3;0;8;2;1;1;2;1;1;7;2;3;4;4;4;4;3;5;5; ;5;5; ;5;3;2;5;5;1;1;1;1;1;1;1;1;1;1;1;1;5; ;5;240;240;240;240;0;5;5;5;5;1;1;5;5;4;3;2;3;2;4;1;5;3;4;5; ;61;24	1115074646585;1;0;1;1;1;0;0;0;0;180;120;150;260;0;0;0;0;300;410;710;450;568;360;0;135;210;70;420;0;35;560;1430;280;135;95;100;100;85;95;100;100;95;95;97	5;156;2	2;2;3	33333333333333;2	85714285714286;2	75;2	5;2	25;1	66666666666667;3;3	8;5;5; ;5;5;3	5;1;1;1;5;3;3;2;3;2;2	75;1;1;1;0;1;0;1;0;0;1;1;3;0;0;1;1;1;0;1; ;Edwin;Devaere;mei;174;72;2;1;1;2;1;1;8;2;3;4;3;4;2;3;4;4; ;5;4; ;5;2;1;5;5;1;1;1;1;1;2;1;1;1; ;1;1;7; ;4;300;45;0;0;0;5;4;5;4;1;1;5;5;5;2;2;3;2;3;2;5;2;5;5; ;63;23	7812128418549;1;0;1;1;1;0;0;90;20;120;30;180;600;0;0;0;110;150;780;1040;420;832;336;0;600;210;420;840;0;150;490;2710;630;600;95;100;90;85;80;100;100;95;92	5;93	75;156;2	5;3	66666666666667;3	66666666666667;3;3	5;3;1	75;1	66666666666667;29;3	2;4	5;4; ;4	25;4	25;3	16666666666667;1	1;1	16666666666667;1;5	5;3;3;2;3;3;2	75;1;1;1;0;1;0;1;1;0;1;1;4;0;0;1;1;1;0;1; ;-2;-2;-2;-2;2	25529663190434;2	07921743574657;2	17612021105609;2	41499005128352;-2;-2;-2;-2;1	95429076170113;1	30124708863621;2	07921743574657;1	47726599542485;2	25529663190434;2	77815848856469;-2;-2;-2;-2;2	47713573096112;2	6127944491389;2	75435598167332;2	55631456433535;-2;2	04143216468027;2	17612021105609;2	89210017053276;2	92012854614495;2	52635220262851;-2;-2; ;-2;2
125;1;1;1;mei;2;1954;9051;24;1;173;78;2;11;4;2;1;2;3;9;2012; ;3;0;8;2;1;1;2;1;2;7;3;3;5;5;5;5;5;3;5;5;2;5;5;4;5;3;2;4;1;1;2;1;1;3;1;1;1;1;1;1;7;6; ;120;120;120;45;45;3;1;1;4;3;3;5;5;3;2;4;4;1;4;3;3;3;2;2; ;59;26	0616793076949; ;0;1;1;1;0;0;0;0;120;120;840;0;0;0;0;0;240;840;1080;1080;864;864;0;420;420;1050;0;0;0;420;2310;1470;420;95;100;70;55;40;75;100;60;80;68	75;101;3	55;4;3;2	125;2	75;2	5;2	5;1	33333333333333;2;5;2	5;5;5;3	75;4	16666666666667;3	16666666666667;1	27272727272727;1	5;1;6	5;3;3;2;2;3;2	5;0;0;1;1;0;0;0;0;0;0;0;0;0;0;0;0;1;0;1; ;Eric;Weylandt;mei;173;75;2;2;1;2;1;2;8;3;3;5;5;5;1;2; ; ; ;2;2;3;2;3;3;3;4;1;1;1;1;1;2;1;1;3;1;1;1;7;5;7;120;300;15;45;120;4;3;4;3;3;2;4;5;3;3;5;4;3;2;4;3;3;3;2; ;61;25	0593070266297; ;0;1;1;1;0;0;80;0;60;120;840;0;0;840;0;80;180;1680;1940;1680;1552;1344;0;210;840;840;0;0;150;420;2460;1680;210;90;100;57	5;45;50;87	5;100;55;73	125;73	125;101;3	7;3	33333333333333;2	33333333333333;2	125;2	5;2	5;2	25;1	66666666666667;30;3	6;2;2;3;2;2	33333333333333;2	66666666666667;1	27272727272727;1	16666666666667;1	4;6	33333333333333;3;2;2;2;2;2	25;1;0;0;0;1;0;1;1;0;1;1;4;0;0;0;0;0;0;0; ;-2;-2;-2;-2;2	07921743574657;2	07921743574657;2	92428445620351;-2;-2;-2;-2;-2;1	90314427040954;-2;1	7782236267661;2	07921743574657;2	92428445620351;-2;-2;2	92428445620351;-2;-2;2	38022933693804;2	92428445620351;2	93651876900631;2	93651876900631;-2;1
146;1;1;1;december;2;1952;9050;8;1;172;91;2;7;3;1;1;2;1;3;2012; ;9;0;9;1; ;1;2;1;2;7;1;3;4;4;4;4;3;4;4;5;5;3;5;5;5;5;5;5;1;1;1;1;1;3;1;1;1;1;1;1;6;6;6;120;120;120;15;15;5;4;4;3;2;3;5;4;5;4;3;4;2;2;2;4;4;5;3; ;61;30	7598702001082;1;0;1;1;1;0;0;60;30;0;30;60;0;0;60;0;90;30;120;240;210;192;168;0;240;120;1200;600;0;0;630;2790;1320;240;100;100;77	5;80;75;100;100;75;89	375;87	5;329;4	6;4;3	33333333333333;3;2	25;2	5;2	75;2	33333333333333;4;3	8;4	5;3	5;5;4;4	33333333333333;4	33333333333333;1	18181818181818;1	33333333333333;1;6;3;3;1;3;2;2	5;1;1;0;0;0;1;1;1;0;0;1;4;1;1;1;3;1;1;2; ;Frank;Cornel;dec;172;90;2;1;999;2;1;2;7;3;3;3;4;4;2;3;4;4;4;2;2;5;5;4;5;4;4;1;1;1;1;1;3;1;1;1;1;3;1;7;7; ;120;120;240;240;0;5;3;3;3;2;1;5;3;5;4;3;4;2;2;2;5;4;3;4; ;63;30	4218496484586;1;0;1;0;0;0;0;40;30;0;60;0;0; ;90;0;70;60; ; ; ; ; ;60;180;900;1890;210;80;0;630;3950;2790;240;100;100;90;75;75;100;100;80;91	25;88	75;331;4	38095238095238;4;2	66666666666667;3;2	5;2;2	5;2;28;3	2;3;3;4	5;3;3	5;3	83333333333333;1	36363636363636;1	33333333333333;1	4;7;3;2;2;3;3;2	5;1;0;0;1;1;1;1;1;0;0;1;4;1;1;1;3;1;0;1; ;-2;-2;1	7782236267661;1	47726599542485;-2;1	47726599542485;1	7782236267661;-2;-2;1	7782236267661;-2;-2;1	602168551379;1	47726599542485;-2;1	7782236267661;-2;-2; ;1	95429076170113;-2;1	95429076170113;1	47726599542485;2	07921743574657;2	28332384761879;2	22533513181854;-2;1	84516007765195;1	7782236267661; ; ; ;1
133;1;1;1;december;2;1947;9051;6;1;172;80;2;7;4;1;1;2;4;2;2012; ;10;0;10;1; ;1;0;2;2;8;3;4;4;3;3;3;3;4;4;4;4;4;4;5;5;3;5;5;5;1;3;2;2;3;1;1;2;2;1;1;7;5;6;300;15;45;0;0;2;3;3;3;2;1;5;4;3;3;2;3;3;4;4;4;3;3;3; ;66;27	0416441319632;1;0;1;1;1;0;0;180;20;120;50;150;45;150;150;0;200;170;495;865;800;692;640;0;120;420;420;0;0;210;630;1800;840;120;90;75;80;55;75;100;100;75;75;87	5;144;3	65;3;3;2	375;2;3;3;2;4;3	2;4;4;4;4;4;4	66666666666667;1	72727272727273;2;1	4;6;3;2;2;2;2;2	25;0;0;0;1;1;0;1;1;0;1;1;4;0;0;1;1;1;0;1; ;Etienne;De Maerteleire;dec;173;76;2;1;1;1;2;2;8;3;3;3;2;4;3;3;4;4; ;4;4; ;5;5;3;5;4;4;1;3;1;1;3;1;1;2; ;1;1;5;5;6;300;45;45;0;0;4;3;2;3;2;2;5;5;3;3;2;3;2;4;4;4;3;3;3; ;68;25	3934311203181;1;0;1;1;1;360;0;180;0;0;0;300;0;0;0;360;180;0;300;840;840;672;672;0;0;360;630;0;0;245;1050;2285;990;0;90;75;90;45;80;87	5;100;75;75;85	625;206;3	73684210526316;4;3;2	5;2	25;2;2	75;2;4;3;4;4; ;4;4;4	33333333333333;1	5;1	66666666666667;1	25;5	33333333333333;3;2;2;2;2;2	25;1;0;0;1;1;0;1;1;0;1;1;4;0;0;1;1;1;0;1; ;-2;-2;2	25529663190434;1	30124708863621;2	07921743574657;1	69905685454767;2	17612021105609;1	65330901293848;2	17612021105609;2	17612021105609;2	55631456433535;-2;2	25529663190434;-2;-2;-2;2	47713573096112;-2;-2;-2;-2;2	30105170984523;2	23047446736116;2	69461397247084;2	84011237034323;2	80618675978215;2	55631456433535;2	25529663190434;-2;2	47713573096112;2	82737573572124;2	82737573572124;2	47713573096112;-2; ;-2;2	07921743574657;2	62325963061961;2	62325963061961;-2;-2;2	32223997493115;2	79934744296208;3
40;1;1;1;mei;2;1947;9031;33;1;169;89;2;6;4;3;1;1;2;3;2012; ;9;0;14;1; ;3;1;2;2;6;3;1;5;5;5;4;3;4;4;4;5;5;4;4;4;4;4;4;4;3;3;3;4;3;3;3;2;4;2;3;5; ;6;15;300;15;240;240;5;2;2;4;1;4;4;5;5;4;4;4;2;2;2;4;4;3;4; ;66;31	161373901474;0;0;1;1;1;600;300;0;0;0;0;0;0;0;0;900;0;0;0;900;600;720;480;0;1680;420;420;0;0;420;350;3290;840;1680;85;100;45;70;65;100;100;80;75;86	25; ;2	19047619047619;3	33333333333333;3;2	25;2	25;2	5;2;2;2;4	4;4	5;4	5;4;4	5;4	33333333333333;4;3;3	16666666666667;2	8;5	5;3;2;2;2;3;2	25;1;0;1;1;0;0;0;0;1;0;1;2;0;0;0;0;0;1;1; ;Armand;Dedapper;mei;166;92;2;2;3;1;2;2;8;3;3;5;5;5;1;1;5;5;5;5; ; ;4;4;4;4;4;1;1;1;1;1;1;1;1;1; ;1;1;5;1;3; ; ; ; ;300;5;3;3;2;1;4;5;5;5;3;3;3;3;2;2;4;4;4;4; ;68;33	386558281318;1;0;1;1;1;960;600;0;0;0;0;0;0;0;0;1560;0;0;0;1560;960;1248;768;0;1260;420;840;360;0;210;420;3510;1260;1260;70;100;57	5;55;80;87	5;100;90;70	625;89	375; ;2	0952380952381;3;3;2	14285714285714;2	5;2	5;2	5;2;31;3	4;5;5;5;5;5;3	5;1;1;1;3;3;3;3;3;3;3;1;0;0;1;0;0;0;0;1;0;1;2;0;0;0;0;0;0;0; ;2	77815848856469;2	47713573096112;-2;-2;-2;-2;-2;-2;-2;-2;2	98227575691686;2	77815848856469;-2;-2;-2;-2;-2;-2;-2;-2;2	95424733490676;-2;-2;-2;2	85733852825719;2	68125028508305;3	19312738228453;-2;-2;-2;3	0962180652562;2	88536687487076;-2;-2; ;-2;3	22531186680437;2	62325963061961;2	62325963061961;-2;-2;2	62325963061961;2	54408045258678;3	51719721799199;2	92428445620351;3	22531186680437;-2;3	10037399188549;2	62325963061961;2	92428445620351;2
341;1;1;1;mei;2;1947;9050;1;1;170;71;1;6;4;1;2;4;3;3;2012; ;9;0;14;1; ;2;2;1;2;6;4;3;3;2;3;4;3; ;3;3; ; ; ;3;3;3;4;3;3;3;3;3;3;3;2;3;3; ;2;3; ;4;6;120;120;45;120;120;3;3;3;2;3;3;3;3;4;3;3;4;3;3;4;3;3;4;3; ;66;24	5674740484429;0;0;0;1;1;0;0;0;840;10;840;0;840;0;0;0;840;850;840;2530;850;2024;680;1260;0;1260; ;1260;840;90; ; ; ;1260;80;100;70;30;75;100;100;80;70;88	75;389;4	6;4;3;2	75;2	5;2;2	75;2;3;3; ;3;3;3;3;3	16666666666667;2	8;2	83333333333333;2	75;5;1;1;1;1;2;1;0;0;0;1;0;0;1;1;0;0;1;3;0;0;0;0;1;1;2; ;Marcel;Calberson;mei;170;72;1;1;1;2;1;2;7;3;3;4;3;3;2;3;3;3;3; ;3;3;3;2;4;3;3;2;3;3;3;4;4;1;3; ; ;2;3; ; ;7;120;240;120;15;15;4;3;3;3;2;1;3;3;4;4;3;4;3;2;4;2;4;5;4; ;68;24	9134948096886; ;0;0;1;1;0;0;0;840;360;480;0;840;0;0;0;840;840;840;2520;840;2016;672;360;480;2100;1260;1260;1680;120;630;6720;3360;840;90;100;100;65;70;100;100;70;88	75;85; ;4	2;4;4;2	75;2	75;2;2	25;1	33333333333333;31;3;3;3;3;3;3;2	83333333333333;2	88888888888889;3;2	66666666666667;7;2;2;1;1;3;1	5;1;0;0;1;1;0;1;1;0;0;1;3;0;0;1;1;1;1;2; ;-2;-2;-2;2	92428445620351;1	00043407747932;2	92428445620351;-2;2	92428445620351;-2;-2;-2;-2;-2;2	92428445620351;2	55631456433535;2	68125028508305;-2;2	92428445620351;-2;-2;-2;2	92428445620351;2	92942403503108;2	92428445620351;3	30621265388619;2	83251529934283;-2;2	92428445620351;2	92428445620351;2	92428445620351;3	30449268200665;2	82737573572124;-2;-2; ;3	10037399188549;-2;3	10037399188549; ;3	10037399188549;2	92428445620351;1	95429076170113; ; ; ;3	10037399188549;2	55631456433535;2	68125028508305;3	32222136279796;3	10037399188549;3
484;1;1;1;mei;2;1951;9040;34;1;179;93;2;7;5;1;1;2;2;3;2012; ;9;0;14;2;1;1;2;1;2;6;3;4;4;2;4;4;2;4;4;4;2;2;2;4;4;2;4;3;1;3;1;4;1;3;2;4;2;1;2;2;1;1;5;300;45;0;0;0;4;1;3;4;1;1;5;4;3;2;3;4;3;4;3;4;3;4;4; ;62;29	0253113198714;1;0;1;1;1;0;0;0;30;480;10;0;150;0;0;0;30;490;150;670;490;536;392;0;200;840;1440;3360;0;90;280;6210;2280;200;90;100;90;55;55;87	5;100;65;83	75;76	875;154;3	8;2	66666666666667;2	66666666666667;2	25;2	5;2;3;2	33333333333333;3;3	2;3;3;3;3;3;3;2	27272727272727;2	33333333333333;2	2;2	33333333333333;2;1;2;3;2;2;1;0;1;1;1;0;0;0;0;0;1;1;0;0;1;1;1;1;2; ;Roger;Van Den Bulcke;mei;182;92;2;1;1;2;1;2;6;3;4;4;3;4;1;3;4;4;4;2;2;2;5;4;2;3;2;1;4;1;4;2;3;3;2;3;1;2;1;1;3;5;300;45;15;0;0;5;4;4;3;4;2;5;4;3;2;3;3;2;4;2;4;3;4;3; ;64;27	774423378819;1;0;1;1;1;0;0;0;20;480;15;0;0;0;0;0;20;495;0;515;495;412;396;0;270;630;550;105;0;225;280;2060;1180;270;80;100;80;40;60;87	5;100;70;75;79	375;154;4	3;3	33333333333333;2	66666666666667;2	625;2	5;2;3;2;29;3;3;3;3;3;3;2	83333333333333;2	36363636363636;2	83333333333333;1	8;3;2;1;1;2;2;1	5;1;1;0;0;1;0;0;1;0;0;1;2;0;0;1;1;1;1;2; ;-2;-2;-2;1	47726599542485;2	68125028508305;1	00043407747932;-2;2	17612021105609;-2;-2;-2;-2;-2;1	30124708863621;2	68125028508305;1	17638069224327;-2;-2;-2;-2;-2;1	47726599542485;2	69020494309077;2	17612021105609;2	72917289212618;2	59329714582001;-2;1	30124708863621;2	69461397247084;-2;2	61490775703341;2	59770615281941;-2;-2; ;-2;2	30105170984523;2	92428445620351;3	15836550801868;3	52634056993102;-2;1	95429076170113;2
262;1;1;1;mei;2;1952;9000;27;1;189;94;1;6;3;2;1;1;1;3;2012; ;9;0;14;2;1;1;2; ; ;7;3;3;3;2;3;3;3;2;2;2;2;2;2;3;5;5;2;3;1;2;2;2;2;2;2;4;3; ;4;1;1;7;7;45;120;300;300;300;5;1;4;1;1;1;5;5;3;1;2;3;1;2;1;4;5;5;4; ;61;26	3150527700792;0;0;1;1;1;0;0;0;270;90;840;0;60;0;0;0;270;930;60;1260;930;1008;744;0;0;0;1680;600;280;0;1050;3610;1680;0;85;100;100;75;100;100;100;90;90;97	5; ;3	3;4;3	33333333333333;3;1	5;2;2	75;1	66666666666667;1;2	8;2;2;2;2;2;3	16666666666667;2	4;2;3;5;2;2;2;2;3;2;1;0;0;0;1;0;1;1;0;0;1;3;0;0;0;0;1;1;2; ;José;De Clercq;mei;198;90;1;2;1;2;1;2;7;3;3;3;2;3;3;3;2;2;2;2;2;2;3;3;3;2;2;2;3;3;3;2;2;2;2;2;3;2;3;1;6;7;45;120;300;300; ;4;2;5;2;1;2;4;5;4;1;2;4;1;2;1;4;3;5;4; ;63;22	9568411386593;0;0;1;1;1;0;0;0;450;0;840;0;0;0;0;0;450;840;0;1290;840;1032;672;0;480;0;1260;1500;420;0;1155;4815;1260;480;90;100;80;80;90;100;100;90;87	5;95;314;3	61111111111111;4;2	33333333333333;3	75;3	25;2	5;3;1	66666666666667;30;2	8;2;2;2;2;2;2	5;2	45454545454545;2	5;2	4;4	66666666666667;1;1;1;1;1;1;1;0;0;0;1;0;0;1;0;0;1;2;0;0;0;0;0;0;0; ;-2;-2;-2;2	43137984884194;1	95429076170113;2	92428445620351;-2;1	7782236267661;-2;-2;-2;-2;-2;2	6532221646566;-2;2	92428445620351;-2;-2;-2;-2;-2;2	43137984884194;2	96848761836197;1	7782236267661;3	00346484056514;2	87157877279807;-2;2	6532221646566;2	92428445620351;-2;3	01368390555067;2	82737573572124;-2;-2; ;-2;-2;-2;3	22531186680437;2	77815848856469;2	44717354158246;-2;3	02119343518817;3	5575084049358;3	22531186680437;-2;-2;2	68125028508305;-2;3	10037399188549;3	17609415434258;2	62325963061961;-2;3
306;1;1;1;mei;2;1952;9041;5;1;173;78;2;7;4;1;1;1;2;3;2012; ;9;0;14;1; ;2;1;2;2;8;2;3;4;3;4;5;4;4;4;2;5;3;2;4;4;5;3;5;1;1;3;1;1;3;2;2;1;1;1;1;5; ;5;300;45;15;0;0;5;4;3;3;1;1;5;5;4;2;2;3;1;3;2;4;1;4;4; ;61;26	0616793076949;1;0;1;1;1;0;0;0;0;1500;0;360;110;0;0;0;0;1500;470;1970;1680;1576;1344;0;360;210;1080;180;0;0;525;2355;1290;360;100;100;90;75;80;100;100;80;91	25;90;124;2	47619047619048;2	66666666666667;2	33333333333333;1	75;2;2	5;2	75;1	66666666666667;3;4;4	5;3	5;2;4;3	33333333333333;3	66666666666667;1	54545454545455;1	83333333333333;1	2;5;3;3;1;2;2;2	25;1;1;0;1;1;1;1;1;0;1;1;5;1;0;1;2;1;0;1; ;Luc;Maes;mei;173;78;2;1;2; ;1;2;7;2;3;4;4;4;1;1;4;4;3;4;4;3;4;4;5;4;5;2;1;4;2;1;3;2;2;1;1;2;1;3; ;5;300;45;15;0;0;5;4;3;3;1;1;5;5;4;2;2;3;1;3;2;4;1;4;4; ;63;26	0616793076949;1;0; ;1;1;0;0;0;0;1200;0;0;150;0;0;0;0;1200;150;1350;1200;1080;960;0;300;420;1080;150;0;0;630;2580;1500;300;100;100;100;75;75;100;100;75;93	75;87	5;124;2	38095238095238;2	66666666666667;2	33333333333333;1	75;2;2	5;2	75;1	66666666666667;29;2	8;4;4;3;4;3	66666666666667;4;1	81818181818182;2	16666666666667;1	4;4;3;2;1;2;1;2;1;1;0;1;1;1;1;1;0;1;1;5;1;1;1;3;1;0;1; ;-2;-2;-2;-2;3	17609415434258;-2;2	55631456433535;2	04143216468027;-2;-2;-2;-2;-2;-2;3	07918486515323;-2;-2;2	17612021105609;-2;-2;-2;-2;3	17609415434258;2	67210709814554;3	19755896882044;3	12840250006354;-2;-2;3	07918486515323;2	17612021105609;3	03342777671354;2	98227575691686;-2;-2; ;-2;2	55631456433535;2	32223997493115;3	03342777671354;2	25529663190434;-2;-2;2
282;1;1;1;mei;2;1951;9000;10;1;176;94;1;2;2;1;3;3;1;11;2011; ;1;1;18;1;1;2;1;2; ;10;4;3;5;4;4;4;1;5;5;5;3;1;1;5;5;5;4;4;4;3;1;1;1;1;4;2;1;1;2;1;1;5;6;300;240;0;0;0;5;2;4;3;1;1;5;5;5;1;2;5;1;5;1;5;2;3;4; ;62;30	3460743801653;1;0;0;1;1;360;180;0;210;0;840;0;210;0;0;540;210;840;210;1800;1200;1440;960;840;630;1260;840;1050;0;840;840;6300;2100;1470;50;100;45;35;35;87	5;33	3333333333333;70;57	5;56	4583333333333;317;3	57142857142857;4;4;3	125;3	5;2;2	75;2;1;3	6;4;3;3;3	5;3	33333333333333;4	5;1	63636363636364;1	83333333333333;1	4;4;2;2;1;1;2;1	5;1;0;0;0;1;0;0;1;0;0;0;1;1;1;0;2;1;1;2; ;Leon;Van de Sijpe;mei;176;90;1;1;1;1;2; ;10;5;5;5;3;3;3;5;5;5;5;1;1;1;5;5;5;5;5;2;2;1;4;1;1;3;1;3;3;1;1;1;5;6;300;45;15;15;0;5;1;5;1;1;2;5;5;5;3;4;5;1;2;1;5;3;4;5; ;64;29	0547520661157;1;0;0;1;1;360;120;0;120;0;0;0;0;0;0;480;120;0;0;600;360;480;288;240;0;840;210;1260;0;840;1260;4650;1050;240;25;25;22	5;25;25;75;100;60;24	375;65;392;3	47619047619048;3;3;3;3;2;3	25;3	33333333333333;31;3	8;3;3;3;3;3;4	5;1	90909090909091;2;1	8;4;3;2;1;2;2;2;1;0;0;0;1;0;0;1;0;0;0;1;1;1;0;2;1;1;2; ;2	55631456433535;2	25529663190434;-2;2	32223997493115;-2;2	92428445620351;-2;2	32223997493115;-2;-2;2	55631456433535;2	07921743574657;-2;2	07921743574657;-2;-2;-2;-2;-2;-2;2	73240180223891;2	32223997493115;2	92428445620351;2	32223997493115;3	15836550801868;2	98227575691686;2	68125028508305;2	07921743574657;-2;-2;2	68125028508305;2	45940756716695;-2;-2; ;2	92428445620351;2	79934744296208;3	10037399188549;2	92428445620351;3
437;1;1;1;mei;2;1952;9000;11;1;178;78;2;2;2;1;2;2;3;11;2011; ;1;1;18;1; ;1;2;2;2;6;3;3;2;2;1;4;4; ;5;5; ; ; ;4;3;5;5;5;3;4;5;5;3;2;3;1;1;3;1;3; ; ; ;300;45;15;0;0;3;1;2;2;2;5;5;5;3;5;3;1;4;3;3;3;3;2;3; ;61;24	6181037747759;1;0;0;1;1;120;240;80;90;0;0;0;0;0;0;360;170;0;0;530;200;424;160;120;1680;840;30;840;600;0;420;4530;870;1800;100;50;77	5;50;60;62	5;0;40;69	375;40	625;204;3	42857142857143;3;3;2	625;1	5;2	5;3	5;2	33333333333333;1;2	6; ;5;5;5;5;4	16666666666667;2	81818181818182;3	66666666666667;1	8; ;3;2;2;2;2;2	25;0;0;0;1;0;1;1;1;0;0;1;4;1;1;0;2;0;0;0; ;Paul;De Praeter;mei;178;75;2;1;1;2;2;2;6;3;3;3;1;1;3;4; ;5;4; ; ;2;5;3;3;4;5;3;1;1;2;1;3;2;1;1; ;1;1; ;5;7;300;45;15;15;0;2;5;2;3;2;1;5;5;4;4;3;1;4;3;2;5;3;4;5; ;63;23	6712536295922;1;0;0;1;1;0;0;0;630;0;60;0;140;0;0;0;630;60;140;830;60;664;48;210;100;210;45;0;300;0;420;1285;255;310;100;75;100;65;75;62	5;33	3333333333333;50;85;55	2083333333333;306;3	55;3	33333333333333;3	33333333333333;2	625;2;3	5;2	25;3	33333333333333;29;2	4; ;5;3;5;3	66666666666667;3	83333333333333;1	4;1	66666666666667;1;6;3;3;2;2;3;2	5;0;1;0;1;1;1;1;1;0;0;1;4;1;1;0;2;0;0;0; ;2	07921743574657;2	38022933693804;1	90314427040954;1	95429076170113;-2;-2;-2;-2;-2;-2;-2;-2;-2;2	79934744296208;-2;1	7782236267661;-2;2	14615905560482;-2;-2;2	55631456433535;2	23047446736116;-2;-2;2	62737609926633;2	20414712521285;-2;2	79934744296208;1	7782236267661;2	14615905560482;2	82217461989831;1
336;1;1;1;december;2;1949;9030;2;1;180;91;2;7;5;1;1;1;1;2;2011; ;10;1;22;1; ;2;1;1;2;7;4;3;4;4;4;2;3;2;2;3;2;2;2;4;5;2;4;3;1;4;3;4;2;4;2;3;2;1;2;3;1; ;6;240;120;15;0;0;4;4;4;2;1;1;4;4;4;2;3;3;3;2;2;3;2;4;5; ;64;28	0864197530864;1;0;1;1;1;0;0;240;60;90;0;0;60;0;0;0;300;90;60;450;330;360;264;90;540;360;450;1050;480;270;1680;4920;810;630;85;50;100;50;80;37	5;100;85;71	25;75	625;145;2	23809523809524;2;2	66666666666667;2	75;3	25;3;2	25;2;2;3	4;2;2;2	5;2;2	16666666666667;3	16666666666667;2	72727272727273;3	16666666666667;2	2;3	5;2;2;1;1;2;1	5;1;1;0;0;1;0;1;1;0;1;1;4;1;0;1;2;0;1;1; ;Marc;Meyvaert;dec;180;91;2;1;2;1;2;2;6;4;3;4;3;4;4;3;3;2;3;2;2;2;4;4;3;2;3;1;3;4;2;2;4;2;999;3;1;2;3;1; ;7;240;120;45;0;0;4;3;3;3;3;2;5;3;4;3;3;3;2;2;2;4;3;3;5; ;66;28	0864197530864;1;0;1;1;1;60;60;0;180;0;240;0;60;0;0;120;180;240;60;600;300;480;240;60;1680;840;300;2100;210;0;630;5820;1140;1740;95;25;67	5;25;70;62	5;0;80;53	125;53	125; ;1	38095238095238;2	66666666666667;2	66666666666667;2	625;3	5;2	5;1	75;1	66666666666667;29;3	6;2	5;2;2	5;2	25;2	33333333333333;2	83333333333333;2	6;2	83333333333333;2	25;4;2;2;1;2;2;1	75;1;0;0;1;1;0;1;1;0;0;1;3;0;0;1;1;0;0;0; ;-2;-2;2	38022933693804;1	7782236267661;1	95429076170113;-2;-2;1	7782236267661;-2;-2;1	7782236267661;1	7782236267661;-2;2	25529663190434;-2;2	38022933693804;-2;1
9;1;1;1;mei;2;1951;9000;3;1;180;82;1;2;2;1;3;3;0;7;2011; ;5;1;22;2;1;2;1;1;2;8;3;3;2;1;1;3;1; ; ; ; ; ; ;5;5;5;4;3;2;1;1;4;1;4;2;3;1;1;4;1; ; ; ;45;300;120;120;0;5;3;4;3;1;1;5;5;1;2;2;4;2;4;1;5;2;5;5; ;62;25	3086419753086;1;0;0;1;0;810;90;100;0;810;0;0;0;0;60;900;100;810;60;1870;1680;1496;1344;0;240;150;1680;750;0;0;630;3450;1830;240;85;100;90;65;55;100;100;60;85;78	75;164;2	9047619047619;4;3;3;2	25;3;3	75;1	66666666666667;3;1	6; ; ; ; ; ;4;2	09090909090909;2	16666666666667;2; ;2;1;1;1;3;1	25;1;0;0;0;1;0;0;1;0;0;1;2;1;0;0;1;0;1;1; ;André;Victor;mei;180;82;1;1;2;1;1;2;8;3;3;2;1;1;4;4;1;1;1;1;1;1;4;2;4;4;3;2;2;2;4;2;2;4;4;1; ;2;1;6; ; ;120;240;120;120;120;4;3;3;3;2;1;5;5;4;4;2;3;2;2;1;4;4;4;3; ;64;25	3086419753086;1;0;0;1;0;1050;0;420;0;1050;240;0;0;0;0;1050;420;1290;0;2540;1680;2032;1344;0;240;630;1680;420;0;0;630;3600;2310;240;95;100;80;55;50;100;100;65;82	5;78	75;239;3	47619047619048;4;3	66666666666667;3;1	75;3	5;3	25;2;29;2	4;1;1;1;1;1;3	16666666666667;2	4;2	66666666666667;2;6;3;2;2;2;2;2	25;1;0;0;1;1;0;1;1;0;1;1;4;1;0;0;1;0;1;1; ;2	90849038050582;1	95429076170113;2	00004342727686;-2;2	90849038050582;-2;-2;-2;-2;1	7782236267661;3	02119343518817;-2;2	62325963061961;-2;3	02119343518817;2	38022933693804;-2;-2;-2;-2;2	95424733490676;2	00004342727686;2	90849038050582;1	7782236267661;3	17493449655672;3	12840250006354;3	02119343518817;2	62325963061961;3	11059307691009;-2;3	30792584088262;3	12840250006354;1	7782236267661;-2; ;-2;2	38022933693804;2	17612021105609;3	22531186680437;2	87506705394619;-2;-2;2	79934744296208;3
342;1;1;1;mei;2;1951;9050; ;1;178;80;2;7;2;1;1;2;5;7;2011; ;5;1;22;1;1;1;2;1;2;8;3;3;3;2;3;4;3;2;2;2; ; ; ;3;3;3;2;3;2;3;2;2;1;2;1;1;3; ;2;2;2; ; ;120;120;120;45;120;4;3;3;2;1;3;3;3;3;2;2;3;3;2;2;2;2;3;4; ;62;25	2493372048984;1;0;1;1;1;0;0;0;840;0;840;0;180;0;0;0;840;840;180;1860;840;1488;672;0;120;630;1260;0;0;180;630;2820;1890;120;100;100;90;50;75;100;100;80;85;88	75;304;3	8;4;3;2	625;2	5;2;2	75;2;4;3;2;2;2;2;2;2	66666666666667;1	9;1	83333333333333;2;2;3;3;2;2;2;2	5;1;0;0;1;0;0;1;1;0;0;1;3;0;0;1;1;0;0;0; ;Marcel;Cannoodt;mei;178;81;2;1;1;2;1;2;7;3;3;3;2; ; ; ; ; ; ; ; ; ; ;1;1;1;1;1;2;3;3;2;2;2;2;2; ;2;3;6; ; ;15;120;120;240;120;5;3;3;3;2;4;4;4;3;3;3;2;2;4;3;2;4;4;4; ;64;25	5649539199596;1;0;0;1;1;0;0;0;840;0;300;0;240;0;0;0;840;300;240;1380;300;1104;240;0;60;840;1470;180;420;360;630;3960;2310;60;95;100;67	5;75;75;87	5;100;70;84	375;83	125;292;3	26315789473684;3;2	66666666666667;2	625;2	25;2;3	25;2	66666666666667;28;2	5; ; ; ; ; ;1;2	3;2	33333333333333;2	25;6;3;3;2;3;3;2	75;1;0;0;1;0;0;1;1;0;0;1;3;0;0;1;1;0;1;1; ;-2;-2;-2;2	92428445620351;-2;2	92428445620351;-2;2	25529663190434;-2;-2;-2;-2;-2;2	92428445620351;-2;2	47713573096112;-2;2	38022933693804;-2;-2;-2;2	92428445620351;2	92428445620351;2	25529663190434;3	17260584984576;2	82737573572124;-2;2	92428445620351;2	47713573096112;2	38022933693804;3	04297300720219;2	38022933693804;-2;-2; ;-2;2	07921743574657;2	79934744296208;3	10037399188549;-2;-2;2	25529663190434;2	79934744296208;3	45025064836798;3	27646410202157;2
450;1;1;1;mei;2;1953;9030;13;1;172;73;2;7;5;1;1;1;2;7;2011; ;5;1;22;1; ;1;2;2;2;8;2;1;2;1;4;3;1;5; ; ;4; ; ;5;5;3;4;4;1;1;1;1;1;1;1;1;1;1;1;1;5;2;2;240;120;15;0;0;5;5;4;4;1;1;5;4;4;3;2;3;2;2;4;3;4;4;3; ;60;24	6755002704164;1;0;1;1;1;0;0;100;0;240;30;100;0;100;300;0;100;270;500;870;870;696;696;0;10;60;1470;40;0;0;280;1860;1530;10;100;100;100;80;80;100;100;85;95;91	25;125;2	65;2	66666666666667;2	33333333333333;2	125;1	75;2;2	25;1	66666666666667;4;2	2;4	5; ; ;4	5;4	5;3	66666666666667;1;1;1;3;3;2;1;3;3;2	25;1;1;1;0;1;1;1;1;0;1;1;5;1;0;1;2;1;0;1; ;Pieter;Meeus;mei;172;78;2;2;1;2;2;2;8;2;3;3;1;4;3;5;4;5;5;2;5;5;5;2;3;4;4;2;5;4;2;2;2;3;3;2;2;2;2;1;1;5;240;45;45;15;0;5;5;4;3;3;1;5;5;4;3;2;4;3;2;2;3;3;4;3; ;62;26	3656030286641; ;0;1;1;1;0;0;80;0;90;360;0;0;60;240;0;80;450;300;830;830;664;664;0;60;50;1260;0;0;0;210;1580;1310;60;100;100;100;75;75;100;100;85;93	75;90;125;2	45;2	33333333333333;3;2;2;3;2	5;2;28;3	2;3;5;5;4;4	33333333333333;3	33333333333333;2	63636363636364;3;2	2;2	33333333333333;3;2;1;3;3;2	25;1;1;0;0;1;1;0;1;0;0;1;3;0;0;1;1;1;0;1; ;-2;-2;2	00004342727686;-2;2	38022933693804;1	47726599542485;2	00004342727686;-2;2	00004342727686;2	47713573096112;-2;-2;1	90314427040954;-2;1	95429076170113;2	55631456433535;-2;-2;1	7782236267661;2	38022933693804;-2;2	00004342727686;2	43137984884194;2	6989786901388;2	84261547942898;2	84261547942898;-2;1	90314427040954;2	6532221646566;2	47713573096112;2	82217461989831;2	82217461989831;2	6020708485543;2
549;1;1;1;mei;2;1953;9030;30;1;192;80;2;6;3;2;1;1;0;7;2011; ;5;1;22;2;1;1;2;1;2;8;3;2;4;3;4;4;3;2;2;2;4;2;2;4;2;4;2;3;2;4;3;2;2;3;3;2;2;2;2;3;1;1;1;120;300;0;240;300;5;3;4;3;1;1;5;5;3;3;2;4;2;4;2;3;3;4;4; ;60;21	7013888888889;0;0;1;1;0;0;0;20;0;840;840;0;0;0;0;0;20;1680;0;1700;1680;1360;1344;0;105;840;1260;240;0;300;315;3060;2100;105;85;100;67	5;65;80;100;100;80;79	375;90;101;1	45;1;2;1	75;2	25;2;1	75;1	66666666666667;3;3	6;3;2;2;2	5;2	33333333333333;2	83333333333333;2	54545454545455;2	83333333333333;2	2;1;2;2;1;1;2;1	5;1;0;0;0;1;0;0;1;0;0;0;1;0;0;1;1;0;0;0; ;Xaveer;Bogaert;mei;192;79;2;1;1;2;1;1;8;3;4;4;3;4;2;3;3; ; ;5; ; ;1;1;2;2;3;1;2;3;2;1;1;1;1;2; ;2;1;3; ; ;45;300;300;300;300;5;2;3;2;1;1;5;5;2;3;3;4;2;4;2;4;4;4;4; ;62;21	4301215277778;0;0;1;1;0;0;0;105;105;210;540;0;90;240;105;0;210;750;435;1395;1200;1116;960;60;100;840;945;945;0;0;525;3415;1785;160;80;75;45;55;85;87	5;100;85;63	75;89	375; ;1	75;2;1	66666666666667;2	625;2	5;2;2;1	33333333333333;31;3	2;4; ; ;4;4;1	66666666666667;1	6;1	66666666666667;1	5;3;3;3;3;3;2;3;1;0;0;1;1;0;1;1;1;1;0;4;0;1;0;1;0;0;0; ;-2;-2;1	30124708863621;-2;2	92428445620351;2	92428445620351;-2;-2;-2;-2;-2;-2;2	0212306584797;2	0212306584797;2	32223997493115;2	73240180223891;-2;1	95429076170113;2	38022933693804;2	0212306584797;-2;1	30124708863621;3	22531186680437;-2;3	13354210170026;3	12840250006354;-2;2	32223997493115;2	87506705394619;2	63849924062108;3	04766808611174;2	98227575691686;-2;2
204;1;1;1;december;2;1950;9000;32;1;183;86;2;2;4;2;1;1;3;1;2011; ;11;1;23;1; ;0;0;1;1;5;3;3;3;3;4;3;3;4;2;2;4;3;2;5;4;5;5;5;3;1;2;2;2;1;2;1;2;2;1;1;5; ;6;15;300;120;45;45;5;4;4;3;1;1;5;5;4;2;3;4;2;4;3;5;2;4;4; ;63;25	680074054167;1;0;1;1;1;0;0;250;840;40;630;0;0;0;30;0;1090;670;30;1790;950;1432;760;0;60;120;630;120;480;100;840;2350;750;60;90;75;90;45;80;100;100;85;75;91	25;304;3	33333333333333;3	33333333333333;3;2	875;2	5;3;2	5;1	66666666666667;7;3	2;4;2	5;2;3	25;2	83333333333333;4	5;1	54545454545455;1	66666666666667;1	4;5	5;3;2;3;3;3;2	75;1;1;0;0;1;0;1;1;1;1;1;5;1;0;1;2;0;0;0; ;Hugo;De Buck;dec;183;92;2;2;1;2;1;1;5;2;2;3;2;3;3;3; ; ; ; ; ; ;3;3;2;3;4;2;3;2;3;1;3;1;2;2;999;3;3;5;999;6;45;240;120;45;45;5;3;4;3;1;1;4;5;4;3;3;4;3;3;2;4;3;4;4; ;65;27	4717071277136;1;0;1;1;1;0;0;270;840;40;840;0;0; ;0;0;1110;880; ; ; ; ; ;0;90;180;1260;480;1050;75;945;4080;1440;90;94	4444444444444;100;80;85;70;100;100;80;89	8611111111111;87	5; ;2	58823529411765;3	33333333333333;3	33333333333333;2	875;2;2	5;3;1;24;2	8; ; ; ; ; ;2	83333333333333;2	3;2	16666666666667;2	5;5	5;2;2;2;2;1;2;1;0;0;0;1;1;1;1;1;1;1;6; ;0;1;1;1;0;1; ;-2;-2;2	39795738010389;2	92428445620351;1	602168551379;2	79934744296208;-2;-2;-2;1	47726599542485;-2;-2;2	43137984884194;2	92428445620351;1	602168551379;2	92428445620351;-2;-2; ;-2;-2;3	03743048227539;2	82608128465965;1	47726599542485;3	15594605074394;2	88081930664427;-2;3	04532689133193;2	9444876072867; ; ; ;1
303;1;1;1;december;2;1950;9000;18;1;192;90;2;2;5;1;5;2;2;1;2011; ;11;1;23;2;1;1;2;1;2;8;2;3;4;3;5;5;4;5;5;3;5;3;2;5;2;1;4;4;2;1;1;1;3;2;2;2;2;2;2;1;7; ;6;300;120;0;0;0;5;5;5;3;2;1;5;5;5;5;5;5;3;2;3;4;3;4;2; ;63;24	4140625;1;0;1;1;1;0;0;90;100;25;125;135;180;0;0;0;190;150;315;655;375;524;300;50;50;210;1680;1050;90;90;490;3710;1890;100;80;100;45;75;55;100;100;65;75;80;229;4	15;4;3;3;2	75;2	5;3;1	66666666666667;3;4	2;5;4;2	5;4	5;3	83333333333333;3;1	72727272727273;1	66666666666667;1	8;6	5;3;3;3;3;3;3;1;1;0;0;1;0;1;1;0;1;1;4;0;0;1;1;1;1;2; ;Luc;De Wilde;dec;192;90;2;1;1;2;1;2;8;2;3;5;4;5;1;3;5;5; ;3;2; ;4;2;2;2;4;1;2;1;2;2;3;2;2;2;2;2;2;6; ;5;240;120;15;0;0;5;5;5;4;3;1;5;5;3;3;4;5;3;2;3;3;3;5;2; ;65;24	4140625; ;0;1;1;1;0;0;60;60;0;30;60;660;0;0;0;120;30;720;870;150;696;120;0;90;210;1680;1260;0;0;280;3520;1890;90;85;100;57	5;75;55;100;100;65;79	375;80;204;4	25;4;3;3;2	5;2	5;2	75;2;29;3	6;4;3	5; ;3	75;3	75;2	5;2;2;2;5	5;3;3;2;2;2;2	5;1;1;1;0;1;0;1;1;0;1;1;4;0;0;1;1;1;1;2; ;-2;-2;1	95429076170113;2	00004342727686;1	3981136917305;2	09694475517694;2	13036593726521;2	25529663190434;-2;-2;-2;-2;1	7782236267661;1	7782236267661;-2;1	47726599542485;1	7782236267661;2	81955051571144;-2;-2;-2;2	27877645795564;2	17612021105609;2	49832434069717;2	71933957496727;2	47713573096112;-2;2	07921743574657;1	47726599542485;2	85733852825719;2	84261547942898;2	07921743574657;-2;-2; ;1	69905685454767;1
499;1;1;1;mei;2;1952;9000;8;1;175;72;2;6;4;1;1;0;0;6;2011; ;6;1;23;2;1;2;1;1;2;8;3;3;5;3;5;5;2;5;2;4;5;2;3;5;5;2;5;5;1;1;1;1;1;1;1;1;3;1;1;1;5;5; ;45;120;45;120;120;4;1;1;3;3;4;5;5;5;4;4;4;4;2;2;5;4;4;4; ;61;23	5102040816327;0;0;1;0;0;70;0;0;315;120;480;0;140;0;0;70;315;600;140;1125;670;900;536;0;0;60;525;420;0;0;840;1845;585;0;85;100;80;45;95;100;100;95;77	5;97	5;389;4	61904761904762;4;4;2	5;3;2	5;3	5;2	33333333333333;1;4;5;2;3	5;3	5;3	5;3	83333333333333;1	18181818181818;1;1	4;5;3;3;3;3;3;3;1;0;0;1;0;0;1;1;0;0;1;3;0;0;1;1;0;0;0; ;Rony;Van de Voorde;mei;175;72;2;1;1;2;1;2;7;3;3;4;2;4;2;2;5;1;2;5;1;2;5;5;2;5;5;1;1;1;3;3;1;1;1;3;1;1;1;4;5; ;15;120;120;15;45;3;2;3;2;3;3;5;5;4;4;4;4;4;2;2;4;4;4;2; ;63;23	5102040816327;0;0;1;0;0;0;0;0;630;40;0;0;420;0;0;0;630;40;420;1090;40;872;32;0;240;210;120;630;0;0;630;1830;330;240;85;100;80;40;75;87	5;100;70;76	25;83	125;339;4	15;4;3	66666666666667;2	25;2	5;2	5;3	75;2	33333333333333;31;2	8;5;1;2;3;2	66666666666667;3	83333333333333;1	54545454545455;1	66666666666667;1	4;4	5;3;3;2;2;3;2	5;0;0;0;1;0;0;1;1;0;0;1;3;0;0;1;1;1;0;1; ;1	84516007765195;-2;-2;2	49832434069717;2	07921743574657;2	68125028508305;-2;2	14615905560482;-2;-2;-2;-2;-2;2	79934744296208;1	602168551379;-2;-2;2	62325963061961;-2;-2;1	84516007765195;2	49832434069717;2	77815848856469;2	14615905560482;2	95424733490676;2	72917289212618;-2;2	79934744296208;1	602168551379;2
481;1;1;1;december;2;1954;9031;27;1;173;78;2;2;4;2;1;2;0;9;2010; ;3;2;27;1; ;1;2;2; ;8;2;3;5;4;5;4;3; ; ; ; ; ; ;2;2;2;2;2;2;4;4;4;4;4;4;4;4; ;4;4;5; ; ;240;120;45;0;0;5;4;4;3;2;1;5;2;5;2;2;4;2;5;3;5;2;5;5; ;59;26	0616793076949;1;0;1;1;0;0;0;0;0;1680;840;0;0;0;0;0;0;1680;0;1680;1680;1344;1344;0;420;420;1680;0;0;0;630;3150;2100;420;100;100;100;80;80;100;100;90;95;92	5;101;2	25;3	33333333333333;3;2	625;3	5;2	5;2;1;2;4	2; ; ; ; ; ;2;4;4;4;5;2;2;2;2;2;2;1;1;0;0;1;0;1;1;0;1;1;4;0;0;1;1;1;1;2; ;Robert;Van Hamme;dec;169;77;2;2;1;2;1;2;8;2;3;5;4;5;1;2;4;2;2;4;2;2;5;4;4;4;5;3;1;1;2;2;3;2;1;1;1;2;1;5; ; ;300;15;45;0;0;5;3;3;4;1;1;5;4;5;3;2;4;2;3;2;1;2;5;5; ;61;26	9598403417247;1;0;1;1;0;0;0;0;0;0;0;0;0;60;0;0;0;0;60;60;60;48;48;0;360;420;1050;0;0;0;630;2460;1470;360;100;100;100;80;90;100;100;90;95;95;121;2	15;3	33333333333333;2	33333333333333;2	75;3;2	5;1	75;1;30;3	4;4;2;2;3;2	66666666666667;4	16666666666667;1	54545454545455;1	83333333333333;1	2;5;3;2;2;2;2;2	25;1;0;1;1;1;0;1;1;1;0;1;4;1;0;1;2;1;1;2; ;-2;-2;-2;-2;3	22531186680437;2	92428445620351;-2;-2;-2;-2;-2;-2;-2;-2;-2;-2;-2;-2;1	7782236267661;-2;-2;-2;3	22531186680437;-2;3	12840250006354;3	12840250006354;-2;-2;-2;1	7782236267661;1	68133170596917;1	68133170596917;-2;1	7782236267661; ;-2;2	62325963061961;2	62325963061961;3	22531186680437;-2;-2;-2;2	79934744296208;3	49831193250005;3	32222136279796;2	62325963061961;-2;2	55631456433535;2	62325963061961;3	02119343518817;-2;-2;-2;2	79934744296208;3	39093687252451;3	16732028912236;2	55631456433535;2	62325963061961;0;60;1
157;1;1;1;mei;2;1953;9051;27;1;175;75;2;6;4;3;1;2;0;2;2011; ;10;1;27;2;1;1;2;1; ;6;2;3;3;3;4;4;4;5;4;4;5;3;3;5;4;4;5;5;3;1;1;1;1;1;1;1;1; ;1;1;5; ; ;15;300;300;300;300;5;1;5;3;3;3;5;5;3;3;4;3;3;2;2;4;3;4;4; ;60;24	4897959183673;0;0;1;1;0;0;0;120;0;300;150;120;0;0;60;0;120;450;180;750;750;600;600;0;70;480;540;360;360;0;630;2440;1020;70;90;100;90;65;75;87	5;100;85;86	25;86	875;124;3	9375;3	66666666666667;3	66666666666667;2	5;2;2;3;1;2;3	6;5;3	5;3	5;4	25;4;4	33333333333333;1;1;1;5;3;3;2;3;3;2	75;1;0;0;0;0;0;1;1;0;1;1;4;0;0;0;0;1;0;1; ;Frederik;De Ruyck;mei;176;76;2;1;1;2;1;2;6;2;3;3;3;4;3;4;4;4;1;4;4;1;5;4;5;2;5;2;1;1;1;1;3;2;1;1; ;1;1;1; ;5;15;300;300;15;15;5;2;4;3;4;1;5;5;4;3;3;3;3;4;4;4;3;5;4; ;62;24	5351239669421;0;0;1;1;0;0;0;180;0;180;90;480;0;0;720;0;180;270;1200;1650;1650;1320;1320;0;900;1260;1050;840;120;0;735;4905;2310;900;100;100;100;80;80;100;100;80;95;90; ;3	94736842105263;4;3	33333333333333;2	75;2	25;2	5;2	75;2;29;3	4;4;4;1;4;3;3	83333333333333;1	3;1	5;1;3;3;3;2;2;3;2	5;1;0;0;0;1;0;1;1;0;1;1;4;0;0;0;0;1;0;1; ;-2;-2;2	07921743574657;-2;2	47713573096112;2	17612021105609;2	07921743574657;-2;-2;1	7782236267661;-2;-2;2	25529663190434;-2;2	25529663190434;1	95429076170113;2	68125028508305;-2;-2;2	85733852825719;-2;2	07921743574657;2	6532221646566;2	25529663190434;2	77815848856469;2	77815848856469;-2;2	25529663190434;2	43137984884194;3	07918486515323;3	1205772213031;3	1205772213031;1	7782236267661;2	85733852825719; ;-2;1	84516007765195;2
449;1;1;1;mei;2;1952;9030;35;1;180;103;2;7;4;2;1;3;0;1;2011; ;11;1;28;1; ;2;1;1;2;8;3;3;3;2;2;3;2;2;2;2;2;2;2;4;5;3;4;3;2;2;2;3;1;3;2;3;1;1;1;1;1;5;7;240;120;45;15;0;4;2;3;3;2;3;5;4;3;2;3;4;2;3;2;3;3;4;3; ;61;31	7901234567901;1;0;1;1;0;960;0;60;0;1200;240;0;0;0;0;960;60;1440;0;2460;1680;1968;1344;0;120;720;1680;240;0;0;630;3390;2400;120;95;100;77	5;65;75;100;100;80;84	375;88	75;154;4	47619047619048;4;3	33333333333333;3;2	5;2	5;2	75;2;5;2	4;2;2;2;2;2;3	5;1	81818181818182;2	16666666666667;1	4;4	33333333333333;3;3;2;2;2;2	5;1;0;0;1;0;1;1;1;1;0;1;5;0;1;0;1;0;0;0; ;Pierre;Van den Neste;mei;180;105;2;2;2;1;1;2;8;2;3;4;3;4;3;3;1;1;1;5; ;5;5;3;4;5;5;3;1;1;1;1;1;1;1;1;1;1;1;1;5;6;120;240;45;15;15;4;3;3;3;2;3;5;4;4;1;1;3;1;2;2;4;2;4;4; ;63;32	4074074074074;1;0;1;1;0;1200;45;60;0;30;90;0;0;60;840;1245;60;120;900;2325;1680;1860;1344;0;750;490;1715;90;0;0;630;3675;2205;750;100;100;80;80;75;87	5;100;80;90;85	625;154;2	38095238095238;4;4;2	5;2	75;2;2	5;2;29;3	4;3;1;3;2	33333333333333;2	6;4	16666666666667;1;1;1;4;3;2;2;3;3;2	5;1;0;0;1;0;1;0;0;1;0;1;3;1;1;0;2;0;0;0; ;2	98227575691686;-2;1	7782236267661;-2;3	07918486515323;2	38022933693804;-2;-2;-2;-2;3	07918486515323;1	65330901293848;1	7782236267661;-2;1	47726599542485;1	95429076170113;-2;-2;1	7782236267661;2	92428445620351;2	98227575691686;1	7782236267661;3	15836550801868;-2;3	29402730087062;3	12840250006354;3	09517283972684;1	7782236267661;2	07921743574657;2	95424733490676;3	26951527912821;3
260;1;1;1;mei;2;1950;9000;8;1;184;62;2;2;4;1;1;3;4;10;2010; ;2;2;31;1; ;3;1;1;2;7;3;3;4;3;4;4;2;5;5;4;5;3;2;5;2;2;4;4;2;2;2;2;2;3;2;3;3;3;2;2;5; ;7;300;15;45;0;0;5;5;3;5;1;1;5;5;4;2;3;2;2;2;2;5;2;5;4; ;63;18	312854442344;1;0;1;1;1;1200;180;840;840;240;840;0;0;0;0;1380;1290;1080;0;2540;1680;2032;1344;30;1200;840;1470;140;0;0;630;4310;2310;1230;95;100;80;70;75;87	5;100;90;86	25;88	125;154;3	5;3	33333333333333;3	66666666666667;2	25;2	25;3;3	25;1	66666666666667;9;3	4;5;4;3;4	5;4;3	16666666666667;2	36363636363636;2	16666666666667;2	6;6;2;2;1;2;2;1	75;1;1;1;1;1;0;1;1;1;1;1;5;0;0;1;1;1;0;1; ;Jos;Wauters;mei;186;60;2;1;3;1;1;2;8;2;3;4;4;4;2;2;3; ; ;3; ; ;4;2;3;3;4;2;2;4;4;2;2;2;2;2;3;2;2;4; ;5;300;45;15;0;0;4;4;3;3;3;1;5;5;3;3;4;4;3;2;3;4;3;4;3; ;65;17	343045438779;1;0;1;1;1;900;600;100;150;0;90;0;60;0;0;1500;250;90;60;1900;1090;1520;872;0;60;3360;840;840;0;60;840;6000;3360;60;95;100;67	5;80;60;87	5;100;65;85	625;78	125;339;3	57142857142857;3	33333333333333;3	33333333333333;2	75;2	25;3;2	5;2	33333333333333;25;3	2;3; ; ;3;3;3;2	45454545454545;2	66666666666667;2	2;4	5;2;2;1;2;1;1	75;1;1;0;1;1;0;1;1;1;1;1;5;1;0;0;1;1;1;2; ;3	07918486515323;2	25529663190434;2	92428445620351;2	92428445620351;2	38022933693804;2	92428445620351;-2;-2;-2;-2;2	95424733490676;2	77815848856469;2	00004342727686;2	17612021105609;-2;1	95429076170113;-2;1	7782236267661;-2;-2;3	1398822334513;3
261;1;1;1;mei;2;1950;9040;25;1;171;61;2;4;5;2;1;2;1;8;2010; ;4;2;33;2;1;1;2;2;2;7	5;2;3;4;3;4;4;4;4;1;1;5;1;2;5;2;2;5;4;1;2;1;1;1;4;1;1;1;1;1;1;7; ;7;300;45;45;0;0;5;5;5;1;4;1;5;4;3;5;3;4;4;2;3;4;3;5;4; ;63;20	8611196607503;0;0;1;1;1;0;0;80;210;0;15;0;60;0;0;0;290;15;60;365;95;292;76;0;180;40;240;2940;40;420;1050;4910;280;180;95;75;90;45;65;50;0;60;76	25;43	75;156;3	7;3	33333333333333;2	66666666666667;2	625;2	5;2	5;2	5;1	33333333333333;4;3	8;4	5;1;1	5;2	75;2	33333333333333;3	16666666666667;1	36363636363636;1	66666666666667;1;7;3;2;2;2;1;2	25;1;1;0;0;1;0;1;1;0;0;1;3;0;0;1;1;1;0;1; ;José;Beckers;mei;171;63;2;2;1;2;1;2;8	5;3;5;4;3;4;1;1;5;4;4;4;2;2;5;3;2;5;4;1;3;1;1;1;3;2;2;1;1;1;1;7;6; ;240;15;15;0;0;5;3;5;2;1;1;5;5;3;4;3;4;3;4;2;4;2;5;4; ;65;21	5450907971684;0;0;1;1;1;0;0;120;120;180;0;0;60;0;0;0;240;180;60;480;300;384;240;0;150;120;360;3360;0;315;1050;5355;480;150;85;100;57	5;45;65;87	5;100;75;71	875;81	875;156;3	6;3	33333333333333;3	66666666666667;2	875;2	25;2	5;2	5;1	66666666666667;29;2	6;4	5;3;3;3	75;3	5;3	33333333333333;1	54545454545455;1	83333333333333;1	2;6	5;3;3;2;2;1;2	5;1;0;0;0;1;0;1;1;0;1;1;4;0;0;1;1;1;0;1; ;-2;-2;1	90314427040954;2	32223997493115;-2;1	17638069224327;-2;1	7782236267661;-2;-2;-2;-2;2
328;1;1;1;mei;2;1953;9032;32;1;176;87;2;2;4;1;1;2;1;8;2010; ;4;2;33;2;1;2;1;2;2;8;3;3;3;2;2;2;2;4;3;3;5;3;3;5;5;5;5;5;3;2;2;2;2;2;2;2;1;1;4;1;6;5;2;240;45;120;0;0;4;5;5;5;1;3;5;5;2;1;1;4;1;4;2;5;4;4;2; ;60;28	0862603305785;1;0;1;1;1;360;240;0;600;540;840;0;360;270;180;600;600;1380;810;2540;1680;2032;1344;0;420;210;240;210;0;0;840;1920;450;420;95;100;100;60;80;87	5;100;75;88	75;85	625; ;2	80952380952381;3	33333333333333;3	33333333333333;1	75;3	25;2	5;3;1	66666666666667;2;2	2;4	5;3;3;3	75;3	5;4	66666666666667;1	90909090909091;2;1	8;4	33333333333333;1;3;2;3;2;2	25;1;1;1;0;0;1;1;1;0;1;1;5;0;0;1;1;1;0;1; ;Marc;Aelterman;mei;178;92;2;1;2;1;1;2;8;3;3;2;2;3;4;4;2;2;2;5;5;5;5;5;5;5;5;3;2;1;2;1;1;1;1;1; ;2;1;5;5;4;300; ;240; ; ;5;5;4;4;1;3;5;5;5;2;2;5;2;5;2;5;2;2;3; ;62;29	0367377856331;1;0;1;1;1;420;420;0;420;480;240;0;120;120;90;840;420;720;330;2310;1350;1848;1080;45;225;210;540;210;0;0;735;1965;750;270;95;100;67	5;70;90;100;100;80;83	125;92	5;157;3	0952380952381;3	66666666666667;3	33333333333333;1	75;2	75;2	5;2	75;2	66666666666667;29;3;3	5;3	5;3	5;3	5;3	5;4	66666666666667;1	3;1	33333333333333;1	25;4	66666666666667;2;3;2;3;3;2	5;1;1;1;0;0;1;0;1;0;0;1;3;0;0;1;1;0;0;0; ;2	55631456433535;2	38022933693804;-2;2	77815848856469;2	73240180223891;2	92428445620351;-2;2	55631456433535;2
313;1;1;1;mei;2;1952;9000;31;1;170;69;2;6;4;1;1;1;2;7;2010; ;5;2;34;2;1;1;2;1;2;8;3;3;3;3;3;3;3;5;5;4;5;4;4;5;3;5;5;5;3;1;1;1;1;3;1;1;2; ;1;1;7;5; ;240;240;240;120;120;5;3;5;2;1;1;5;5;3;3;3;4;3;3;3;5;2;4;4; ;61;23	8754325259516;0;0;1;1;1;0;0;0;420;0;420;0;840;0;0;0;420;420;840;1680;420;1344;336;15;300;210;2100;840;0;60;700;4225;2310;315;95;100;100;65;90;100;100;90;90;95;300;3	85;4;3;3;3;3;2	5;2	33333333333333;8;3;5;4	5;4;4	75;4	5;4	33333333333333;1	3;1	33333333333333;1	25;6;3;2;2;2;3;2	25;1;0;0;0;1;1;1;1;0;0;0;3;1;1;1;3;1;1;2; ;Luc;Van Ryckeghem;mei;170;75;2;1;1;2;1;2;8;3;3;3;3;4;3;3;4;4;4;5;4;4;4;3;5;4;4;3;2;2;2;2;3;2;2;2; ;2;2;5;5;5;45;120;240;300;300;5;5;5;4;4;1;4;4;4;3;3;3;3;3;3;3;4;3;3; ;63;25	9515570934256;0;0;1;1;1;0;0;0;420;0;420;0;300;0;0;0;420;420;300;1140;420;912;336;60;420;210;2100;360;0;0;630;3780;2310;480;70;100;80;50;80;87	5;100;80;75;86	875; ;3	55;3;3;2	75;3	25;2	5;2	75;2;28;3	2;4	5;4;4;4	25;4	16666666666667;3	83333333333333;2	1;2	16666666666667;2;5;3;2;2;2;2;2	25;1;1;1;0;1;1;1;1;0;0;0;3;1;1;1;3;0;1;1; ;-2;-2;-2;2	62325963061961;-2;2	62325963061961;-2;2	92428445620351;-2;-2;-2;-2;-2;2	62325963061961;-2;2	62325963061961;-2;2	47713573096112;-2;-2;-2;2	62325963061961;2	62325963061961;2	92428445620351;3	12840250006354;2	52635220262851;-2;2	62325963061961;2	62325963061961;2	47713573096112;2	95999960030321;2	52635220262851;-2;-2; ;1	17638069224327;2	47713573096112;2	32223997493115;3	32222136279796;2	92428445620351;-2;1
250;1;1;1;december;2;1950;9030;26;1;176;82;2;3;5;1;1;1;1;1;2010; ;11;2;35;2;2;2;2;2;2;7;1;3;4;4;5;5;2;3;3;4;3;3;4;5;5;5;5;5;4;1;1;1;1;1;1;1;1;1;1;1;5;5;6;240;120;45;0;0;5;5;5;5;1;1;5;5;5;2;2;3;2;3;1;5;3;5;4; ;63;26	4721074380165;1;0;1;1;1;0;0;0;0;0;150;0;630;0;90;0;0;150;720;870;240;696;192;240;200;420;540;420;420;60;840;3140;960;440;100;100;100;65;80;100;100;85;91	25;91	25;101;3	76190476190476;4;3	33333333333333;1	625;3	75;2	5;2	25;1	33333333333333;5;4;3;3;4;3;3	33333333333333;4	83333333333333;1;1;1;5	33333333333333;2;2;2;3;3;2	25;1;1;1;0;1;0;1;1;0;1;1;4;1;0;1;2;1;0;1; ;Johan;Pieters;dec;176;80;2;1;2;2;1;2;8;1;3;4;4;5;1;4;4; ;4;4; ;4;5;5;5;5;5;4;1;1;2;1;1;1;1;1;1;1;1;2;4;3;240;120;120;15;15;4;4;5;4;5;1;5;5;5;3;2;3;2;4;2;4;4;5;4; ;65;25	8264462809917;1;0;1;1;1;0;0;0;300;0;60;0;0;0;0;0;300;60;0;360;60;288;48;40;90;360;300;420;840;180;525;2755;660;130;100;100;100;75;80;100;100;90;93	75;92	5; ;3	28571428571429;4;2;2	125;3	75;2	5;2	25;1	33333333333333;28;3	6;4; ;4;4;4;4	83333333333333;1	09090909090909;1	16666666666667;1;3;3;3;3;3;3;3;1;1;1;0;1;0;1;1;0;1;1;4;1;0;0;1;1;0;1; ;-2;-2;-2;-2;-2;2	17612021105609;-2;2	79934744296208;-2;1	95429076170113;-2;-2;-2;2	47713573096112;-2;1	7782236267661;-2;-2;-2;-2;-2;-2;2	17612021105609;2	85733852825719;2	84261547942898;2	28332384761879;-2;2	47713573096112;1	7782236267661;-2;2	45940756716695;1	68133170596917;1	95429076170113;-2; ;2	38022933693804;2	30105170984523;2	62325963061961;2	73240180223891;2	62325963061961;2	62325963061961;1	7782236267661;2	92428445620351;3
71;1;1;1;mei;2;1950;9050;7;1;174;67;1;6;2;1;1;2;5;5;2010; ;7;2;36;1; ;2;1;1;2;8;3;3;3;2;4;3;3;3;2;2;2;2;2;4;3;2;3;4;2;2;2;3;1;3;2;2;1; ;2;3;1; ;7; ;300;0;240;240;4;2;4; ;2;5;5;4;3;2;2;4;2;4;2;5;4;4;1; ;63;22	1297397278372;0;0;1;1;1;0;0;0;160;0;0;0;0;0;0;0;160;0;0;160;0;128;0;0;300;0;1470;0;0;300;420;2490;1470;300;68	75;100;90;65;80;87	5;100;75;80	9375;85	625; ;4	63157894736842;4;3	33333333333333;2	375;2;2;2	75;2	66666666666667;4;3;2	5;2;2;2	25;2	16666666666667;3;2	1;2	16666666666667;2;4;3;2;2;2;3;2	25;1;0; ;0;0;0;0;1;0;1;0;2;0;0;0;0;0;1;1; ;Christiaan;Van den Steene;mei;174;67;1;1;2;1;1;2;7;2;3;4;2;4;2;5;3;2;2;1;1;1;4;2;2;3;2;3;2;1;2;3;4;2;1;1;2;1;2;1; ;7;45;300;0;300;300;4;3;3; ;2;5;4;3;4;2;2;4;2;4;3;5;3;3;5; ;65;22	1297397278372;0;0;1;1;1;0;0;0;120;0;0;0;150;0;0;0;120;0;150;270;0;216;0;25;175;0;1260;0;0;300;1680;3440;1260;200;87	5;100;100;75;85;75;100;80;90	625;85; ;4	36842105263158;3	33333333333333;3;2	625;1	25;3;2	75;2	66666666666667;28;3	4;2;1	5;1	5;1	75;1	66666666666667;2	66666666666667;1	90909090909091;2	33333333333333;1	4;4;3;3;3;3;2;3;1;0; ;1;0;0;0;1;0;0;1;2;0;0;1;1;0;0;0; ;-2;-2;-2;2	20414712521285;-2;-2;-2;-2;-2;-2;-2;-2;-2;2	07921743574657;-2;-2;-2;2	17612021105609;-2;-2;-2;2	20414712521285;-2;-2;2	10724389757897;-2;-2;2	07921743574657;-2;2	17612021105609;2	33447385691154;-2;-2;-2; ;-2;2	47713573096112;-2;3	16732028912236;-2;-2;2	47713573096112;2	62325963061961;3	39620109124678;3	16732028912236;2	47713573096112;1
7;1;1;1;mei;2;1950;9041;4;1;193;91;2;2;4;1;1;2;3;3;2010; ;9;2;38;1; ;2;1;1;2;7;3;3;3;1;4;5;2;4;2;2;5;1;1;4;5;4;3;4;1;3;2;2;2;4;3;3;1;3;4;3;7;5;6;300;0;15;0;0;4;5;3;3;3;1;4;3;4;2;3;4;2;1;2;4;3;3;3; ;63;24	430186045263;1;0;1;1;1;150;90;320;40;900;180;0;0;0;0;240;360;1080;0;1680;1550;1344;1240;50;220;420;600;840;300;0;1050;3480;1020;270;90;100;90;50;60;75;33	3333333333333;60;82	5;57	0833333333333;125;1	71428571428571;2	66666666666667;2;1	625;2;2	5;3	25;1	33333333333333;2;3;4	5;1	5;1	5;3;2	5;3	5;2	72727272727273;2	66666666666667;2	8;6;2;1;1;1;3;1	25;1;1;0;1;1;0;1;1;0;1;1;4;0;0;1;1;1;0;1; ;André;Van Boxstael;mei;193;90;2;1;2;1;1;2;7;3;3;3;1;4;1;4;3;2;2;5;1;1;4;4;3;3;4;1;3;3;1;1;3;2;2;3; ;3;3;7;5;7;300;0;15;0;0;5;5;3;3;3;1;5;3;4;2;3;4;2;1;2;4;3;4;3; ;65;24	161722462348;1;0;1;1;1;240;60;540;60;300;60;0;0;0;0;300;600;360;0;1260;1140;1008;912;200;400;315;990;300;160;0;840;3205;1305;600;90;100;67	5;50;55;100;100;60;76	875;78	75;125;1	76190476190476;2	66666666666667;2;1	625;1	75;2	5;3	25;1;29;2	6;4;1	5;1	5;2	75;2	33333333333333;3	16666666666667;2	4;2	16666666666667;2	75;6	33333333333333;2;2;1;2;3;1	75;1;1;0;1;1;0;1;1;0;1;1;4;0;0;1;1;1;0;1; ;2	17612021105609;1	95429076170113;2	50516354981041;1	602168551379;2	95424733490676;2	25529663190434;-2;-2;-2;-2;2	38022933693804;1	7782236267661;2	73240180223891;1
283;1;1;1;mei;2;1949;9050;20;1;178;81;2;2;4;1;1;2;3;2;2010; ;10;2;39;1;1;1;2;1;2;8;3;3;2;1;3;3;2;5;3; ;4;3; ;5;4;2;3;4;1;3;1;2;2;3;2;3;2;2;1;2;5; ;6;300;45;120;0;0;5;3;3;3;2;1;5;5;3;2;4;4;2;1;2;3;2;5;3; ;64;25	5649539199596;1;0;1;1;1;0;0;60;40;120;0;0;0;0;0;0;100;120;0;220;180;176;144;0;30;1050;840;840;0;60;210;3030;1890;30;85;100;80;65;55;100;100;75;82	5;82	5;166;2	4;2	66666666666667;2	33333333333333;2	25;2	75;2	5;1	75;1	33333333333333;1;2	2;4	5;3; ;3	75;3	75;3	16666666666667;2	09090909090909;2	16666666666667;2;5	5;3;2;1;2;3;2;1;0;0;1;1;0;1;1;0;1;1;4;0;0;0;0;1;0;1; ;Leon;Van den Berghe;mei;178;81;2;1;1;2;1;2;8;3;4;3;1;3;2;4;3;3; ;4; ; ;3;2;1;3;5;1;3;1;2;1;4;1;2;3;1;1;2;5; ;7;300;45;120;0;0;5;2;3;3;2;1;5;4;3;3;3;4;3;1;1;3;3;4;3; ;66;25	5649539199596;1;0;1;1;1;0;0;270;60;360;0;0;0;0;0;0;330;360;0;690;630;552;504;165;0;1470;1260;840;0;0;245;3980;2730;165;80;100;80;60;55;100;100;75;80;82	5;166;2;2	66666666666667;2	66666666666667;2	125;2	5;2	5;2;1	33333333333333;31;2	6;3	5;3; ;3	33333333333333;3	33333333333333;2	5;1	90909090909091;2;1	8;6;3;2;1;2;3;2;1;0;0;1;1;0;1;1;0;1;1;4;0;0;1;1;1;0;1; ;-2;-2;1	7782236267661;1	602168551379;2	07921743574657;-2;-2;-2;-2;-2;-2;-2;2	43137984884194;1	7782236267661;2	55631456433535;-2;-2;-2;-2;-2;-2;2	00004342727686;2	07921743574657;-2;2	24553734293599;2	15839265038712;-2;2	51852710011734;2	55631456433535;-2;2	74194694531159;2	70243915331405;-2;-2; ;-2;1	47726599542485;3
86;1;1;1;mei;2;1949;9000;34;1;160;53;2;11;5;2;1;2;3;1;2010; ;11;2;40;2;2;1;2;1;1;8;2;3;5;5;5;5;5;4;4;4;4;3;2;5;3;5;5;5;1;2;1;1;1;1;1;1;1;1;1;1;6;5;5;300;240;15;0;0;5;4;5;5;1;1;4;5;5;1;1;5;1;5;1;5;1;5;5; ;64;20	703125; ;0;1;1;1;0;0;0;560;75;450;0;60;0;0;0;560;525;60;1145;525;916;420;80;30;105;840;120;0;75;420;1670;945;110;95;100;90;85;85;100;100;75;92	5;90;204;3	8;3	66666666666667;4;4;3	5;3;3	5;2;1;5;4;3	5;3;3	75;3	5;4;1	09090909090909;1	16666666666667;1;5	33333333333333;3;3;2;2;2;2	5;1;1;1;0;1;0;1;1;0;0;1;3;1;0;1;2;1;0;1; ;Claude;Vandewiele;mei;160;53;2;2;1;2;2;2;8;2;3;5;5;5;2;2;1;1;1;1;1;1;4;3;3;2;1;1;5;1;1;1;1;1;1;1;1;1;1;1;3;4;120;120;120;0;0;5;5;4;1;1;1;4;4;4;3;4;5;1;3;1;5;1;4;5; ;66;20	703125;1;0;1;1;1;0;0;0;350;0;350;0;0;0;0;0;350;350;0;700;350;560;280;30;60;10;840;280;0;40;420;1680;850;90;85;100;90;75;90;100;100;90;87	5;95; ;3	5;4;3	33333333333333;1	75;2	25;1;2	5;2	33333333333333;31;3	8;1;1;1;1;1;2	33333333333333;1	36363636363636;1	66666666666667;1;2	66666666666667;2;2;2;2;2;2;1;1;0;0;1;0;1;1;0;0;1;3;0;0;1;1;1;0;1; ;-2;-2;-2;2	74819578219556;1	87511916546257;2	6532221646566;-2;1	7782236267661;-2;-2;-2;-2;-2;2	54408045258678;-2;2	54408045258678;-2;-2;-2;-2;-2;2	74819578219556;2	72016757560302;1	7782236267661;2	96190021484811;2	62325963061961;-2;2	54408045258678;2	54408045258678;-2;2	74819578219556;2	44717354158246;-2;-2; ;1	90314427040954;1	47726599542485;2	0212306584797;2	92428445620351;2	07921743574657;-2;1	87511916546257;2	62325963061961;3	22271907170556;2
182;1;1;1;mei;2;1954;9040;9;1;170;60;2;11;5;2;1;2;0;1;2010; ;11;2;40;1; ;1;2;1;2;7	5;2;3;4;4;4;4;3;4;4;3;2;2;3;5;2;5;3;4;1;4;1;1;1;1;1;1;1;1;2;2;5; ;5;300;45;120;0;0;4;2;5;3;1;3;5;5;4;3;4;1;3;1;2;1;3;5;4; ;59;20	7612456747405; ;0;1;1;0;0;0;0;0;240;0;0;720;0;0;0;0;240;720;960;240;768;192;0;480;1800;1680;0;0;0;630;4590;3360;480;95;100;90;75;90;100;100;80;90;92	5;156;2	95;3	66666666666667;2	66666666666667;2	625;2	25;2	5;2	25;1	66666666666667;1;3	8;3;3;3;3;3;3	33333333333333;1	45454545454545;1	5;1	4;5;2;2;2;2;3;2;1;0;0;0;0;0;0;0;0;0;1;1;0;0;1;1;1;1;2; ;Guido;De Schrijver;mei;170;60;2;2;3;1;1;2;7;3;3;5;4;4;2;2;5; ;3;2;1;1;5;1;5;5;5;1;4;1; ;1;1;1;1;1;1;1;1;5; ;5;240;120;120;0;15;5;4;3;3;1;3;5;5;3;4;3;2;3;2;2;3;3;4;4; ;61;20	7612456747405; ;0;1;1;0;0;600;0;0;240;0;0;0;0;0;600;0;240;0;840;240;672;192;0;180;210;1260;420;0;0;455;2525;1470;180;95;100;90;60;75;87	5;100;90;86	25;88	125; ;2	9375;2	33333333333333;2	66666666666667;2	5;2	25;2	5;2	25;1	33333333333333;31;3	4;3	5;1;2;2	66666666666667;2	4;3	66666666666667;1	3;1	6;1;5;3;3;3;3;3;3;1;1;0;1;0;0;0;0;0;0;1;1;0;0;1;1;1;0;1; ;-2;-2;-2;-2;2	38022933693804;-2;-2;2	85733852825719;-2;-2;-2;2	77815848856469;-2;-2;2	38022933693804;-2;-2;-2;-2;-2;-2;-2;2	38022933693804;2	85733852825719;2	88536687487076;2	28332384761879;2	77815848856469;-2;2	38022933693804;-2;2	82737573572124;2	28332384761879;-2;-2; ;-2;2	68125028508305;3	25527491784373;3
123;1;1;1;december;2;1949;9030;36;1;176;70;2;6;1;1;1;2;4;6;2009; ;6;3;42;1; ;1;2;1;2;8;2;3;4;4;4;4;2;2;2;2;2;4;2;5;3;1;4;5;1;1;1;2;1;1;1;1;4;1;1;1;7; ;5;45;300;0;45;0;5;5;2;4;1;1;5;4;5;2;4;4;2;4;2;5;2;5;5; ;64;22	5981404958678;0;0;1;1;1;0;0;225;0;20;0;100;0;50;160;0;225;20;310;555;555;444;444;0;0;270;1050;2170;0;0;420;3910;1320;0;100;100;100;80;90;100;100;80;95;92	5;136;3	75;4;3	33333333333333;3	25;2	5;2	5;2	75;1	66666666666667;6;3	6;2;3;2;2	5;2	33333333333333;3	16666666666667;1	36363636363636;1	16666666666667;1	6;6;3;3;2;3;3;2	75;1;1;1;1;1;0;1;1;1;1;1;5;0;0;1;1;1;1;2; ;Eric;Meirschman;dec;178;70;2;1;1;2;2;2;8;2;3;4;4;4;2;2;2;2;2;2;2;2;5;3;2;4;5;1;1;1;2;1;1;1;1;1;999;1;1;3; ;6;15;300;15;15;0;5;4;3;4;1;1;5;5;5;1;2;5;1;4;1;5;4;5;5; ;66;22	0931700542861;1;0;1;1;1;0;0;480;0;0;0;0;0; ;160;0;480;0; ; ; ; ; ;230;0;420;1680;420;0;0;420;3170;2100;230;100; ;100;70;80;100;100;85;90;91	25; ;4;4;2	66666666666667;3	625;2;2	5;2	25;2;27;3	2;2;2;2;2;2;3	33333333333333;1	1;1	16666666666667;1;4	5;3;3;3;3;2;3;1;1;1;1;1;0;1;1;1;1;1;5;0;0;0;0;1;1;2; ;-2;-2;2	35220181965942;-2;1	30124708863621;-2;2	00004342727686;-2;1	69905685454767;2	20414712521285;-2;-2;2	68125028508305;-2;-2;-2;-2;-2; ;2	20414712521285;-2;2	35220181965942;1	30124708863621;2	49137570310773;2	64739275141172;2	64739275141172;-2;2	68125028508305;-2; ; ; ;2	32223997493115;2	20414712521285; ;-2;-2;2	43137984884194;3	02119343518817;3	33646173520098;-2;-2;2	62325963061961;3	59217786812202;3	1205772213031;-2;2
102;1;1;1;december;2;1953;9000; ;1;168;71;2;6;4;1;1;2;1;6;2009; ;6;3;42;2;1;1;2;1;1;8;2;3;2;2;3;3;3; ;1;1;5;1;1;3;5;3;4;4;2;3;2;1;1;1;1;1;1;4;3;2;7;5;5;45;300; ;15;120;5;5;4;4;1;1;5;5;3;4;3;3;3;3;2;5;3;4;2; ;60;25	15589569161;0;0;1;1;1;0;0;90;630;0;420;60;315;0;0;0;720;420;375;1515;570;1212;456;0;150;1155;1680;1260;0;0;525;4770;2835;150;90;100;100;90;95;100;100;100;95;98	75;339;4	25;4;2	33333333333333;2	5;2	75;2	5;3;2	33333333333333;2;2	6;5;1;1;2	33333333333333;1	8;3	5;1	81818181818182;1	5;2	2;5	66666666666667;3;2;2;2;2;2	25;1;1;1;0;1;0;1;1;0;0;1;3;0;0;1;1;1;0;1; ;Dirk;Vanhoffel;dec;168;74;2;1;1;2;1;1;8;2;3;3;3;5;1;1;3;3;3;3;4;4;5;5;5;5;4;3;3;2;3;3;3;3;2;4;3;3;2;1;1;6;120;300;120;45;45;5;1;2;4;1;1;5;5;4;1;1;4;1;3;1;5;2;4;4; ;62;26	218820861678;0;0;1;1;1;0;0;40;735;0;75;0;630;0;0;0;775;75;630;1480;115;1184;92;0; ;1050;2415;630;0;0;630; ;3360; ;100;100;100;75;95;100;100;95;93	75;97	5;339;4	25;4;3	66666666666667;3	125;3;2	5;2	5;2;28;2	6;3;3	5;3	5;3	25;3	33333333333333;4	5;2	81818181818182;2	83333333333333;2	8;2	66666666666667;3;3;3;2;3;2	75;1;0;1;1;1;0;1;1;0;0;1;3;1;0;1;2;1;0;1; ;-2;-2;1	95429076170113;2	79934744296208;-2;2	62325963061961;1	7782236267661;2	49832434069717;-2;-2;-2;-2;1	602168551379;2	86629324781246;-2;1	87511916546257;-2;2	79934744296208;-2;-2;-2;2	85733852825719;2	62325963061961;2	57404284875949;3	08350620310329;2
135;1;1;1;december;2;1954;9031;18;1;183;93;1;7;4;2;1;2;2;5;2009; ;7;3;43;1; ;1;0;1;2;7;3;3;5;4;4;5;5;5; ;4;5; ; ;5;5;3;4;4;2;4;3;1;1;5;1;1;1;1;1;1;4;5;5;300;45;45;0;0;5;1;5;4;1;1;5;5;4;1;4;4;1;2;3;4;4;5;4; ;59;27	7703126399713;1;0;1;1;1;0;0;0;70;60;0;0;45;0;0;0;70;60;45;175;60;140;48;0;1160;350;2730;1920;80;0;350;6590;3080;1160;80;100;80;45;80;87	5;100;90;76	25;89	375;125;3	05;2	66666666666667;2	33333333333333;2	25;3;2	5;2	25;1	66666666666667;2;4	6;5; ;4;5;4	66666666666667;3	83333333333333;1	81818181818182;2	5;1;4	66666666666667;3;1;1;1;2;1	5;1;0;1;0;1;0;1;1;0;0;0;2;0;0;1;1;1;1;2; ;Ferdi;Van D'huynslager;dec;183;96;2;2;1;2;999;999;7;2;2;5;4;4;2;2;5;5;4;4;4;4;5;5;3;4;4;3;4;4;4;4;5;5;4;2;1;2;1;1;1;4;300;120;120;15;0;5;2;4;3;3;1;5;4;5;4;4;4;2;4;3;3;4;5;4; ;61;28	6661291767446;1;0;1;1;1;0;0;0;70;0;0;0;0;0;0;0;70;0;0;70;0;56;0;40;210;630;2520;3150;100;0;630;6720;3150;250;85;100;67	5;65;60;100;100;85;79	375;86	25; ;4	2;3;4;2	125;3;2	5;2;2;28;3	4;4	5;4	5;4;4	5;4	33333333333333;4;3	27272727272727;4	33333333333333;2;2;2;2;1;1;2;1	5;1;0;0;0;1;1;1;1;0;1;0;4;1;0;1;2;1;1;2; ;-2;-2;-2;1	84516007765195;1	7782236267661;-2;-2;1	65330901293848;-2;-2;-2;-2;-2;1	84516007765195;-2;-2;-2;-2;-2;-2;-2;1	84516007765195;1	7782236267661;1	65330901293848;2	14615905560482;1	68133170596917;-2;1	84516007765195;-2;-2;1	74826557266874;-2;-2;-2; ;-2;3	06446173312873;2	54408045258678;3	43616423786012;3	28330349064809;1	90314427040954;-2;2
497;1;1;1;december;2;1951;9031;22;2;172;73;2;2;4;1;1;0;0;3;2009; ;9;3;45;2;1;1;2;2;2;10;3;3;5;5;5;4;4;4; ;4;4; ;4;3;4;3;4;3;2;3;1;2;3;3;3;3;2;3;4;2; ; ; ;240;120;120;15;15;5;2;4;3;1;2;4;3;4;2;2;3;2;3;2;4;2;4;3; ;62;24	6755002704164;1;0;1;0;0;0;0;0;150;0;255;0;0;0;0;0;150;255;0;405;255;324;204;60;420;840;1680;1050;0;0;630;4680;2520;480;80;100;90;60;70;87	5;100;70;82	5;81	875;504;2	72222222222222;3;3;2	5;2	5;2	5;2	25;2;2;4	6;4; ;4;4;4;3	16666666666667;2	63636363636364;2	5;2	8; ;2;2;1;1;2;1	5;1;0;0;0;1;0;1;1;0;0;1;3;1;0;1;2;1;0;1; ;Rony;De Gelder;dec;172;71;2;1;1;2;2;2;10;3;3;4;4;4;2;3;4;4;4;3;2;3;4;3;4;4;4;4;1;1;2;1;3;2;1;1;2;2;1; ;5; ;240;120;120;0;0;5;2;4;3;1;3;4;4;3;2;2;2;2;3;2;2;2;4;3; ;64;23	9994591671174;1;0;1;0;0;0;0;0;100;0;0;0;0;0;0;0;100;0;0;100;0;80;0;60;210;1050;1470;30;0;60;560;3440;2520;270;75;100;90;65;70;75;100;70;82	5;78	75;124;2	3;2	33333333333333;2	33333333333333;2	25;2	5;2	5;1	75;2;2;3	4;3	5;3;3	5;3	25;3	33333333333333;3	83333333333333;1	54545454545455;1	66666666666667;1	4;5;2;2;1;2;2;1	75;1;0;0;0;0;1;1;0;0;0;0;2;0;0;1;1;0;0;0; ;-2;-2;-2;2	17612021105609;-2;2	40655721125617;-2;-2;-2;-2;-2;-2;-2;2	00004342727686;-2;-2;-2;-2;-2;-2;-2;2	17612021105609;2	40655721125617;-2;2	51055841415044;2	30965145584932;-2;2	00004342727686;-2;-2;1	90314427040954;-2;-2;-2; ;1	7782236267661;2	62325963061961;2	92428445620351;3	22531186680437;3	02119343518817;-2;-2;2
420;1;1;1;december;2;1949;9031;38;1;181;79;2;3;4;1;1;4;5;12;2008; ;0;4;48;2;1;1;2;2;2;9;3;3;4;4;4;4;3;5;5;5;3;3;4;5;4;5;5;5;3;1;1;1;1;1;1;1;1;2;1;1;1;5;6;120;120;15;0;0;5;3;5;2;1;1;5;5;3;2;2;2;1;4;2;4;2;4;4; ;64;24	1140380330271;1;0;1;1;1;0;0;180;90;720;60;150;60;60;0;0;270;780;270;1320;1170;1056;936;0;120;300;210;420;75;60;595;1780;510;120;95;100;90;75;95;100;100;95;90;97	5;125;1	7;2	33333333333333;2	33333333333333;1	75;2	75;2	5;2	5;2	33333333333333;2;3	8;4;4;4	5;4;4	16666666666667;4	5;1	09090909090909;1;1	2;4;3;3;2;3;2;2	75;1;0;0;0;1;0;1;1;1;1;1;5;1;1;0;2;0;0;0; ;Noël;Blanchaert;dec;192;80;2;1;1;2;1;2;8;3;3;4;4;4;2;3;4;4;4;4;4;4;4;3;5;4;4;2;2;1;2;1;2;2;3;2;2;3;2;1;5;4;120;22;45;15;0;5;2;3;2;1;1;5;5;4;3;1;4;2;2;2;4;2;4;4; ;66;21	7013888888889;1;0;1;1;1;1200;60;120;0;1200;60;210;0;45;0;1260;120;1260;255;2540;1680;2032;1344;30;375;400;720;960;60;30;1680;4255;1120;405;90;100;67	5;80;85;100;100;95;84	375;95; ;1	52380952380952;2	66666666666667;3;1;2	5;2	5;2	5;2	33333333333333;30;3	4;4;4;4;4;4;3	66666666666667;2;1	66666666666667;2	4;3	33333333333333;3; ;1;3;3;2	33333333333333;1;0;0;1;1;1;1;1;1;1;0;5;1;1;0;2;0;0;0; ;-2;-2;2	25529663190434;1	95429076170113;2	85733852825719;1	7782236267661;2	17612021105609;1	7782236267661;1	7782236267661;-2;3	07918486515323;1	7782236267661;2	07921743574657;-2;3	07918486515323;1	7782236267661;2	32223997493115;-2;1	65330901293848;-2;-2;2	43137984884194;2	89210017053276;2	43137984884194;3
498;1;1;1;mei;2;1953;9000;15;1;170;71;2;7;5;0;3;1;2;4;2009; ;8;3;49;1; ;1;2;2;2;8;3;3;3;2;3;2;3;5;4;4;5;2;2;5;4;4;5;5;2;1;1;1;1;1;1;1;1;1;1;1;4;5;5;240;120;45;0;0;4;4;2;4;2;3;5;5;3;4;2;3;3;4;2;4;3;4;3; ;60;24	5674740484429;1;0;0;1;1;0;0;840;840;0;0;450;0;0;840;0;1290;0;1290;2540;1680;2032;1344;1470;0;630;2100;3360;180;840;420;6720;2730;1470;94	4444444444444;100;100;70;75;62	5;100;55;91	1111111111111;73	125;304;4	2;3	33333333333333;3;2	875;2	5;2	5;2	75;2	33333333333333;3;2	6;5;3;3;4;3	66666666666667;4	16666666666667;1;1;1;4	66666666666667;3;3;3;3;3;3;1;1;1;1;0;1;1;1;0;1;1;5;0;0;1;1;0;1;1; ;Rony;Gyselbrecht;mei;170;74;2;0;1;2;2;2;8;3;3;4;2;3;3;3; ; ;1; ;5;5;5;4;5;5;5;1;1;1;2;1;1;1;1;1;1;1;1; ;6;6;240;120;45;0;0;3;4;3;3;2;4;5;5;3;4;3;3;4;2;2;4;3;4;4; ;62;25	6055363321799;1;0;0;1;1;540;0;180;0;0;105;105;0;0;0;540;180;105;105;930;930;744;744;180;0;840;2100;840;210;420;315;4905;2940;180;95;100;90;65;60;87	5;100;55;87	5;75	625;304;3	65;4;3	66666666666667;3	375;2	25;2	5;3;2;29;3; ;5;3;5;3	66666666666667;4	16666666666667;1	09090909090909;1	16666666666667;1;6;3;3;2;2;3;2	5;0;1;0;1;0;1;1;1;0;1;1;5;0;0;0;0;0;1;1; ;-2;-2;2	92428445620351;2	92428445620351;-2;-2;2	6532221646566;-2;-2;2	92428445620351;2	73240180223891;-2;2	25529663190434;-2;-2;2	0212306584797;2	0212306584797;-2;-2;-2;-2;3	11059307691009;-2;3	11059307691009;3	30792584088262;3	12840250006354;2	73240180223891;2	25529663190434;2	0212306584797;2	0212306584797;2	87157877279807;2	87157877279807;2	92428445620351;-2; ;3
120;1;1;1;december;2;1953;9041;1;1;172;75;1;6;3;1;1;0;0;9;2008; ;3;4;51;2; ;1;2;2;2;7;2;3;5;5;4;4;3;3;2;2;3;2;2;4;3;5;2;5;2;3;2;2;2;2;2;1;4; ;4;4;7; ; ;45;120;240;15;0;5;3;3;3;1;1;5;4;4;1;1;1;1;4;1;4;1;4;4; ;60;25	3515413737155;0;0;1;0;0;0;0;0;210;0;0;0;210;30;0;0;210;0;240;450;30;360;24;0;225;840;630;60;0;300;630;2685;1470;225;100;100;100;95;90;100;100;85;98	75;93	75;155;3	75;4;2	66666666666667;3	25;3;2	5;2	25;1	66666666666667;3;4	2;3;2;2;2	5;2	33333333333333;3	5;2	6;2	16666666666667;3	25;7;3;3;2;2;1;2	5;1;0;0;1;1;0;1;1;1;1;1;5;1;0;1;2;0;0;0; ;Eric;De Smedt;dec;170;84;1;1;1;2;1;2;7;3;3;5;5;5;1;3;4; ; ;4; ; ;5;5;5;1;3;1;2;2;2;2;3;2;2;2;999;2;2;4; ; ;120;120;240;0;0;5;3;4;3;2;1;5;3;5;1;3;3;1;3;2;4;2;5;5; ;62;29	0657439446367;1;0;1;0;0;0;0;0;420;0;0;0;0;20;0;0;420;0;20;440;20;352;16;0;225;1050;1680;0;0;375;525;3855;2730;225;80;100;100;65;75;100;100;85;86	25;90;145;4	90909090909091;3	66666666666667;2	33333333333333;2	875;2	5;2;2	5;2;29;3	8;4; ; ;4;4;3	33333333333333;2	1;2	16666666666667;2;4;3;2;2;1;2;2;1;0;0;0;1;0;1;1;1;0;1;4;1;0;1;2;1;1;2; ;-2;-2;-2;2	32223997493115;-2;-2;-2;2	32223997493115;1	47726599542485;-2;-2;-2;-2;2	62325963061961;-2;-2;-2;-2;1	30124708863621;-2;-2;2	32223997493115;-2;2	38022933693804;2	55631456433535;1	38039216005703;-2;2	62325963061961;-2;1	30124708863621;2	5465550012143;1	2043913319193;1	47726599542485;1	30124708863621; ;-2;2	35220181965942;2	92428445620351;2	79934744296208;1	7782236267661;-2;2	47713573096112;2
100;1;1;1;mei;2;1952;9052;24;1;186;77;2;7;4;1;2;4;3;1;2009; ;11;3;52;1; ;1;2;2;1;8;3;3;3;3;3;2;2; ;1;4; ; ; ;4;4;2;2;2;2;2;4;4;5;3;3;3;3;2;3;2; ; ; ;240;120;120;15;0;3;4;3;2;4;4;4;4;2;4;4;3;5;2;2;4;2;4;3; ;61;22	2569083130998;1;0;0;1;1;720;0;90;0;1680;840;120;0;0;0;720;90;1680;120;2540;1680;2032;1344;0;1440;1470;1260;840;420;120;420;5970;2730;1440;90;100;77	5;50;60;25;100;45;79	375;57	5; ;1	9;2;3;2	125;1	25;3	5;3	25;2;3;2	6; ;1;4;1;2	5;2	66666666666667;3	09090909090909;3	5;2	6; ;1;2;2;3;3;2;0;1;0;1;0;0;1;0;0;0;1;2;0;0;1;1;0;0;0; ;Dirk;De Bruycker;mei;186;83;2;2;1;2;2;2;8;4;4;2;1;2;4;4;3;1;3;4;1;1;3;2;2;2;2;1;3;5;5;4;4;4;4;5;4;4;3;1;1;1;240;120;0;45;0;3;1;3;1;4;2;3;2;3;5;3;2;5;3;3;2;4;3;2; ;63;23	9912128569777;1;0;0;1;1;0;0;0;0;900;840;0;0;0;0;0;0;1680;0;1680;1680;1344;1344;0;420;840;1680;0;840;0;840;4620;2520;420;50;0;22	5;55;40;25; ;40;31	875;35;164;1	35;1	33333333333333;1	66666666666667;1	75;1;2	5;3;3;3;2	6;3	5;1;2;2	25;2	16666666666667;2;4	09090909090909;4	16666666666667;4;1;1;2;2;1;1;1	5;0;0;0;1;1;0;0;0;0;0;1;1;0;0;1;1;1;0;1; ;2	85733852825719;-2;1	95429076170113;-2;3	22531186680437;2	92428445620351;2	07921743574657;-2;-2;-2;-2;-2;-2;-2;2	95424733490676;2	92428445620351;-2;-2;-2;-2;2	85733852825719;1	95429076170113;3	22531186680437;2	07921743574657;3	30792584088262;3	12840250006354;-2;-2;3	22531186680437;-2;3	12840250006354;3	12840250006354;-2;-2; ;-2;3	15836550801868;3	16732028912236;3	10037399188549;2
544;1;1;1;december;2;1953;9032;32;1;178;73;1;7;1;1;3;1;0;5;2008; ;7;4;55;1; ;2;1; ; ;9;3;3;3;2;5;3;1;1;1;1;5;4;1;2;2;2;4;3;2;2;3;4;4;4;3;3;4;1;1;2;2;2;6;300;45;15;0;0;4;3;3;3;1;4;5;5;3;2;2;3;2;4;1;1;3;5;4; ;60;23	0400201994698;1;0;0;1;0;0;0;360;210;120;480;120;210;0;0;0;570;600;330;1500;1080;1200;864;0;180;360;1680;360;1800;120;630;5130;2040;180;85;100;90;55;70;87	5;0;60;82	5;54	375;136;1	80952380952381;3	33333333333333;3	33333333333333;2	75;3	33333333333333;2	5;1	75;1	66666666666667;3;2	8;3;2	5;1;2	75;2	16666666666667;2	5;2	81818181818182;3	33333333333333;2	2;3	33333333333333;2;2;2;2;3;2;1;0;0;1;0;1;1;1;0;1;1;5;0;0;0;0;0;0;0; ;Willy;Van Hoorde;dec;178;73;1;1;2;1;2;2;8;3;3;3;2;3;2;4; ; ; ;4;3;3;3;2;2;4;3;1;2;2;4;4;3;4;4;1;1;1;1;5; ; ;300;120;45;0;0;3;2;2;1;1;3;5;4;4;1;3;4;2;3;4;4;5;4;3; ;61;23	0400201994698;1;0;0;1;0;1200;175;225;170;10;840;0;125;0; ;1375;395;850; ; ; ; ; ;0;255;180;1350;720;160;75; ; ;1530;255;80;0;77	5;60;60;50;33	3333333333333;55;54	375;49	5833333333333; ;2	05;3	66666666666667;3	66666666666667;3;3	25;3;1	75;1	66666666666667;28;2	8;4;3;3;3	5;3	33333333333333;2	5;2	45454545454545;3	16666666666667;1	6;5;2;2;2;2;1;2;0;0;0;1;0;1;1;1; ; ;1;4;0;0;0;0;0;0;0; ;-2;-2;2	55631456433535;2	32223997493115;2	07921743574657;2	68125028508305;2	07921743574657;2	32223997493115;-2;-2;3	07918486515323;2	24306286480481;2	35220181965942;2	23047446736116;1
163;1;1;1;mei;2;1950;9040;27;1;172;65;2;7;4;1;1;1;2;10;2008; ;2;4;55;1; ;1;2;2;2;8;3;3;3;3;4;3;2;5;5;5;5;5;5;5;5;5;5;5;3;1;1;1;1;4;1;1;1;1;1;1;1;4;1;300;120;15;0;0;5;3;1;4;1;1;5;5;3;3;3;4;2;3;3;4;3;5;3; ;63;21	9713358572201;1;0;1;1;1;0;0;180;40;60;420;840;0;0;240;0;220;480;1080;1780;1680;1424;1344;0;600;420;1260;420;0;60;1050;3810;1680;600;90;75;45;70;80;100;100;80;70;90;156;2	88235294117647;3	33333333333333;3	33333333333333;2	75;2	5;2	5;2	75;2	66666666666667;6;3;5;5;5;5;5;4	66666666666667;1	27272727272727;1	5;1;2;3;3;3;3;3;3;1;0;1;1;1;1;1;1;1;0;1;5;0;0;0;0;0;0;0; ;Georges;De Groote;mei;171;66;2;1;1;2;2;2;9;3;2;3;4;4;3;3;4;4;4;5;5;5;5;5;5;5;5;5;1;1;1;1;3;1;1;2; ;1;1;1; ;5;300;120;0;0;0;4;2;3;3;1;2;5;5;3;3;3;4;3;5;3;5;3;3;3; ;65;22	5710475017954;1;0;1;1;1;0;0;60;20;180;210;675;0;0;675;0;80;390;1350;1820;1680;1456;1344;0;270;420;1050;420;0;0;420;2580;1470;270;90;100;67	5;65;70;100;100;70;80	625;85;156;3	1;3	33333333333333;2	33333333333333;2	625;2	75;2	5;2	25;2;27;3	4;4	5;4	5;4	5;4	5;4	5;5;1	3;1	33333333333333;1	25;3;3;3;2;3;3;2	75;1;0;0;1;1;1;1;1;1;1;1;6;0;0;0;0;0;0;0; ;-2;-2;2	25529663190434;1	602168551379;1	7782236267661;2	62325963061961;2	92428445620351;-2;-2;2	38022933693804;-2;-2;1	7782236267661;1	30124708863621;2	25529663190434;2	32223997493115;2	82931020677569;-2;-2;2	82931020677569;-2;2	34244242103184;2	68125028508305;3	03342777671354;3	15351303911093;3	12840250006354;-2;1
523;1;1;1;mei;2;1953;9042;26;1;172;94;1;6;4;2;1;2;1;10;2008; ;2;4;55;2;1;1;2; ; ;9;4;5;4;4;4;4;4;5;5;5;4;4;4;4;3;5;4;4;4;3;2;2;2;4;4;1;1;1;2;3;2;5;1;120;45;240;15;15;3;4;3;3;2;1;5;5;3;2;3;2;2;4;2;5;4;3;4; ;60;31	7739318550568;0;0;1;1;1;0;0;0;840;0;0;0;0; ;0;0;840;0; ; ; ; ; ;0;1500;0;60;0;0;0;630;2190;60;1500;80;50;45;40;40;50;66	6666666666667;40;53	75;49	1666666666667;157;2	2;2	33333333333333;3;2	125;2;2;2	75;1	66666666666667;5;4;4	5;4	5;4	5;4	5;4	5;4;2	27272727272727;2	83333333333333;1	6;2	66666666666667;3;1;1;2;1;1	75;0;1;0;1;1;1;1;1;0;1;1;5;0;0;1;1;0;1;1; ;Theofiel;Slock;mei;172;94;2;2;1;2;2;2;9;4;4;4;3;5;2;3;5;2;3;4;3;3;4;4;4;4;4;3;3;3;2;2;3;4;3;3;1;2;2;4;4;2;240;15;120;15;15;3;2;3;2;2;1;3;5;3;2;3;2;2;2;2;5;3;3;3; ;62;31	7739318550568;0;0;1;1;1;0;0;90;180;360;180;60;70;180;0;0;270;540;310;1120;870;896;696;0;180;150;1680;300;0;180;280;2770;1830;180;65;100;55;40;35;75;66	6666666666667;35;65;52	9166666666667;145;2	05;2	66666666666667;2;1	75;2	25;2	5;2	75;1;28;3	4;4	5;2	5;3;3	5;3	33333333333333;3	83333333333333;2	54545454545455;2	83333333333333;2	2;3	33333333333333;2;2;2;3;1;2	25;0;0;0;1;1;1;1;1;0;1;1;5;0;0;1;1;0;0;0; ;-2;-2;-2;2	92428445620351;-2;-2;-2;-2; ;-2;-2;-2;1	95429076170113;2	25529663190434;2	55631456433535;2	25529663190434;1	7782236267661;1	84516007765195;2	25529663190434;-2;-2;2	92428445620351;-2; ; ; ;-2;2	43137984884194;2
50;1;1;1;december;2;1947;9032;29;1;175;91;2;2;5;2;1;3;4;4;2008; ;8;4;56;2;1;1;0;2;2;9;1;1;3;3;4;4;4;5;5;5;5;5;5;5;5;5;5;5;2;2;2;2;1;1;1;1;1;1;2;1;7;7;7;240;120;0;0;0;5;5;4;4;1;1;5;5;4;1;1;5;1;2;2;1;2;1;3; ;66;29	7142857142857;1;0;1;1;1;0;0;0;360;825;80;600;480;0;0;0;360;905;1080;2345;1505;1876;1204;270;1050;140;630;200;315;120;630;3355;770;1320;95;0;22	5;85;55;12	5;33	3333333333333;65;50	625;41	4583333333333;145;2	75;3	33333333333333;3;1	5;2	5;3	5;3	75;1	66666666666667;5;3	6;5;5;5;5;5;4	5;1	36363636363636;1	5;1	2;7;3;3;3;3;3;3;1;1;1;0;1;0;1;1;0;0;1;3;0;0;1;1;1;0;1; ;Benoit;De Vrieze;dec;175;98;2;1;1;2;1;2;9;1;3;5;5;5;1;4;4;4;3;5;5;4;5;5;4;4;5;3;3;3;2;2;1;3;1;1;3;4;2;1;1;6;240;120;120;45;15;5;5;4;3;1;1;5;5;3;1;1;5;1;4;2;5;4;2;5; ;68;32;1;0;1;1;1;0;0;840;180;1400;840;0;0; ;0;0;1020;1680; ; ; ; ; ;105;360;630;750;840;420;0;280;3385;1380;465;100;100;100;100;100;100;100;100;100;100;145;2	9;4;3	33333333333333;2;3;2	5;3	25;3;28;4;4	5;4	5;3	5;4	5;4	16666666666667;4	33333333333333;2	27272727272727;2	33333333333333;2	2;2	66666666666667;2;3;2;2;3;2	25;1;1;0;0;1;0;1;1;0;0;1;3;0;0;1;1;1;0;1; ;-2;-2;-2;2	55631456433535;2	91645921269356;1	90314427040954;2	77815848856469;2	68125028508305;-2;-2;-2;-2;2	92428445620351;2	25529663190434;3	1461311377706;2	92428445620351;-2;-2; ;-2;-2;2	55631456433535;2	95665337801274;3	03342777671354;3	27323514903944;3	08063009400385;-2;3	00860442953008;3	22531186680437; ; ; ;-2;-2; ;2
249;1;1;1;mei;2;1948;9031;8;1;175;74;2;2;5;1;1;2;0;9;2008; ;3;4;56;2;1;3;1;1;2;7;2;3;4;3;4;4;2;5; ;5;5; ; ;5;4;3;5;5;3;1;1;1;1;1;1;1;1; ;2;1;4; ;5;300;15;120;15;15;5;5;5;4;1;1;5;5;4;2;3;2;1;4;2;5;3;4;4; ;65;24	1632653061224;1;0;1;1;0;0;0;40;0;45;30;120;0;0;50;0;40;75;170;285;285;228;228;0;420;1680;1260;180;0;60;315;3915;2940;420;95;100;80;60;85;87	5;100;80;83	75;88	125;124;1	95;2	66666666666667;2	33333333333333;2	25;2	25;2	5;3;1	33333333333333;7;3	4;5; ;5;5;5;4	16666666666667;1	1;1;1	25;4	5;3;3;2;1;2;2	25;1;1;1;0;1;0;1;1;0;1;1;4;0;0;1;1;1;0;1; ;Johan;Meys;mei;175;72;2;1;3;1;1;2;6;2;3;4;4;4;2;2;4;5;5;5;2;3;5;2;4;4;4;4;1;1;1;1;3;1;1;1; ;3;1;5; ;6;240;15;45;0;0;5;5;5;5;1;2;5;5;4;3;2;4;1;4;4;5;4;4;3; ;67;23	5102040816327;1;0;1;1;0;140;0;150;120;50;80;100;120;75;0;140;270;130;295;835;595;668;476;0;1050;600;1260;1080;0;60;315;4365;1860;1050;90;100;100;70;95;100;100;85;90;95;124;2	15789473684211;2	66666666666667;2	33333333333333;2	375;2	75;2	5;2	25;1	66666666666667;25;3	2;4	5;3	5;4;4;4;3	83333333333333;1	4;1	33333333333333;1	5;5	5;3;3;2;2;2;2	5;1;1;1;0;1;0;1;1;0;1;1;4;0;0;1;1;0;0;0; ;-2;-2;1	602168551379;-2;1	65330901293848;1	47726599542485;2	07921743574657;-2;-2;1	69905685454767;2	14615905560482;-2;2	17612021105609;2	07921743574657;1	69905685454767;1	90314427040954;2	00004342727686;2	07921743574657;1	87511916546257;-2;-2;1	602168551379;1
131;1;1;1;mei;2;1948;9052;33;1;168;61;2;6;3;1;1;2;3;8;2008; ;4;4;57;2;1;2;1;1;2;8;2;3;3;4;4;4;4;1;1;1;4;3;3;5;5;4;5;5;4;1;2;1;1;3;2;1;1;2;2;1;6;5;7;15;300;120;120;240;5;3;3;3;1;2;5;5;4;2;2;3;2;2;3;5;4;3;4; ;65;21	6128117913832;0;0;1;1;1;1200;600;300;40;240;0;360;150;0;0;1800;340;240;510;2540;1680;2032;1344;0;30;120;630;0;0;75;420;1275;750;30;95;100;77	5;75;65;87	5;100;90;86	875;85	625;145;3	47619047619048;3	33333333333333;2	66666666666667;2	75;3	25;2	5;2	25;2;1;3	8;2	5;2;2;2	25;2	16666666666667;4	66666666666667;1	54545454545455;1	66666666666667;1	4;6;3;3;2;2;2;2	5;1;0;0;1;1;1;1;1;0;1;1;5;1;1;1;3;0;0;0; ;Etienne;Broché;mei;167;60;2;1;2;1;1;2;8;1;3;4;4;4;2;3;5;5;5;5;5;4;4;5;4;5;4;2;1;2;2;1;3;1;1;1;2;2;1;7; ;7;15;300;240;120;240;5;4;4;3;2;1;5;5;4;2;2;3;1;4;2;1;4;4;5; ;67;21	5138585105239;0;0;1;1;1;1200;0;25;0;1680;0;420;0;0;0;1200;25;1680;420;2540;1680;2032;1344;0;180;90;1260;0;0;0;630;2160;1350;180;90;100;90;85;75;75;100;85;91	25;83	75;157;3	9047619047619;3	33333333333333;3	66666666666667;2	75;3	25;2	5;2	25;1	66666666666667;31;3	4;5;5;4	5;5;4	83333333333333;4;1	54545454545455;1	66666666666667;1	4;7;3;2;2;2;3;2	25;1;1;0;0;1;0;1;1;0;1;0;3;0;1;1;2;0;0;0; ;3	07918486515323;2	77815848856469;2	47713573096112;1	602168551379;2	38022933693804;-2;2	55631456433535;2	17612021105609;-2;-2;3	07918486515323;-2;1	3981136917305;-2;3	22531186680437;-2;2
92;1;1;1;mei;2;1948;9000;25;1;165;58;1;2;2;1;1;1;0;7;2008; ;5;4;58;1; ;1;2;1;2;6;3;3;3;3;3;3;3;4;4;3;4;3;3;4;2;4;4;4;3;2;2;2;2;2;2;2;2;2;2;2;7; ;7;0;300;300;120;120;5;2;3;2;1;3;5;5;5;2;3;3;2;3;2;4;5;5;3; ;65;21	3039485766759;1;0;1;1;0;0;0;210;210;120;120;90;90;0;0;0;420;240;180;840;540;672;432;180;0;30;840;840;420;90;420;2820;870;180;85;100;80;50;65;87	5;100;65;78	75;79	375; ;3	42105263157895;3;2	66666666666667;2	625;2	75;2	5;2	75;2;2;3;4;3	5;3;3	75;3	5;3	5;2;2;2;7;2;2;3;3;3;2	5;1;0;0;1;0;0;1;1;0;1;1;4;1;1;0;2;1;1;2; ;Daniël;Delbaere;mei;165;59;2;1;1;2;1;2;6;3;1;4;3;3;3;3;4;4; ;4;3; ;3;1;5;4;5;1;2;2;2;2;2;2;3;3; ;2;2;7; ;7;15;300;120;120;120;5;2;2;2;2;2;5;5;5;1;1;1;1;3;2;4;4;4;3; ;67;21	6712580348944;1;0;1;1;0;0;0;180;420;60;120;60;180;0;0;0;600;180;240;1020;420;816;336;90;0;90;300;420;150;30;1680;2760;390;90;70;25;90;70;55;75;100;55;63	75;71	25; ;3	11111111111111;3;4;2	625;3	75; ;3	25;1;27;3	2;4;3	5; ;3	75;3	75;3	16666666666667;2	2;2;2	5;7;3;3;2;2;3;2	5;1;0;0;1;1;0;1;1;0;1;1;4;1;0;0;1;0;1;1; ;-2;-2;2	32223997493115;2	32223997493115;2	07921743574657;2	07921743574657;1	95429076170113;1	95429076170113;-2;-2;-2;-2;2	25529663190434;2	62325963061961;1	7782236267661;2	07921743574657;1	7782236267661;2	25529663190434;-2;-2;-2;2	62325963061961;2	38022933693804;2	25529663190434;2	82737573572124;2	63549379981157;-2;2	77815848856469;2	25529663190434;2
136;1;1;1;mei;2;1949;9040;31;1;167;99;2;2;4;2;1;2;1;7;2008; ;5;4;58;1; ;1;2;2;2;8;2;3;4;4;4;4;4;3; ; ;5; ; ;5;5;5;5;5;4;1;2;1;1;2;1;1;4;3;2;1;5; ; ;15;120;45;15;15;4;3;3;3;1;2;4;4;5;2;2;3;2;3;2;4;2;4;4; ;64;35	4978665423644;1;0;1;1;1;0;0;0;0;1680;260;0;150;0;0;0;0;1680;150;1830;1680;1464;1344;0;270;90;1610;120;0;75;945;3110;1700;270;90;100;100;80;90;100;100;100;92	5;97	5;156;2	4;3;3	66666666666667;1	625;2	25;2;2;2	33333333333333;5;4;4; ; ;4;4;4	83333333333333;1	72727272727273;1	33333333333333;2	2;5;3;2;2;2;2;2	25;1;0;0;1;1;0;1;0;1;0;1;3;0;1;1;2;0;0;0; ;Fernand;Van der Cruyssen;mei;167;104;2;2;1;2;2;2;8;2;3;4;4;4;2;4;2; ; ;5; ; ;4;4;4;4;4;3;2;2;2;2;2;2;1;2;2;2;2;5; ;5;45;120;120;45;45;4;3;2;4;1;2;5;4;4;2;3;4;2;2;2;4;2;4;4; ;66;37	290688084908;1;0;1;1;1;0;0;0;90;1080;330;0;120;0;0;0;90;1410;120;1620;1410;1296;1128;0;480;180;1260;90;0;120;630;2760;1440;480;100;100;90;70;70;100;100;95;90;91	25;156;1	95;2	66666666666667;3	33333333333333;2	25;2	25;2;2	25;2	33333333333333;26;3	6;3	5; ; ;3	5;3	5;3	83333333333333;1	90909090909091;2;1	8;5;3;3;2;3;2;2	75;1;0;1;1;1;1;1;0;0;0;1;3;0;1;1;2;0;0;0; ;-2;-2;-2;-2;3	22531186680437;2	41499005128352;-2;2	17612021105609;-2;-2;-2;-2;-2;1	95429076170113;3	03342777671354;2	51852710011734;-2;2	07921743574657;-2;-2;-2;-2;3	22531186680437;2	17612021105609;3	1655440432046;3	12840250006354;-2;1	95429076170113;3	14922219274717;2	07921743574657;3	11260835255932;3	05231294975864;-2;-2; ;-2;2	43137984884194;1	95429076170113;3	20682857350473;2
121;1;2;1;mei;2;1950;9040;25;1;169;90;1;11;1;1;1;3;5;7;2008; ;5;4;58;1;1;1;2;2;2;9;3;3;1;1;2;3;2;2;2;3; ;2;1;2;4;2;2;1;1;5;5;5;5;4;5;1;4;2;3;5;1; ; ;300;120;120;240;240;5;3;5;5;1;1;5;5;5;2;2;3;2;3;1;5;3;2;4; ;63;31	5115016981198; ;0;1;1;1;0;0;0;0;1680;360;0;0;0;360;0;0;1680;360;2040;1680;1632;1344;0;210;1260;420;1260;420;0;420;3990;1680;210;90;75;90;70;85;100;100;90;81	25;93	75;156;4	3;4;4;3	5;2	5;3;2	5;2	33333333333333;2;1	8;2;2;2;2;2;2;4;4	83333333333333;3;1;1;1;1;1;1;1;1;0;1;0;1;1;0;1;0;0;1;3;0;0;0;0;1;0;1; ;Eric;Deroose;mei;169;101;2;1;1;1;2;2;9;3;3;2;2;3;2;3;4;4;4; ;1;2;3;4;3;2;3;1;4;5;4;3;5;5;1;4;1;1;4;1;1;1;300;45;15;300;300;5;4;4;4;1;3;5;5;5;2;3;2;2;3;1;5;4;4;4; ;65;35	3629074612234;1;0;1;1;1;1200;180;0;0;240;420;0;0;0;0;1380;0;660;0;2040;1680;1632;1344;0;210;1260;630;3360;0;0;1680;6720;1890;210;70;100;57	5;60;85;100;100;85;71	875;92	5; ;3	65;3	66666666666667;3	33333333333333;3	125;3;3;2	75;3	33333333333333;29;2	4;4;2	5;3;3;3;2	66666666666667;3	36363636363636;4	33333333333333;2	2;1;1;1;1;1;2;1;1;1;1;0;0;0;0;1;0;0;1;2;0;0;0;0;0;0;0; ;-2;-2;-2;-2;3	22531186680437;2	55631456433535;-2;-2;-2;2	55631456433535;3	07918486515323;2	25529663190434;-2;-2;2	38022933693804;2	62325963061961;-2;-2;-2;-2;-2;-2;3	22531186680437;2	55631456433535;3	21272281552784;3	12840250006354;3	1398822334513;-2;2	81955051571144;-2;3	21272281552784;3	12840250006354;2	55631456433535;-2; ;-2;2	32223997493115;3	10037399188549;2	62325963061961;3	10037399188549;2	62325963061961;-2;2	62325963061961;3	60097398414273;3
530;1;1;1;december;2;1947;9030;37;1;173;80;2;7;5;1;1;2;4;1;2008; ;11;4;59;1; ;1;2;1;2;8;3;3;5;4;5;4;4;5;5;4;5;4;3;4;4;4;2;4;2;1;2;2;1;3;1;1;3;1;1;1;7;5;5;120;45;240;240;15;4;1;4;2;1;2;5;4;4;2;3;4;2;2;1;4;2;4;3; ;66;26	7299274950717;1;0;1;1;1;0;0;0;420;0;450;0;180;0;150;0;420;450;330;1200;600;960;480;180;450;630;630;240;0;60;735;2925;1260;630;80;100;100;65;90;100;100;85;86	25;93	75;306;2	9;4;3	33333333333333;2	875;3;2	5;2;1	33333333333333;4;4	4;5;4	5;3	5;4	75;4	33333333333333;3	33333333333333;1	54545454545455;1	66666666666667;1	4;5	66666666666667;3;3;2;2;2;2	5;1;0;0;0;1;0;1;1;1;1;1;5;0;0;1;1;1;0;1; ;Walter;de Meulemeester;dec;173;83;2;1;1;2;1;2;3;3;3;5;4;5;2;2;4; ; ;5;4; ;4;3;4;1;4;1;1;1;1;1;1;1;1;1;999;1;1;7;1;2;120;120;240;240;120;5;1;3;1;1;2;5;5;4;2;3;3;2;3;2;4;2;4;3; ;68;27	7322997761369;1;0;1;1;1;0;0;0;450;0;270;0;180;60;0;0;450;270;240;960;330;768;264;240;600;540;720;120;0;60;1050;3330;1260;840;90;100;90;60;90;100;100;90;85;95;306;2	9;4;4;2	75;3;2;1	75;1;27;3	6;4	5;4; ;4	33333333333333;4	33333333333333;2	83333333333333;1;1;1;3	33333333333333;3;3;2;3;3;2	75;1;0;0;1;1;0;1;1;1;1;1;5;1;1;1;3;1;0;1; ;-2;-2;-2;2	62325963061961;-2;2	6532221646566;-2;2	25529663190434;-2;2	17612021105609;-2;-2;-2;2	6532221646566;-2;2	43137984884194;-2;2	25529663190434;1	7782236267661;-2;-2;2	62325963061961;2	6532221646566;2	51852710011734;2	98227575691686;2	68125028508305;-2;2	6532221646566;2	43137984884194;2	38022933693804;2	88536687487076;2	42162037710683;2	17612021105609;1
193;1;1;1;december;2;1948;9031;43;1;183;82;2;2;3;1;1;2;6;1;2008; ;11;4;59;2;1;1;2;1;2;9;3;3;5;4;4;4;4;1;1;1;5;4;5;4;4;5;4;5;2;1;1;1;1;1;1;1;1;1;1;1;5; ; ;45;240;0;15;240;5;5;5;5;1;1;5;5;3;2;2;4;1;4;3;4;3;5;5; ;65;24	485652005136;1;0;1;1;1;0;0;0;0;120;30;150;120;0;0;0;0;150;270;420;300;336;240;0;60;630;1680;0;0;630;630;3630;2310;60;100;100;100;55;90;100;100;80;88	75;92	5;136;3	05;3;2	66666666666667;2	375;2	5;2	5;3	25;1	66666666666667;2;4	2;3;2	5;3;2	75;2	83333333333333;4;1;1;1;5;3;3;2;3;3;2	75;1;1;1;0;1;1;1;1;0;0;1;4;1;1;0;2;0;0;0; ;Herman;Staessen;dec;183;82;2;1;1;2;1;2;7;3;3;4;4;4;1;3;5;5;5;4;3;4;5;5;5;5;5;4;1;1;1;1;1;1;1;1;999;1;1; ;6;999;120;240;999;999;15;5;4;5;5;5;1;5;5;4;2;3;3;2;2;2;1;3;5;5; ;67;24	485652005136;1;0;1;1;1;180;180;75;540; ;90;150;240;0; ;360;615; ; ; ; ; ; ;0; ;420;1890;0;0;420;840; ;2310; ;90;100;100;75;90;100;100;85;91	25;93	75; ;3	72222222222222;3;2	33333333333333;3	25;2;2	5;2	25;1;30;3	2;4	5;4;4	5;4	25;4	33333333333333;4	83333333333333;1;1;1;6;3;3;3;3;3;3;1;1;1;0;1;1;1;1;0;1;1;5;1;1;1;3;0;1;1; ;-2;-2;-2;-2;2	07921743574657;1	47726599542485;2	17612021105609;2	07921743574657;-2;-2;2	25529663190434;2	25529663190434;1	87511916546257;2	73240180223891; ;1	95429076170113;2	17612021105609;2	38022933693804;-2; ;-2;-2;2	17612021105609;2	43137984884194;2	52635220262851;2	38022933693804;2	55631456433535;2	7888821774169; ; ; ; ;-2;-2; ;-2;1	7782236267661;2	79934744296208;3	22531186680437;-2;-2;2
387;1;1;1;mei;2;1947;9050;33;1;189;95;2;7;4;1;1;3;5;5;2008; ;7;4;60;1; ;2;1;1;1;8;3;4;4;4;3;4;3;4;2;2;3;3;4;4;3;4;4;4;3;2;2;2;2;3;2;2;2;2;2;2;3;5;5;45;45;45;15;15;4;2;3;3;3;2;4;4;4;3;3;2;3;2;2;4;4;4;3; ;66;26	5950001399737;1;0;1;1;1;1200;50;0;20;120;210;0;0;0;180;1250;20;330;180;1780;1680;1424;1344;240;560;630;630;60;60;270;630;3080;1260;800;80;75;67	5;45;65;62	5;66	6666666666667;70;66	875;66	0416666666667; ;3	52380952380952;3	33333333333333;2	33333333333333;2	625;2	75;3;2	75;2;5;3	6;3	5;2	5;3;3;3;3	66666666666667;2	09090909090909;2	16666666666667;2;4	33333333333333;2;2;2;1;2;1	75;1;0;0;1;1;1;0;0;1;0;1;3;0;0;0;0;0;0;0; ;Maurice;Struyve;mei;190;92;2;1;2;1;1;2;0;3;3;4;3;3;2;3;3;2;2;4;4;4;5;4;4;4;4;4;2;2;2;2;2;2;2;2;2;2;2;5;5;6;120;45;120;15;15;4;2;3;3;3;3;4;4;4;2;2;3;2;2;2;4;3;4;2; ;68;25	4847645429363;1;0;1;1;1;600;240;70;130;60;380;0;30;270;270;840;200;440;570;2050;1650;1640;1320;40;490;910;420;180;0;210;0;2250;1330;530;70;100;67	5;50;60;87	5;100;65;71	875;78	125; ;3	23809523809524;3	33333333333333;3;2	75;2	5;2	5;2	75;2;28;3;3	5;3;3;3	25;3	16666666666667;4	16666666666667;2;2;2;5	33333333333333;2;2;2;2;2;2;1;0;0;1;0;1;1;1;1;0;1;5;0;0;1;1;0;0;0; ;3	07918486515323;1	69905685454767;-2;1	30124708863621;2	07921743574657;2	32223997493115;-2;-2;-2;2	25529663190434;2	77815848856469;2	38022933693804;1	84516007765195;2	11397675828985;1	7782236267661;2	57979502526859;-2;1	47726599542485;2
212;1;1;1;mei;2;1949;9041;38;1;179;105;2;2;4;2;1;2;0;4;2008; ;8;4;61;2;1;2;1;1;2;8;3;3;4;3;3;3;3;4;1;1;4;1;1;5;3;1;4;3;1;3;1;1;1;1;1;1;1;1;1;1;5; ; ;300;45;45;15;15;5;3;2;2;3;3;5;5;3;2;2;4;1;3;3;2;3;3;3; ;64;32	7705127805;1;0;1;1;0;0;0;0;0;180;840;180;0;0;0;0;0;1020;180;1200;1200;960;960;0;840;1260;360;240;1260;30;840;4830;1620;840;83	3333333333333;100;70;70;80;100;100;70;80	8333333333333;87	5;145;2	42857142857143;3	33333333333333;4;2	375;3;1;3;2;5;3	2;4;1;1;2	5;2;2	83333333333333;1	18181818181818;1	33333333333333;1;5;3;3;3;3;3;3;1;0;0;1;0;0;1;1;0;1;0;3;0;0;0;0;0;0;0; ;Ivan;Verbeke;mei;179;96;2;2;2;1;1;2;8;2;3;4;4;4;2;3;4;1;1;4;1;1;4;4;2;2;2;1;3;1;1;1;1;1;1;1; ;1;3;4; ; ;240;120;45;0;0;5;3;3;3;2;3;5;4;3;2;1;4;1;5;1;5;3;4;3; ;66;29	9616116850286;1;0;1;1;0;0;0;0;0;600;0;120;0;0;0;0;0;600;120;720;720;576;576;0;1680;630;300;180;0;60;840;3690;930;1680;90;100;67	5;70;80;100;100;80;81	875;90; ;1	85714285714286;3;3;2	5;2	5;2;2	5;2;28;3	4;4;1;1;2	5;2;2	5;1	4;1	33333333333333;1	5;4;3;2;2;3;3;2	5;1;0;0;1;0;0;1;0;0;1;0;2;0;0;0;0;0;0;0; ;-2;-2;-2;-2;2	25529663190434;2	92428445620351;2	25529663190434;-2;-2;-2;-2;-2;-2;-2;2	77815848856469;-2;2	07921743574657;-2;-2;-2;-2;-2;3	00860442953008;2	25529663190434;2	98227575691686;2	98227575691686;-2;-2;2	77815848856469;2	07921743574657;2	76043002319252;2	76043002319252;-2;-2; ;-2;2	92428445620351;3	10037399188549;2	55631456433535;2	38022933693804;3	10037399188549;1	47726599542485;2	92428445620351;3	683948029911;3	20951769536449;2	92428445620351;-2;3
281;1;1;1;mei;2;1952;9000;4;1;186;85;2;2;4;1;1;2;3;4;2008; ;8;4;61;2;2;2;2;1;2;8;3;3;3;3;4;4;4;2;2;2;5;3;4;5;4;3;4;4;2;2;2;3;2;3;2;2;3; ;2;1;1;5;5;240;120;120;0;0;5;3;4;3;1;1;5;4;4;2;2;4;2;2;2;2;3;4;4; ;61;24	5693143716037;1;0;1;1;1;0;0;0;280;0;480;280;780;220;40;0;280;480;1320;2080;1020;1664;816;300;160;3360;1330;875;0;280; ; ;3360;460;80;100;90;70;85;100;100;90;85;93	75;389;4	04761904761905;4;3;2	5;2	75;2	5;3;1	66666666666667;4;3	6;3	5;2	5;3;3;3;3	66666666666667;2	2;2	33333333333333;2;3	66666666666667;2;2;2;2;3;2;1;0;0;0;1;0;1;1;0;1;1;4;0;1;0;1;0;1;1; ;Leo;Thielemans;mei;186;85	5;2;1;2;1;1;2;8;3;4;3;2;3;2;4;2;2;2;4;3;2;4;4;3;4;3;2;2;1;4;2;3;3;2;4;1;4;2;6; ;5;120;45;240;0;0;5;2;3;2;1;1;5;5;4;3;4;4;2;2;2;2;3;4;4; ;63;24	7138397502601;1;0;1;1;1;180;130;140;390;0;840;70;140;0;0;310;530;840;210;1890;1230;1512;984;80;140;3360;1260;520;0;840;560;6720;3360;220;55;0;45;60;60;62	5;100;80;40;75	625;389;4;4;3	66666666666667;2	625;2	75;2	5;2	5;2;29;2	8;3;2	5;2;2	75;2	5;3	33333333333333;2	54545454545455;2	5;2	6;5	5;2;2;1;3;3;2;1;0;0;1;1;0;1;1;0;0;1;3;1;1;0;2;0;1;1; ;-2;-2;-2;2	44717354158246;-2;2	68125028508305;2	44717354158246;2	89210017053276;2	34244242103184;1	602168551379;2	25529663190434;2	11397675828985;2	14615905560482;2	59107574263968;-2;2	92428445620351;1	84516007765195;2	14615905560482;-2;-2;-2;2	44717354158246;2	68125028508305;3	1205772213031;3	22115593188966;2
510;1;1;1;mei;2;1950;9000;30;1;183;64;1;7;2;0;5;0;0;3;2008; ;9;4;62;1; ;1;2;2;2;8;3;4;3;2;3;3;3;5;3;3;4;3;3;3;2;4;4;4;3;3;2;3;4;3;2;2;4;2;2;2;5;5; ;240;45;15;0;0;4;3;4;4;3;2;4;5;4;3;2;4;2;4;4;4;2;4;4; ;63;19	1107527844964;1;0;1;0;0;0;0;20;120;0;0;0;50;480;0;0;140;0;530;670;500;536;400;20;0;150;840;0;0;100;840;1950;990;20;70;25;70;45;50;75;100;65;52	5;72	5;214;3	5;3	66666666666667;3	33333333333333;2;2	25;2	5;2	25;2	33333333333333;2;2	8;4	5;3;3;3	75;3	5;3	33333333333333;2	63636363636364;2	83333333333333;2	4;5;2;2;1;2;2;1	75;1;0;1;0;1;0;1;1;0;0;0;2;0;0;1;1;0;1;1; ;Rudy;De Regge;mei;183;79;2;0;1;2;2;2;6;4;2;3;2;4;2;3;4;4;4;4;2;4;4;3;4;5;5;5;1;1;4;2;2;2;3;4;2;2;1;5;5; ;240;120;15;0;0;5;4;2;4;2;1;5;5;4;2;4;4;2;4;3;4;2;4;2; ;65;23	5898354683627;1;0;1;0;0;0;0;60;30;0;0;0;20;0;0;0;90;0;20;110;60;88;48;10;60;420;2100;210;0;140;420;3360;2520;70;70;0;45;30;60;87	5;100;65;36	25;78	125;242;3	45;3	66666666666667;2	66666666666667;2	875;2	25;2	5;2	5;2;29;2	8;4;3;4;3	5;3	66666666666667;4	33333333333333;2	18181818181818;2;2	4;5;2;2;2;2;2;2;1;1;1;1;1;1;1;1;0;1;0;4;0;0;1;1;1;1;2; ;-2;-2;1	30124708863621;2	07921743574657;-2;-2;-2;1	69905685454767;2	68125028508305;-2;-2;-2;1	7782236267661;1	47726599542485;-2;-2;-2;1	30124708863621;-2;-2;-2;2	14615905560482;-2;2	72428406375899;2	72917289212618;2	6020708485543;-2;1	95429076170113;-2;1	30124708863621;1
424;2;1;2;mei;2;1950;9000;16;1;185;84;2;8;3;0;3;4;3; ; ;1; ; ; ;1; ;1; ;2;2;7;3;3;3;2;2;4;4;5;5;5;5;5;4;3;2;2;2;3;3;1;1;3;3;1;3;3;2;3;4;3;2;5;6; ; ; ; ; ;3;5;4;4;2;3;4;5;2;2;3;2;2;4;4;2;4;4;4; ;63;24	5434623813002; ;0;0;1;1;0;0;810;420;0;840;840;630;540;420;0;1230;840;1680;2540;1680;2032;1344;300;420;0;420;810;80;80;560;2670;420;720;80;100;77	5;55;50;87	5;100;50;78	125;71	875; ;4	25;3;3;2	875;2	5;3;2	75;3	33333333333333;5;3;5;5;4	5;5;4	83333333333333;2	5;2	45454545454545;2;3;4	33333333333333;2;2;2;3;3;2	25;0;1;1;0;0;1;1;1;1;1;1;6;1;0;0;1;1;0;1; ;Norbert;D'Hont;mei;184;83;2;1;1;2;2;2;7;3;3;3;3;2;2;2;4;4;3;4;3;3;4;2;3;3;3;4;1;4;1;4;3;4;2;3; ;4;2;5;6;5;15;15;45;120;0;4;3;4;4;2;1;4;4;3;4;4;4;4;4;4;3;5;4;4; ;65;24	515595463138; ;0;0;1;1;0;0;0;0;0;0;0;0;0;0;0;0;0;0;0;0;0;0;0;0;0;0;0;0;0;630;630;0;0;90;100;77	5;50;70;62	5;33	3333333333333;55;79	375;55	2083333333333; ;4	14285714285714;3;2	33333333333333;2	625;2	75;1;3;3;29;2	4;4;3	5;3;3	75;3	5;3	16666666666667;2	8;2	83333333333333;2	75;5	33333333333333;2;2;2;2;3;2;1;0;1;0;1;1;1;1;1;0;1;5;1;1;0;2;0;0;0; ;-2;-2;2	90849038050582;2	62325963061961;-2;2	92428445620351;2	92428445620351;2	79934744296208;2	73240180223891;2	62325963061961;-2;-2;-2;-2;-2;-2;-2;-2;-2;-2;-2;3	08990864227449;2	92428445620351;3	22531186680437;3	30792584088262;3	12840250006354;-2;-2;-2;-2;-2;-2;2	98227575691686;-2; ;2	47713573096112;2
534;2;1;2;mei;2;1954;9030;38;1;170;71;2;6;4;1;1;2;0; ; ;1; ; ; ;2;1;2;1;2;2;6;3;3;3;3;4;4;3;2;2;2;2;2;2;4;3;3;4;4;3;2;4;2;2;2;1;1;3;2;5;2;1;2;5;120;45;15;0;15;3;4;3;2;1;3;4;4;4;3;3;4;3;3;2;3;4;3;4; ;59;24	5674740484429;0;0;1;1;0;150;0;180;0;180;60;60;45;45;10;150;180;240;160;730;685;584;548;0;80;100;750;910;0;50;420;2310;850;80;90;100;77	5;65;70;87	5;100;80;83	125;84	375;167;3	9047619047619;3	33333333333333;2	33333333333333;2	75;3	25;2;2	5;2;2;3	4;2;2;2;2;2;3	5;2	36363636363636;2	16666666666667;2	6;2	66666666666667;2;2;1;2;1;1	75;0;1;0;1;0;0;1;1;0;1;1;4;1;1;0;2;1;0;1; ;Wilfried;Schaubroeck;mei;170;68;2;1;1;2;2;2;7;3;3;3;3; ;3;5;2;2;2;1;1;1;4;2;4;4;4;4;2;2;4;3;2;2;2;2; ;4;2;1;1;5;120;45;45;15;15;5;3;2;2;3;2;4;4;4;2;2;4;2;4;2;4;3;3;4; ;61;23	5294117647059;0;0;1;1;0;360;0;30;315;250;0;0;20;0;0;360;345;250;20;975;640;780;512;0;270;105;900;0;0;450;420;2145;1005;270;90;100;77	5;70;75;87	5;100;75;84	375;84	375;207;4	15789473684211;3	33333333333333;3;2	42857142857143;3	5;3;2	5;2;30;3	5;1	5;1	5;1	5;1	5;1	5;3	66666666666667;2	5;2	5;2	5;2	33333333333333;2;2;2;2;2;2;1;0;0;1;1;0;1;1;0;0;1;3;1;0;0;1;1;0;1; ;2	17612021105609;-2;2	25529663190434;-2;2	25529663190434;1	7782236267661;1	7782236267661;1	65330901293848;1	65330901293848;1	00043407747932;2	55631456433535;-2;1	47726599542485;2
222;2;1;2;mei;2;1953;9000;25;1;180;70;1;8;4;1;4;0;0;3;2018; ;9;-6;-58;1; ;2;2;2;2;7;4;3;4;3;4;4;1; ;4;4; ;2;2;4;4;3;2;2;2;4;1;1;1;3;4;2;5;2;4;2; ; ; ; ; ; ; ; ;2;3;2;2;1;4;5;4;4;3;5;4;3;2;2;3;4;4;3; ;60;21	6049382716049; ;0;0;0;0;0;0;0;80;0;100;0;80;0;0;0;80;100;80;260;100;208;80;10;80;840;1680;840;70;0;420;3940;2520;90;70;25;55;25;55;62	5;100;70;43	75;71	875;131;4;4;3;2	625;2	75; ;2	75;1	66666666666667;0;3	2; ;3;3;3;3;2	83333333333333;2	63636363636364;2	33333333333333;3; ;1;1;1;1;1;1;0;0;0;1;0;0;1;1;0;0;0;2;0;0;1;1;1;0;1; ;Jacques;Temmerman;mei;182;75;1;1;1;2;2;2;7;4;4;3;3;4;2;5; ;4;3; ;1;1;5;4;3;2;1;1;5;2;2;1;3;4;2;5;2;4;2; ;2; ;120;300;45;15;240;5;1;4;1;3;2;5;5;4;2;5;4;2;2;4;3;3;4;4; ;62;22	6421929718633;0;0;0;0;0;0;0;0;90;0;10;0;0;0;0;0;90;10;0;100;10;80;8;30;75;3360;0;1260;0;0;175;4900;3360;105;60;0;67	5;25;65;100;100;75;38	125;85;281;3	95;4;3;2	875;2	75;2	5;3;1	33333333333333;32;3	4; ;2	5;2;2	5;2	25;2	66666666666667;2	90909090909091;2	83333333333333;3;2;2;2;1;1;2;1	5;1;0;0;0;1;0;0;1;0;0;0;1;1;0;1;2;1;0;1; ;-2;-2;-2;1	90314427040954;-2;2	00004342727686;-2;1	90314427040954;-2;-2;-2;-2;-2;1	95429076170113;-2;1	00043407747932;-2;-2;-2;-2;-2;1	90314427040954;2	00004342727686;1	90314427040954;2	31808421400326;1	90314427040954;-2;1	95429076170113;1	00043407747932;-2;1	90314427040954;	903632516084238;-2;-2; ;1	00043407747932;1	90314427040954;2	92428445620351;3	22531186680437;2	92428445620351;1	84516007765195;-2;2	62325963061961;3
434;2;1;2;december;2;1951;9040;10;1;180;102;2;10;2;1;1;0;0;8;2016; ;4;-4;-44;1; ;1;2;2;2;6;4;3;3;2;3;4;4;5;5;5;2;2;2;5;5;2;5;3;1;3;2;2;2;3;2;2;2;2;2;2;3; ; ; ; ; ; ; ;3;4;3;2;1;3;4;4;4;4;4;3;4;2;2;4;2;3;2; ;62;31	4814814814815; ;0;1;0;0;0;0;0;0;0;45;0;60;0;0;0;0;45;60;105;45;84;36;0;120;420;1260;420;0;225;840;3285;1680;120;90;0;67	5;40;50;100;100;65;49	375;78	75;156;3	05;2	66666666666667;3	66666666666667;2	375;1	5;2	5;2	75;1;5;3	2;3	5;3	5;3	5;3	5;3	5;3	5;2	18181818181818;2	33333333333333;2;3;3;2;2;2;3;2	25;0;1;0;1;0;0;1;0;0;0;1;2;0;0;0;0;1;0;1; ;Patrick;Tollenaire;dec;180;105;2;1;1;2;1;2;7;4;3;4;3;3;2;3;4; ;4;3; ; ;5;5;3;5;4;2;3;1;2;2;4;3;3;3;2;2;2;5; ; ;240;45;45;15;45;3;2;3;2;3;3;5;5;3;4;4;3;4;2;2;2;2;4;2; ;64;32	4074074074074;0;0;1;0;0;0;0;0;0;0;0;0;0;125;0;0;0;0;125;125;125;100;100;20;50;245;1260;630;0;225;315;2745;1505;70;85;100;100;55;60;75;66	6666666666667;65;85;66	6666666666667;156;2	85;2	66666666666667;2	33333333333333;2	125;1	5;2	5;3;1	33333333333333;28;3;3	5; ;4;3	5;3	66666666666667;4;2	45454545454545;2	5;2	4;5;3;2;3;3;3;2	75;0;0;0;1;0;0;1;1;0;1;1;4;0;0;1;1;1;1;2; ;-2;-2;-2;-2;-2;1	65330901293848;-2;1	7782236267661;-2;-2;-2;-2;-2;-2;-2;-2;-2;-2;2	09694475517694;-2;-2;-2;1	65330901293848;1	7782236267661;1	92433098470868;1	55642312137129;-2;-2;-2;2	09694475517694;2	00004342727686;2	00004342727686;-2;2	09694475517694; ;-2;2
235;2;1;2;december;2;1954;9000;1;1;163;62;1;8;4; ;4;1; ;11;2014; ;1;-2;-23;2;2;1;2;2;2;6;3;5;3;1;3;1;1;3; ;3;3;1;3;4;2;2;3;3;1;3;3;5;4;4;5;4;5;5;5;4;3;3; ; ; ; ; ; ;5;5;4;4;1;1;1;5;3;2;2;3;5;5;3;5;5;5;5; ;59;23	3354661447552; ;0;0;1; ;0;0;0;630;0;840;0;300;0;0;0;630;840;300;1770;840;1416;672;900;0;0;1260;1995;0;0;315;4470;1260;900;25;0;45;35;60;37	5;100;80;26	25;69	375; ;3	9;3	33333333333333;2	33333333333333;2	75;2	5;2;2	75;3	33333333333333;1;1	8;3;1;3;2	33333333333333;2	6;2	5;4	27272727272727;4;4	6;3;2;2;2;1;3;1	75;1;1;1;0;1;0;1;1;0;0;0;2;0;0;0;0;1;1;2; ;Jean-Pierre;Van Kut;dec;162;60;2;0;1;999;2;2;7;3;4;1;1;1;1;5; ; ; ; ; ; ;5;1;3;3;5;3;4;2;2;4;4;5;1;4;999;1;1;1;1;1;240;0;120;0;0;5;1;2;3;1;1;5;3;4;3;4;1;2;5;3;5;5;3;2; ;61;22	8623685413809;0; ;0;0;0;0;0;0;420;0;0;0;420;0;0;0;420;0;420;840;0;672;0;60;0;0;2100;2100;840;0;630;5730;2100;60;45;25;45;20;40;37	5;0;55;33	75;33	125; ;3	44444444444444;3	33333333333333;3	66666666666667;3	125;1	75;2	5;2	5;3	33333333333333;31;1	8; ; ; ; ; ;3	33333333333333;2	8;3	5;1	75;1;3;3;3;2;2;2	75;1;0;0;1;1;0;1;1;0;0;0;2;0;0;0;0;0;0;0; ;-2;-2;-2;2	79934744296208;-2;2	92428445620351;-2;2	47713573096112;-2;-2;-2;-2;-2;2	62325963061961;-2;-2;-2;2	62325963061961;-2;-2;-2;2	79934744296208;2	92428445620351;2	47713573096112;3	15106632039435;2	82737573572124;-2;2	62325963061961;-2;2	62325963061961;2	82737573572124;-2;-2;-2; ;2
152;2;1;2;december;2;1953;9030;32;1;167;65;2;7;3;1;1;2;0;10;2014; ;2;-2;-22;2;1;2;2;2;2;7;2;3;5;5;5;5;4;1;1;1;3;2;5;5;5;5;5;5;4;1;3;2;1;1;1;1;1;1;1;1;1;5;4;300;45;15;0;0;3;4;4;3;1;1;5;5;3;4;3;2;3;4;3;4;4;4;3; ;60;23	3066800530675;1;0;1;1;0;0;0;420;0;120;0;40;0;0;0;0;420;120;40;580;580;464;464;450;120;210;840;0;0;75;140;1835;1050;570;80;100;100;70;50;50;0;40;87	5;35;204;3	2;3;3;2	5;2	75;2	5;2	25;2;3;4	8;2;1	5;3;1	75;2	16666666666667;4	83333333333333;1	27272727272727;1	5;1;3	33333333333333;3;2;1;2;1;2;0;1;0;0;1;0;1;1;0;1;0;3;1;0;0;1;0;0;0; ;Freddy;Dupré;dec;168;63;2;1;1;2;2;2;7;2;3;5;5;5;1;1;5;2;4;2;2;4;5;5;5;5;5;5;1;1;1;1;1;1;1;1;1;1;1;1;5;4;300;15;15;0;0;3;4;3;4;2;1;5;5;3;4;4;4;4;4;4;4;2;4;4; ;62;22	3214285714286;1;0;1;0;1;0;0;225;0;180;120;120;0; ; ;0;225;300; ; ; ; ; ;0;150;210;1680;0;0;210;210;2460;1890;150;100;100;100;80;55;62	5;0;35;95;38	125; ;2	45;2	66666666666667;2	66666666666667;2	5;2	75;3;2	25;2;30;3	4;3	5;2;4;2	75;3	16666666666667;5;1;1;1;3	33333333333333;2;2;1;2;2;1	75;0;1;1;1;1;1;1;1;0;0;0;3;1;0;1;2;0;1;1; ;-2;-2;2	62325963061961;-2;2	07921743574657;-2;1	602168551379;-2;-2;-2;-2;-2;2	35220181965942;-2;2	25529663190434;2	07921743574657;2	07921743574657;-2; ; ;-2;2	62325963061961;2	07921743574657;1	602168551379;2	66652734024889;2	66652734024889;-2;2	35220181965942;2	47713573096112; ; ; ;-2; ; ;2	6532221646566;2	07921743574657;2	32223997493115;2	92428445620351;-2;-2;1	87511916546257;2
233;2;1;2;mei;2;1951;9050;35;2;172;78;2;6;4;1;1;3;2;1;2015; ;11;-3;-20;1; ;1;1; ; ;8;3;3;5;4;5;4;3;4;4;4;4;4;4;4;4;4;4;4;1;1;3;2;2;3;1;1;1;2;2;2;5; ;5;45;300;120;0;45;4;5;5;4;1;1;5;1;4;2;2;3;1;2;2;1;2;5;4; ;62;26	3656030286641;0;0;1;1;1;1200;600;0;0;480;480;0;0;0;0;1800;0;960;0;2540;1680;2032;1344;0;0;0;0;0;0;0;840;840;0;0;94	4444444444444;100;90;65;65;100;100;100;87	3611111111111;91	25;122;2	6;4;2;2	75;2	5;2;2	66666666666667;2;2;4	2;4;4;4;4;4;3	5;1	81818181818182;2;1	6;5;3;3;2;2;3;2	5;1;1;1;0;1;0;1;1;0;0;1;3;1;0;1;2;1;0;1; ;Jean-Marc;Urbain;mei; ;74;2;1;1;2;2;2;8;2;2;4;3;4;2;3;5;5;5;5;5;5;5;3;4;4;4;2;1;1;1;1;2;1;1;1;1;1;1;5;3;3;0;300;300;15;45;5;4;5;5;1;5;5;1;4;1;2;2;1;2;3;1;1;5;5; ;64; ;0;0;1;1;1;0;0;20;30;180;480;30;30;0;0;0;50;660;60;770;710;616;568;0;1680;960;2700;720;0;0;840;6720;3360;1680;94	4444444444444;100;80;75;90;100;100;95;87	3611111111111;96	25;124;3	04761904761905;3;2	33333333333333;3;2	5;2;2;2	33333333333333;28;3	2;5;5;5;5;5;3	66666666666667;1	09090909090909;1	16666666666667;1;3	66666666666667;3;3;2;2;2;2	5;1;1;1;0;0;0;1;1;0;0;1;3;0;0;1;1;0;0;0; ;3	07918486515323;2	77815848856469;-2;-2;2	68125028508305;2	68125028508305;-2;-2;-2;-2;-2;-2;1	30124708863621;1	47726599542485;2	25529663190434;2	68125028508305;1	47726599542485;1	47726599542485;-2;-2;3	25527491784373;-2;2	98227575691686;-2;3	30792584088262;3	12840250006354;-2;1	69905685454767;2	81955051571144;1	7782236267661;2	7895877623423;2	75435598167332;-2;-2; ;-2;-2;-2;-2;-2;-2;-2;2	92428445620351;2	92428445620351;-2;-2;-2;3	22531186680437;2	98227575691686;3
122;2;1;2;mei;2;1953;9031;6;1;173;80;2;6;4;2;5;2;3;1;2015; ;11;-3;-20;1;1;2;1;1;2;6	5;3;3;3;2;4;5;2;4;4; ;3; ; ;5;4;4;4;4;5;1;2;1;1;2;1;1;1;1;1;1;5;5;6;45;120;120;15;45;3;5;5;4;1;3;5;4;4;2;3;2; ;3;1;4;3;4;2; ;60;26	7299274950717;0;0;1;1;1;1200;600;120;90;120;180;90;0;840;840;1800;210;300;1680;2540;1680;2032;1344;0;420;420;3360;3000;0;0;630;6720;3360;420;100;100;67	5;60;80;100;100;85;81	875;91	25;145;2	42105263157895;3;2	33333333333333;2	25;2	5;1;2;1	66666666666667;1;3	2;3	5;4; ;3	66666666666667;3	66666666666667;4	33333333333333;1	18181818181818;1	33333333333333;1;5	33333333333333;3;2;1;2;3;2;0;1;1;0;0;0;1;1;0;0;0;2;0;0;1;1;0;0;0; ;Eric;Geurs;mei;173;78;2;2;1;2;2;2;8;3;3;3;2;4;4;5;5;5;5;5;5;5;5;5;5;5;5;2;1;1;1;1;1;1;1;1; ;1;1;5;5;7;45;300;120;15;15;5;5;5;5;1;3;5;5;4;2;2;4;3;3;1;4;2;4;4; ;62;26	0616793076949;0;0;1;1;1;0;0;600;0;60;360;480;0;0;0;0;600;420;480;1500;1500;1200;1200;0;0;840;1260;0;0;0;1260;3360;2100;0;95;100;67	5;60;85;100;100;85;80	625;92	5; ;2	3;3;2	66666666666667;2	25;3;3	5;2	25;1	66666666666667;30;3	6;5;5;5;5;5;4	5;1;1;1;5	66666666666667;3;2;2;2;2;2	25;1;1;1;0;0;1;1;1;0;1;1;5;0;1;1;2;1;0;1; ;3	07918486515323;2	77815848856469;2	07921743574657;1	95429076170113;2	07921743574657;2	25529663190434;1	95429076170113;-2;2	92428445620351;2	92428445620351;-2;-2;2	77815848856469;-2;1	7782236267661;2	55631456433535;2	68125028508305;-2;-2;-2;3	25527491784373;2	32223997493115;2	47713573096112;3	22531186680437;3
118;2;1;2;mei;2;1950;9041;6;1;185;92;1;6;1;2;5;0;0;12;2014; ;0;-2;-19;1; ;1;2;2;2;7;3;3;4;3;5;1; ; ; ; ; ; ; ;2;2;1;1;3;1;1;4;1;1;1;1;4;2;1;2;3;1;5; ;300;15;0;0;0;1;2;4;2;2;1;4;4;3;2;2;4;2;2;2;4;2;4;4; ;63;26	8809349890431;0;0;1;0;0;0;0;0;0;0;0;0;0;0;0;0;0;0;0;0;0;0;0;0;180;0;1680;0;0;120;525;2505;1680;180;100;100;100;65;80;100;100;80;91	25;90; ;2	15789473684211;3	66666666666667;2	66666666666667;2	5;2	5; ;2	5;1;0;3	25; ; ; ; ; ;1	66666666666667;1	90909090909091;1	5;2	4;3;2;2;2;2;1;2;0;0;0;0;1;0;0;0;0;0;0;0;0;0;0;0;0;0;0; ;Eric;De Clercq;mei;187;90;1;1;1;2;2;2;8;2;3;4;4;5;1;1;2;2;2;5;5;5;4;4;4;4;4;3;2;2;2;2;2;2;2;2; ;2;2;1; ; ;300;0;0;0;0;4;4;4;3;2;1;4;4;4;2;3;3;2;2;2;4;1;4;2; ;65;25	7370814149675;0;0;1;1;0;0;0;0;0;0;0;180;0;0;0;0;0;0;180;180;180;144;144;0;420;0;2100;0;0;0;630;3150;2100;420;100;100;100;75;90;100;100;75;93	75;91	25;101;3	18181818181818;3	33333333333333;2	66666666666667;2	875;2	25; ;2	25;2;32;3;3	5;3	5;3	5;3	5;3	5;3	83333333333333;2;2;2;1;2;2;2;2;2;2;1;1;0;0;1;0;0;0;0;0;0;0;0;0;0;0;0;1;1; ;-2;-2;-2;-2;-2;-2;-2;-2;-2;-2;-2;-2;-2;-2;-2;-2;2	25529663190434;-2;-2;-2;-2;-2;-2;-2;-2;-2;-2;-2;-2;2	25529663190434;2	15839265038712;2	15839265038712;-2;-2; ;-2;2	25529663190434;-2;3	22531186680437;-2;-2;2	07921743574657;2	72016757560302;3	39880946391031;3	22531186680437;2	25529663190434;-2;2	62325963061961;-2;3	32222136279796;-2;-2;-2;2	79934744296208;3	49831193250005;3	32222136279796;2	62325963061961;2	25529663190434;0;0;0
375;2;1;2;mei;2;1954;9031;18;1;175;72;2;7;4;2;1;1;0;11;2014; ;1;-2;-18;2;1;1;1;1;2;7;3;3;5;3;4;5;3;1;2;1;4;2;2;5;5;2;4;3;1;1;4;4;2;3;2;1;3;2;3;1;7; ;7;45;300;240;15;120;3;4;4;3;1;2;4;5;4;3;3;4;1;3;2;5;3;5;2; ;59;23	5102040816327;1;0;1;1;0;120;180;0;210;0;360;0;210;240;0;300;210;360;450;1320;720;1056;576;0;1470;120;90;270;0;0;1155;3105;210;1470;85;75;57	5;55;75;87	5;100;80;68	125;85	625;101;1	47619047619048;2	33333333333333;1	33333333333333;1	875;3	75;2	5;1	75;1	66666666666667;5;4;2	5;2;1	5;2	25;2;3	33333333333333;2	36363636363636;2	66666666666667;2;7;3;2;2;2;2;2	25;0;1;0;0;1;0;1;1;0;0;1;3;0;0;1;1;1;0;1; ;Marnix;Ghyselinck;mei;174;72;2;2;1;2;1;2;8;3;3;5;4;5;1;2;1;2;2;1;1;1;4;4;4;4;3;1;3;3;2;2;1;2;1;2; ;1;1;1;1;7;45;300;120;15;15;2;2;4;3;1;3;5;5;3;3;3;4;3;2;1;5;3;3;2; ;61;23	7812128418549;1;0;1;1;0;0;0;0;0;180;840;0;0;0;0;0;0;1020;0;1020;1020;816;816;0;630;450;1050;180;0;180;630;3120;1500;630;90;75;67	5;55;55;62	5;0;30;71	875;36	875;101;1	45;2;2;1	875;3	75;2;1	75;1;4;3	4;1;1	5;1	5;1	25;1	33333333333333;3	33333333333333;1	8;2	16666666666667;1	25;3;2;2;2;3;2;2	25;0;0;0;0;0;0;0;0;0;0;1;1;0;0;1;1;0;0;0; ;2	07921743574657;2	25529663190434;-2;2	32223997493115;-2;2	55631456433535;-2;2	32223997493115;2	38022933693804;-2;-2;-2;-2;-2;2	25529663190434;2	92428445620351;-2;-2;-2;-2;2	47713573096112;2	32223997493115;2
59;2;1;2;december;2;1954;9041;14;1;174;83;2;7;5;2;1;2;3;5;2014; ;7;-2;-17;2;1;3;1;1; ;7;3;2;3;3;3;1;1;5;5;5;5;5;5;5;5;5;5;5;2;1;3;1;1;5;1;1;5;1;1;1;6;6;6;240;120;120;0;0;5;5;1;5;1;1;5;5;4;1;1;5;1;2;1;5;3;5;5; ;59;27	4144536926939;1;0;1;1;1;0;0;0;420;0;0;840;0;0;0;0;420;0;840;1260;840;1008;672;0;1680;0;1680;0;0;0;1680;5040;1680;1680;85;100;80;90;75;100;100;65;88	75;85;206;2	57142857142857;3	33333333333333;3	33333333333333;2	125;1	75;2	5;3	25;2;4;2	2;5;5;5;5;5;4	5;1	90909090909091;2;1	8;6;3;3;3;1;3;2	5;1;1;1;1;1;0;1;1;1;1;1;5;0;0;1;1;0;0;0; ;Carlo;De Waele;dec;174;82;2;3;3;1;999;999;9;3;3;3;3;4;3;3;5;5;5;5;5;5;5;4;3;5;5;1;1;1;1;1;3;1;1;3;1;1;1;7; ;6;240;45;120;15;15;5;4;3;1;1;1;5;5;3;1;3;5;3;3;3;5;3;5;5; ;61;27	0841590698903;1;0;1;1;1;0;0;0;200;0;0;360;0;0;0;0;200;0;360;560;360;448;288;0;1100;210;1680;0;240;0;1680;4910;1890;1100;85;100;100;80;90;100;100;85;91	25;93	75;306;2	1;2	66666666666667;3;1	625;1	5;2	5;3	25;1	66666666666667;28;3	2;5;5;5;5;5;3	83333333333333;1	36363636363636;1	33333333333333;1	4;6	5;3;3;3;1;3;2	5;1;1;0;1;1;0;1;0;0;0;1;2;0;0;1;1;0;1;1; ;-2;-2;-2;2	62325963061961;-2;-2;2	92428445620351;-2;-2;-2;-2;-2;-2;2	30105170984523;-2;-2;2	55631456433535;-2;-2;-2;-2;2	62325963061961;-2;2	92428445620351;3	00346484056514;2	82737573572124;-2;2	30105170984523;-2;2	55631456433535;2	65128770796321;2	45940756716695;-2;-2; ;-2;3	22531186680437;-2;3	22531186680437;-2;-2;-2;3	22531186680437;3	70243139814007;3	22531186680437;3	22531186680437;-2;3
154;2;1;2;december;2;1954;9040;12;1;178;83;2;2;3;1;1;0;0;3;2014; ;9;-2;-15;1; ; ;1;1;1;6;3;3;2;1;3;3;2;5;2;2;5;2;2;4;3;5;4;5;1;1;1;1;1;1;1;1;1;3;2;2;1; ; ;120;240;45;15;0;3;4;4;4;2;1;4;5;2;2;3;2;2;2;4;4;4;3;4; ;59;26	1961873500821;1;0;1;0;0;180;40;0;0;60;0;105;90;0;0;220;0;60;195;475;345;380;276;0;210;30;525;0;0;0;735;1500;555;210;100;100;90;60;75;100;100;75;87	5;87	5;137;2	15;2	66666666666667;2	33333333333333;2;2	5;2	5;2	5;2;4;2	2;5;2;2;3	5;3;3	66666666666667;1	36363636363636;1;1	8;1;3;3;2;3;2;2	75;0;1;1;0;1;0;1;1;0;1;1;4;0;0;0;0;1;0;1; ;Freddy;Grypdonck;dec;178;83;1;1;1;2;1;2;7;3;3;2;2;3;3;4;5; ; ;4; ;4;4;4;4;4;4;2;1;1;1;1;1;1;1;1;2;2;1;1;6; ;45;300;15;45;45;5;4;4;4;2;2;5;5;3;4;3;4;2;4;2;4;4;4;4; ;61;26	1961873500821; ;0;1;0;0;0;0;0;210;600;175;105;125;240;160;0;210;775;630;1615;1280;1292;1024;0;210;105;2450;1050;140;0;630;4585;2555;210;100;100;90;60;90;100;100;90;87	5;95;137;1	6;2	66666666666667;2	33333333333333;2	5;3;2	5;2	5;2;27;2	8;4	5; ;4;4	5;4	33333333333333;3	66666666666667;1	18181818181818;1;1	4;3	5;3;3;2;2;2;2	5;1;1;1;0;1;1;1;1;0;0;1;4;0;0;0;0;1;1;2; ;2	25529663190434;1	602168551379;-2;-2;1	7782236267661;-2;2	0212306584797;1	95429076170113;-2;-2;-2;-2;-2;2	32223997493115;2	77815848856469;2	24306286480481;2	0212306584797;2	09694475517694;2	38022933693804;2	20414712521285;2	34244242103184;-2;1	7782236267661;2	29005688230337;2	57979502526859;2	44092481708748;-2;2
53;2;1;2;december;2;1963;9041;31;1;190;117;2;2;5;1;1;1;2;1;2014; ;11;-2;-13;2; ;2;1;1;2;4;3;2;4;2;4;3;1;2;2;2;5;5;5;5;5;5;5;5;3;1;1;1;1;1;1;1;1;1;3;1;5;5;5;240;120;45;15;15;3;4;4;3;1;2;5;5;4;2;2;4;2;4;2;5;2;3;4; ;50;32	409972299169;1;0;1;1;1;80;75;320;280;90;60;120;270;0;0;155;600;150;390;1295;670;1036;536;35;100;770;420;420;40;80;840;2705;1190;135;75;100;57	5;75;95;100;100;80;76	875;93	75; ;3;3	66666666666667;3	66666666666667;2	25;1	25;2	5;3	5;1	66666666666667;4;2	8;3	5;3	5;3	5;3	5;3	5;4	66666666666667;1	18181818181818;1;1	4;5;3;3;2;2;2;2	5;0;1;0;0;1;0;1;1;0;1;1;4;0;0;1;1;1;0;1; ;Bertrand;Van Der Sypt;dec;189;119;2;1;1;1;1;2;5;3;2;3;2;3;3;2;2;1;2;5;4;4;4;4;4;4;5;4;1;1;1;1;3;1;1;1;1;3;1;5;5;6;240;120;45;0;0;5;4;4;3;1;1;5;5;4;2;2;4;2;4;2;5;2;4;4; ;62;33	3137370174407;1;0;1;1;1;320;240;150;100;60;120;120;150;60;0;560;250;180;330;1320;830;1056;664;40;70;420;1050;1260;90;150;630;3710;1470;110;75;100;45;70;85;100;100;85;72	5;92	5;154;3	42857142857143;3	33333333333333;3	33333333333333;1	75;1;2	5;3	25;1	33333333333333;27;2	6;3	5;2	5;3;3;3;4	16666666666667;1	36363636363636;1	33333333333333;1	4;5	33333333333333;3;3;3;2;2;2	75;1;1;0;0;1;0;1;1;0;1;1;4;1;0;1;2;1;1;2; ;1	90314427040954;1	87511916546257;2	50516354981041;2	44717354158246;1	95429076170113;1	7782236267661;2	07921743574657;2	43137984884194;-2;-2;2	50516354981041;2
315;2;1;2;mei;2;1953;9000;4;1;160;62;2;7;5;1;1;1;3;6;2014; ;6;-2;-13;1; ;1;1;1;2;8;2;3;4;2;5;5;2;5;5;4;5;5; ;5;4;3;5;5;2;1;1;1;1;1;1;1;1;1;1;1;4; ;5;300;0;0;0;0;4;5;1;4;1;1;5;5;3;1;3;2;1;5;1;5;3;5;2; ;60;24	21875;1;0;1;1;1;0;0;40;180;0;15;60;90;60;450;0;220;15;660;895;625;716;500;0;180;105;450;840;0;45;630;2250;555;180;95;100;70;75;80;100;100;90;85;92	5;304;4	25;4;4;2	875;1	75;2	5;2	75;1	66666666666667;2;3	6;5;5;4;5;4	8;4;1;1;1;4	5;3;3;2;3;3;2	75;1;1;1;1;1;0;1;1;0;1;0;3;0;0;1;1;1;0;1; ;Lucas;Vanderstraeten;mei;160;163;2;1;2;1;1;2;8;1;3;4;3;4;2;4;5; ; ;5;3;4;5;4;4;5;5;3;1;1;1;1;1;1;1;1; ;1;1;1; ;6;240;45;15;0;0;5;4;4;3;1;1;5;4;4;3;2;4;2;4;2;5;2;5;4; ;62;63	671875;1;0;1;1;1;30;0;60;0;300;120;240;0;0;600;30;60;420;840;1350;1350;1080;1080;0;180;210;540;540;630;15;525;2640;750;180;100;100;100;90;90;100;100;100;97	5;97	5;304;4	14285714285714;4;3	33333333333333;2	625;2	5;2;2	25;1	66666666666667;28;3	4;5;3;4;4	33333333333333;4	25;4	33333333333333;1;1;1;3	5;3;3;2;3;3;2	75;1;1;0;0;1;0;1;1;0;1;1;4;0;0;1;1;1;0;1; ;-2;-2;1	602168551379;2	25529663190434;-2;1	17638069224327;1	7782236267661;1	95429076170113;1	7782236267661;2	6532221646566;1	47726599542485;-2;1	7782236267661;-2;2	47713573096112;2	07921743574657;2	38022933693804;-2;-2;2	77815848856469;-2;2	34244242103184;1	17638069224327;2	81955051571144;2	85491908783089;2	6989786901388;1	47726599542485;1	7782236267661;2	62325963061961;2	92428445620351;3
269;2;1;2;mei;2;1954;9050;33;1;168;81;2;2;3;2;1;0;1;6;2014; ;6;-2;-13;1; ;2;2;1;2;7;3;3;4;3;1;2;2;5;5;5;2;2;2;3;4;4;4;4;3;2;2;2;3;3;3;2;3;2;2;2;1;3;3; ; ; ; ; ;5;4;5;4;1;1;4;4;4;3;2;2;2;2;2;4;3;5;4; ;59;28	6989795918367;1;0;1;0;1;0;0;0;525;0;150;0;525;0;0;0;525;150;525;1200;150;960;120;60;735;600;1890;0;0;540;525;4350;2490;795;75;100;77	5;55;55;87	5;100;70;76	875;78	125; ;4	15789473684211;4;4;3;2	75;2	5;3;2	33333333333333;2;2	4;3	5;3	5;3	5;3	5;3	5;3	66666666666667;2	36363636363636;2	5;2	2;2	33333333333333;2;2;2;2;2;2;1;1;1;0;1;0;0;1;0;0;0;1;0;0;0;0;0;1;1; ;Julien;Van Acker;mei;169;80;2;2;1;2;1;2;7;3;3;4;4;4;3;2;4;4;4;4;3;3;4;4;4;4;4;3;3;3;2;2;3;2;2;1;1;3;3;1;2;5;120;240;120;15;15;5;5;5;4;1;5;4;4;5;4;1;3;2;4;3;5;3;5;5; ;61;28	0102237316621;1;0;1;1;1;0;0;0;840;0;840;0;630;0;0;0;840;840;630;2310;840;1848;672;90;630;1260;2100;1260;0;720;840;6720;3360;720;95;100;100;60;85;100;100;90;88	75;93	75; ;4	2;4;2;2	625;2	25;2	5;2	75;2	33333333333333;30;3	4;4;3	5;3	5;3	75;3	66666666666667;3	83333333333333;2	27272727272727;2	5;2;2	66666666666667;2;2;1;1;2;1	5;1;1;1;0;0;0;0;1;0;0;1;2;0;0;0;0;0;0;0; ;-2;-2;-2;2	72016757560302;-2;2	17612021105609;-2;2	72016757560302;-2;-2;-2;-2;-2;2	92428445620351;-2;2	92428445620351;-2;2	79934744296208;-2;-2;-2;2	72016757560302;2	17612021105609;2	72016757560302;2	98227575691686;2
38;2;1;2;mei;2;1952;9050;33;1;176;86;1;6;1;1;1;1;1;4;2014; ;8;-2;-11;1;1;1;1;1;2;6	5;3;3;2;2;3;3;3;2;2;2;2;2;2;4;4;3;3;4;3;3;3;3;4;4;2;2;2;3;2;3;1;3;5;45;300;45;120;120;4;5;4;2;5;2;5;5;4;1;2;2;1;4;2;2;4;4;4; ;61;27	7634297520661;0;0;1;1;1;1200;600;120;90;240;0;0;180;0;0;1800;210;240;180;2430;1560;1944;1248;0;300;0;1260;120;0;300;840;2820;1260;300;100;100;100;55;60;87	5;100;80;88	75;81	875;154;2	42857142857143;3;2	66666666666667;5	125;1	25;2	5;3;3;6;2	6;2;2;2;2;2;3	5;2	81818181818182;3	16666666666667;2	4;3;3;2;2;2;2;2	25;1;1;0;0;1;0;1;1;0;0;1;3;0;0;1;1;1;1;2; ;Antonio;Colpaert;mei;190;89;1;0;3;1;1;2;8;3;3;3;2;3;3;3;3;3;3;3;3;3;3;3;4;4;4;3;2;3;3;3;3; ;2;2;3;2;2;4;3;7;120;300;45;300;300;4;3;3;2;5;3;5;5;4;2;2;4;2;3;2;4;3;4;4; ;63;24	6537396121884;0;0;1;1;1;480;0;120;150;1080;240;0;60;0;0;480;270;1320;60;2130;1680;1704;1344;60;0;0;1680;120;0;120;630;2610;1680;60;90;100;67	5;50;85;100;100;90;76	875;93	75;317;2	6;3;3	33333333333333;2	625;1	75;2	5;3;2	33333333333333;26;2	8;3;3;3;3;3;3	5;2	5;2	8;2	2;4	66666666666667;2;2;2;2;3;2;1;0;0;1;0;0;1;1;0;1;1;4;0;0;0;0;0;1;1; ;3	07918486515323;2	77815848856469;2	07921743574657;1	95429076170113;2	38022933693804;-2;-2;2	25529663190434;-2;-2;2	68125028508305;-2;2	07921743574657;2	17612021105609;3	03342777671354;2	38022933693804;-2;1	7782236267661;-2;-2;3	25527491784373;2	32223997493115;2	38022933693804;2	25529663190434;3	28869849460962;3
119;2;1;2;mei;2;1949;9000;6;1;174;80;1;6;1;1;1;1;1;3;2014; ;9;-2;-10;1; ;2;1;1;1;8;3;3;3;1;3;4;2;3;1;1;5;1;1;5;4;3;3;5;2;1;2;2;2;3;1;1;3; ;3;1;7; ;7;15;120;240;0;0;2;5;3;3;1;3;5;5;4;2;2;1;1;4;2;4;4;4;4; ;64;26	4235698242833;0;0;1;1;1;300;280;0;525;0;0;0;630;0;0;580;525;0;630;1735;300;1388;240;75;450;0;2100;0;0;0;630;3255;2100;525;65;50;22	5;65;70;87	5;100;85;50	625;85	625;329;4	2;3	66666666666667;3;2	5;1	75;1;3	5;2	66666666666667;3;2	6;4;1;1;2	5;2;3	66666666666667;1	9;1	83333333333333;2;7;3;2;1;1;3;1	75;0;1;0;1;0;0;1;1;0;1;1;4;0;0;1;1;0;0;0; ;Eric;De Jonghe;mei;174;82;1;1;2;1;1;1;5;3;4;3;2;3;3;4;4;4;4;4;3;2;4;4;3;3;4;1;1;1;1;1;2;1;3;5;1;4;1;6; ;6;15;120;240;0;0;5;1;2;3;2;4;5;5;4;2;2;2;2;3;2;3;4;4;2; ;66;27	0841590698903;0;0;1;1;1;150;0;0;540;0;0;0;660;0;0;150;540;0;660;1350;150;1080;120;5;840;420;0;2520;0;0;420;4205;420;845;55;25;0;30;60;62	5;100;65;27	5;71	875;209;3	85714285714286;4;3;2	5;2	5;3;2	75;2	66666666666667;29;3;4;3	5;3;3	75;3	5;3	16666666666667;1	90909090909091;1	16666666666667;2	8;6;3;2;1;1;2;1	75;1;0;0;1;0;0;1;1;0;1;1;4;0;0;1;1;0;1;1; ;2	47713573096112;2	44717354158246;-2;2	72016757560302;-2;-2;-2;2	79934744296208;-2;-2;2	17612021105609;-2;-2;2	73240180223891;-2;-2;-2;2	81955051571144;-2;-2;2	76343548133428;2	72016757560302;-2;2	79934744296208;3	14239259503035;2	38022933693804;2	17612021105609;2	73240180223891;-2;2	81955051571144;3
444;2;1;2;mei;2;1949;9052;6;1;186;84;2;2;5;1;4;0;0;3;2014; ;9;-2;-10;1; ;1;1;2;2;6;3;4;4;2;3;2;2; ;4;2; ;2;2;2;4;4;3;2;2;4;4;2;2;2;2;2;1;1;2;4; ;2; ;120;0;15;0;0;1;4;4;2;2;2;4;4;3;4;4;3;4;2;3;4;3;4;4; ;64;24	2802636142907;1;0;0;0;0;0;0;0;0;360;0;0;0;0;0;0;0;360;0;360;360;288;288;0;420;360;840;420;0;0;840;2880;1200;420;85;100;57	5;55;75;100;100;75;74	375;87	5;125;1	0952380952381;1	66666666666667;2	33333333333333;2;3;2	5;1	5;1;3;2	6; ;3;2;3;2	5;2	83333333333333;2	36363636363636;2	66666666666667;2;2;2;1;1;1;2;1	25;0;1;0;0;1;0;0;0;0;0;0;0;0;0;0;0;1;0;1; ;Philippe;Flachet;mei;186;73;2;1;1;2;2;2;6;3;3;4;2;4;4;2; ;2;2; ;2;2;4;3;4;3;3;2;3;4;2;2;2;2;2;1;1;2;1; ;5; ;120;15;15;15;0;5;3;3;2;2;2;4;4;3;4;4;4;4;2;2;4;3;4;4; ;66;21	1007052838478;1;0;0;0;0;0;0;15;15;240;15;0;0;0;0;0;30;255;0;285;270;228;216;0;60;300;720;300;0;120;630;2130;1020;60;90;100;80;50;65;100;100;75;80;85;125;1	3;1	66666666666667;3	66666666666667;2	5;3	5;2	5;1	5;1	33333333333333;3;3	2; ;2;2;2;2;3	16666666666667;2;2	5;1	4;5;2;2;2;1;1;1	75;1;0;0;1;1;0;0;1;0;0;1;2;0;0;0;0;1;0;1; ;-2;-2;-2;-2;2	55631456433535;-2;-2;-2;-2;-2;-2;-2;1	17638069224327;1	17638069224327;2	38022933693804;1	17638069224327;-2;-2;-2;-2;-2;-2;2	55631456433535;-2;2	45940756716695;2	45940756716695;-2;1	47726599542485;2	40655721125617;-2;2	35795389458634;2	33447385691154;-2;-2; ;-2;2	62325963061961;2	55631456433535;2	92428445620351;2	62325963061961;-2;-2;2	92428445620351;3	45939399572356;3	07918486515323;2	62325963061961;-2;1
496;2;1;2;december;2;1953;9000;30;1;184;76;2;7;4;1;1;1;0;7;2013; ;5;-1;-7;1; ;2;1;2;2;6;3;3;5;5;5;4;4;4;4;4;3;3;4;4;4;5;5;5;3;2;2;3;2;4;2;4;5;5;3;1;1;5;5;120;120;45;0;15;3;4;3;3;2;2;5;5;5;3;4;3;3;2;3;4;4;5;3; ;60;22	4480151228733;1;0;1;1;0;360;360;0;60;60;120;0;0;0;0;720;60;180;0;960;540;768;432;200;0;900;420;420;15;0;315;2270;1320;200;90;100;80;45;55;62	5;66	6666666666667;55;78	75;59	7916666666667;154;3	57142857142857;3	66666666666667;3;3;3;2	5;2	75;1	66666666666667;4;4	6;3	5;3	5;4;3	5;3	66666666666667;4	33333333333333;3;2	5;3	6;3	66666666666667;3;2;1;2;3;2;0;1;0;1;1;1;1;1;0;0;1;4;0;0; ;0;1; ;1; ;Ronny;De Vogelaere;dec;185;999;2;1;2;1;1;2;6;2;1;4;4;4;1;2;3;3;3;5;5;4;5;4;5;4;4;4;2;2;2;2;2;1;1;1;3;2;1;3;6;5;240;120;240;0;15;5;4;4;4;2;2;5;5;5;2;3;4;2;4;4;4;4;5;4; ;62; ;1;0;1;1;0;720;180;0;105;120;360;0;240;0; ;900;105;480; ; ; ; ; ;120;60;900;0;1680;0;660;630;4050;900;180;95;100;90;70;80;100;100;80;88	75;90;156;3	80952380952381;3	33333333333333;3	33333333333333;2	875;3;2	5;2	5;1	66666666666667;30;3;4;4;3	5;4;3	83333333333333;4	33333333333333;1	72727272727273;1	83333333333333;1	6;4	66666666666667;3;2;2;2;2;2	25;1;1;1;0;1;0;1;1;0;0;1;3;1;0;0;1;1;0;1; ;2	55631456433535;2	55631456433535;-2;1	7782236267661;1	7782236267661;2	07921743574657;-2;-2;-2;-2;2	85733852825719;2	25529663190434;-2;2	0212306584797;2	07921743574657;2	55631456433535;-2;2	38022933693804;-2; ;2	85733852825719;1	7782236267661;2	25529663190434;-2;2
265;2;1;2;mei;2;1951;9040;8;1;187;104;2;6;1;1;5;2;0;12;2013; ;0;-1;-7;1; ;1;1;1;1;5;2;3;4;3;4;5;2;5; ; ;4; ; ;5;4;5;4;3;1;3;5;4;3;2;4;3;4;2;1;4;1; ;4;300;240;120;0;0;1;4;4;3;4;5;4;5;4;4;3;3;3;5;2;4;4;4;3; ;62;29	7406274128514;0;0;1;1;0;1200;0;0;750;0;0;45;20;0;0;1200;750;0;65;2015;1245;1612;996;0;720;0;750;180;0;0;315;1965;750;720;100;100;80;75;80;100;100;90;88	75;92	5;156;4	09523809523809;3;3;2	875;3	25;2;2	5;2	33333333333333;3;3	6;4	5; ; ;4	5;4	5;3	66666666666667;3	18181818181818;3	5;2	8;2	5;3;1;1;1;1;1	5;0;1;0;0;0;0;1;1;0;1;1;4;0;0;0;0;0;0;0; ;Jozef Remi;D'Hollander;mei;187;118;2;1;1;2;1;1;6;2;1;3;5;4;1;3; ;4;3;5; ; ;3;3;4;3;4;1;4;4;3;3;3;5;5;3; ;4;3; ; ; ;240;300;240;0;0;5;1;3;3;1;1;5;5;4;2;2;3;3;4;2;5;4;4;4; ;64;33	7441734107352;0;0;1;1;1;0;0;0;0;0;0;630;420;0;0;0;0;0;1050;1050;630;840;504;270;160;0;1620;1350;0;0;1050;4450;1620;430;100;100;90;85;90;87	5;100;90;93	75;91	875; ;4	05;3	33333333333333;3;2	875;2	25;1	5;3;2;31;3	2;5;4;3;4	5;4;3;3	7;3	66666666666667;3	75; ;2;2;2;2;2;2;1;0;0;1;1;0;1;1;0;0;1;3;0;0;0;0;0;1;1; ;3	07918486515323;-2;-2;2	87506705394619;-2;-2;1	65330901293848;1	30124708863621;-2;-2;-2;-2;-2;-2;-2;-2;2	79934744296208;2	62325963061961;-2;-2;3	07918486515323;2	87506705394619;-2;1	81298016603948;3	20736773159522;2	99826369878817;-2;-2;-2;3	02119343518817;2	92428445620351;2	70243915331405;-2;-2; ;-2;2	85733852825719;-2;2	87506705394619;2	25529663190434;-2;-2;2
332;2;1;2;mei;2;1953;9050;2;1;170;80;2;2;2;1;1;1;1;12;2013; ;0;-1;-7;1; ;1;2;1;2;6;2;3;4;4;4;3;3;4;2;3;3;2;2;4;4;5;4;3;2;3;4;4;2;4;3;4;1; ;4;2;1;1;1;300;45;15;0;0;4;3;4;4;1;1;5;4;3;4;4;4;4;3;3;5;4;5;4; ;60;27	681660899654;1;0;1;1;1;0;0;0;420;0;0;0;840;0;0;0;420;0;840;1260;0;1008;0;0;240;1260;1260;1200;0;840;1260;6060;2520;240;90;100;100;70;80;100;100;70;90;87	5;156;2	85714285714286;3	33333333333333;3;2	5;3;2;2	75;3;2;3	6;3	5;2;2	5;2	75;2	66666666666667;3	66666666666667;3	1;3	33333333333333;2	75;1;2;3;1;2;3;2;1;0;1;0;1;0;1;1;0;1;1;4;0;0;1;1;1;0;1; ;Marc;De Clercq;mei;172;79;2;1;1;2;1;1;5;2;3;4;4;4;3;4;5;4;4;5; ;4;4;2;2;4;4;2;1;3;2;2;3;3;2;2;1;4;2;6;4; ;300;45;15;15;0;4;4;3;4;2;1;5;5;3;4;4;4;3;2;3;5;4;4;3; ;62;26	7036235803137;1;0;1;1;1;0;0;60;420;0;270;0;540;0;0;0;480;270;540;1290;330;1032;264;0;210;1260;2100;360;0;0;1050;4980;3360;210;95;100;90;70;85;100;100;85;88	75;92	5;232;2	9;3	66666666666667;3	33333333333333;2	25;3;2	5;2	5;2	66666666666667;29;3	8;5;4;4;4	66666666666667;4	4;3;2	27272727272727;2	33333333333333;2	2;5;2;1;1;1;3;1	25;1;1;1;1;1;0;1;1;0;1;1;4;0;0;1;1;1;0;1; ;-2;-2;-2;2	62325963061961;-2;-2;-2;2	92428445620351;-2;-2;-2;-2;1	7782236267661;2	62325963061961;-2;2	43137984884194;-2;2	73240180223891;-2;-2;-2;2	62325963061961;-2;2	92428445620351;3	00346484056514;-2;-2;2	68125028508305;2	43137984884194;2	73240180223891;3	01368390555067;2	42162037710683;-2;-2; ;-2;2	38022933693804;3	10037399188549;3	10037399188549;3
304;2;1;2;mei;2;1953;9000;2;1;180;69;2;7;4;1;1;2;1;11;2013; ;1;-1;-6;2;1;1;2;2;2;5;2;3;3;4;4;4;3;3;2;2;2;2;2;3;2;3;2;3;2;4;4;4;4;4;4;3;3;4;3;4;1;1;7; ; ; ; ; ;3;3;2;3;2;3;3;4;4;2;2;4;1;4;3;4;2;4;4; ;60;21	2962962962963;1;0;1;1;1;0;0;30;100;0;240;0;60;0;0;0;130;240;60;430;270;344;216;240;140;420;840;0;0;250;560;2450;1260;380;85;100;67	5;70;80;87	5;100;95;80	625;90	625;154;2	35;3	33333333333333;3;2	5;3	5;2	5;2	5;2;1;3	6;2	5;2;2;2	25;2	16666666666667;2	5;3	72727272727273;4;3	4;3;1;1;1;1;1;1;0;0;0;1;0;0;0;1;0;0;0;1;1;0;0;1;0;0;0; ;Luc;Deschepper;mei;180;69;1;1;1;2;2;2;6;3;3;3;3;3;3;3;3; ; ;3; ; ;3;2;2;3;3;2;4;4;4;4;3;4;3;3;5;3;3;1; ;4;45;300;45;45;15;5;2;4;3;3;1;3;3;4;2;2;3;2;4;2;4;3;4;4; ;62;21	2962962962963;1;0;1;1;1;0;0;0;125;30;50;0;90;0;0;0;125;80;90;295;80;236;64;120;45;315;1050;360;210;300;630;3030;1365;165;80;100;57	5;45;80;87	5;100;75;70	625;85	625;154;1	85;3;2	66666666666667;2	75;2	5;2	5;2	25;2;30;3;3; ; ;3;3;2	5;3	63636363636364;3	83333333333333;3	4;2	5;1;1;1;1;1;1;1;0;0;0;1;0;0;1;0;0;0;1;0;0;0;0;0;0;0; ;-2;-2;1	47726599542485;2	00004342727686;-2;2	38022933693804;-2;1	7782236267661;-2;-2;-2;-2;-2;2	09694475517694;1	47726599542485;1	69905685454767;-2;1	95429076170113;-2;-2;-2;2	11397675828985;2	38022933693804;1	7782236267661;2	53657106722762;2	33447385691154;-2;2	09694475517694;1	90314427040954;1
506;2;1;2;mei;2;1948;9032;5;1;166;80;1;3;2;1;2;3;5;9;2013; ;3;-1;-4;2;2;1;2;1;2;11;5;3;4;4;4;3;3; ;4;4; ;2;3;4;5;4;3;2;1;4;2;3;3;4;4;4;3;3;4;3; ;4;7; ; ; ; ; ;4;3;4;3;3;2;4;5;4;5;4;4;5;2;2;4;4;4;2; ;65;29	0317898098418;1;0;0;1;1;0;0;0;0;35;0;0;0;0;0;0;0;35;0;35;35;28;28;30;180;210;180;2520;0;630;420;4170;390;210;60;0;87	5;35;30;50;0;25;45	625;26	25; ;3	65;2	66666666666667;3;2	625;1	75;2	5;2	5;2	33333333333333;0;3	6; ;3;3	5;3;3	25;3	16666666666667;3	36363636363636;3	33333333333333;3	4;5	5;1;1;1;1;1;1;1;0;0;0;1;1;1;0;0;0;0;2;0;1;0;1;0;0;0; ;Rudolf;Declercq;mei;165;82;1;1;1;2;1;2;11;5;3;4;4;4;3;3; ; ;4; ; ; ;2;4;2;2;1;1;4;2;4;3;4;4;4;4; ;2;3; ; ;6;300;240;0;0;0;2;4;4;3;4;3;5;5;4;4;4;3;5;3;2;4;4;3;2; ;67;30	119375573921;1;1;0;1;1;0;0;0;50;0;0;0;20;0;0;0;50;0;20;70;0;56;0;20;1050;210;0;60;0;210;315;1865;210;1070;45;50;57	5;15;15;12	5;0;20;41	875;11	875; ;3	4;3;2	33333333333333;2	25;1	75;2;2	5;2	33333333333333;32;3	6; ; ;4; ;4;2;3	4;3	5;3	25;6;1;1;1;1;1;1;0;1;0;0;0;1;0;0;0;0;0;1;0;0;0;0;0;0;0; ;-2;-2;-2;-2;1	54419211076503;-2;-2;-2;-2;-2;-2;-2;-2;1	69905685454767;-2;-2;-2;1	30124708863621;-2;-2;-2;-2;1	54419211076503;-2;1	44731310882357;1	44731310882357;-2;1	69905685454767;-2;1	30124708863621;1	74826557266874;-2;-2;-2; ;1	47726599542485;2	25529663190434;2	32223997493115;2	25529663190434;3	40140226416893;-2;2	79934744296208;2
455;2;1;2;december;2;1948;9000;0;1;173;80;2;2;5;0;3;3;6;3;2013; ;9;-1;-3;1; ;1;2;2;2;7;3;2;4;3;3;4;2; ; ;5; ; ; ;5;5;2;5;5;2;1;1;4;2;3;3;1;3;4;3;1; ; ; ; ; ; ; ; ;2;5;2;2;1;1;5;5;4;3;3;4;3;3;1;5;3;5;5; ;65;26	7299274950717;1;0;0;1;1;0;0;180;90;0;300;0;60;0;0;0;270;300;60;630;480;504;384;40;120;420;270;600;0;360;630;2440;690;160;75;25;57	5;55;75;75;33	3333333333333;70;53	125;63	3333333333333;204;3	45;4;2	66666666666667;2	25;3;3;2	25;1	66666666666667;2;3	2; ; ;5; ;5;4;2	36363636363636;2	33333333333333;2	4; ;3;2;2;2;3;2	25;0;1;0;1;1;0;1;1;0;1;1;4;0;0;1;1;1;0;1; ;Rene;Dewaele;dec;173;91;2;1;2;1;2;2;7;3;3;3;3;4;2;3;5; ;4;4; ;2;4;4;1;4;4;1;2;2;1;1;2;2;1;3;1;3;1; ; ; ;300;45;15;0;0;4;4;3;3;2;2;5;5;3;2;3;4;2;3;2;5;3;5;5; ;67;30	405292525644;1;0;0;1;1;420;0;120;60;0;60;0;60;0;0;420;180;60;60;720;600;576;480;60;300;420;300;1050;0;270;420;2820;720;360;65;75;45;60;70;75;100;80;61	25;81	25;156;3	61904761904762;4;3;2	5;3	25;3;2	5;2;30;3;4	5; ;3;4	5;3	75;3;1	72727272727273;1	66666666666667;1	8; ;3;2;2;2;2;2	25;1;1;0;1;1;0;1;1;0;1;1;4;0;1;1;2;0;0;0; ;-2;-2;2	25529663190434;1	95429076170113;-2;2	47713573096112;-2;1	7782236267661;-2;-2;2	62325963061961;-2;2	07921743574657;1	7782236267661;-2;1	7782236267661;-2;1	7782236267661;-2;-2;-2;2	43137984884194;2	47713573096112;1	7782236267661;2	70243915331405;2	5843425339724;2	62325963061961;2	25529663190434;1	7782236267661;1	7782236267661;2	76043002319252;2	68125028508305;-2;-2; ;1
433;2;1;2;mei;2;1949;9050;18;1;165;67;2;6;3;2;5;1;3;7;2013; ;5;-1;-2;1; ;2;1;1;2;7;3;3;3;2;4;4;3;4;2;4;5;3;5;4;5;5;5;5;5;1;1;1;1;1;1;1;1; ;1;1;6;6;5;15;300;45;120;120;4;5;4;4;1;2;5;5;4;3;5;2;5;2;4;4;4;4;1; ;64;24	6097337006428;0;0;1;1;1;1200;600;0;210;0;0;225;255;525;450;1800;210;0;1455;2540;1680;2032;1344;0;630;735;1820;210;0;0;490;3885;2555;630;100;100;80;65;80;100;100;75;86	25;88	75;154;3	4;3	66666666666667;3	33333333333333;2	125;2;2;3	25;2;4;3	2;4	5;2	5;4	5;3	5;3	83333333333333;4	83333333333333;1;1;1;5	66666666666667;3;3;3;3;3;3;1;1;1;0;1;1;1;1;0;0;1;4;0;0;1;1;1;0;1; ;Patrick;Stevens;mei;168;69;2;2;1;2;1;2;8;2;3; ;1;2;3;4;5;5;5;5;5;5;4;4;5;5;5;4;1;1;1;1;1;1;1;1; ;1;1;6;6;7;45;300;120;120;300;5;3;5;4;1;1;5;5;5;2;4;3;4;1;4;4;2;4;2; ;66;24	4472789115646;0;0;1;1;1;0;0;0;840;0;0;0;840;810;840;0;840;0;1680;2520;1650;2016;1320;0;1680;210;600;1050;0;0;840;4380;810;1680;100;100;90;75;75;100;100;85;91	25;90;164;4;3	66666666666667;4;2	625;2;1	5;3	75;2	66666666666667;28;2	5;5;5;5;5;5;4	5;1;1;1;6	33333333333333;3;3;2;3;2;2	75;1;0;1;0;1;1;1;1;0;0;1;4;0;0;1;1;1;1;2; ;3	07918486515323;2	77815848856469;-2;2	32223997493115;-2;-2;2	35220181965942;2	40655721125617;2	72016757560302;2	6532221646566;-2;-2;-2;2	92428445620351;-2;-2;-2;2	92428445620351;2	90849038050582;2	92428445620351;3	25527491784373;2	32223997493115;-2;3	16286597815347;3	30792584088262;3	12840250006354;-2;2	92428445620351;-2;3	22531186680437;3	30449268200665;3	1205772213031;2	98900906997807;3	2174865762937; ;-2;2
454;2;1;2;december;2;1952;9041;25;1;182;80;2;6;2;1;1;2;1;1;2013; ;11;-1;-1;1; ;1;1;1;2;8;2;3;2;2;4;3;4;2;2;2;2;2;2;4;4;4;4;4;2; ; ; ; ;5; ; ;5; ; ; ;1;1;7;240;120;120; ;120;2;4;4;2;3;2;4;4;4;3;3;4;3;3;2;3;2;4;3; ;61;24	1516725033209;0;0;1;1;1;900;600;0;840;300;60;0;30;0;0;1500;840;360;30;2540;1260;2032;1008;0;1470;1470;1680;450;525;0;1470;6720;3150;1470;90;100;80;65;80;100;100;70;83	75;87	5; ;2	66666666666667;3;2	66666666666667;2	375;2	75;2	5;2	25;2;5;3;2;2;2;2;2;3	66666666666667;5;5;5;3;2;2;1;2;1;1	75;0;1;0;0;1;0;1;1;0;1;1;4;0;0;1;1;0;1;1; ;Renaat;De Vriendt;dec;182;80;2;1;1;2;1;2;7;3;3;4;3;4;2;2;1;1;1;2;1;1;5;3;4;4;2;2;2;2;4;2;4;2;2;4;999;4;1;1;1;7;0;120;120;45;45;4;1;4;2;2;1;5;5;3;4;3;3;2;3;2;4;4;4;4; ;63;24	1516725033209;0;0;1;1;1;0;0; ;105;120;60;0;60;0;0;0; ;180;60; ; ; ; ;0;210;630;1680;0;0;0;315;2835;2310;210;95;100;80;65;75;100;100;80;85;88	75; ;2	8;3;2	66666666666667;2	375;3;2	5;2	25;2	66666666666667;29;3;1	5;1;1;1	25;1	16666666666667;3	33333333333333;2	7;2	66666666666667;2	75;3;2;2;1;1;2;1	5;1;0;0;0;1;0;1;1;0;1;1;4;0;0;0;0;0;1;1; ;2	95424733490676;2	77815848856469;-2;2	92428445620351;2	47713573096112;1	7782236267661;-2;1	47726599542485;-2;-2;-2;-2; ;2	0212306584797;2	07921743574657;1	7782236267661;-2;1	7782236267661;-2;-2;3	17609415434258;2	92428445620351;2	55631456433535;1	47726599542485;3	30792584088262;3	00346484056514;-2; ;2	25529663190434;1	7782236267661; ; ;-2;-2; ;-2;3	16732028912236;3	16732028912236;3	22531186680437;2	6532221646566;2
478;2;1;2;mei;2;1953;9040;34;1;176;83;2;11;3;1;1;1;0;6;2013; ;6;-1;-1;1; ;1;2;2;2;5;2;3;5;3;4;5;5;2;2;2;2;2;2;4;5;5;1;5;5;1;1;1;1;1;1;1;1; ;1;1; ;5;5;120;240;45;45;45;5;3;3;2;1;1;5;5;3;2;3;4;2;2;2;5;2;4;5; ;60;26	7949380165289; ;0;1;1;0;0;0;0;75;120;720;0;30;0;840;0;75;840;870;1785;1680;1428;1344;0;1680;1500;240;840;0;60;630;4950;1740;1680;95;100;67	5;60;85;100;100;85;80	625;92	5;154;3	45;2;2;2	75;1	75;2	5;1	75;2;7;4	4;2;2;2;2;2;4	16666666666667;1;1;1;5;3;3;3;3;2;3;1;0;0;1;1;1;1;1;0;0;1;4;0; ;1;1;0;0;0; ;Robert;Beke;mei;175;85;2;1;1;2;1;1;5;2;3;4;4;4;2;3; ; ; ;5; ;5;4;4;4;1;4;4;1;1;1;1;1;1;1;1; ;1;1; ;5;5;120;120;0;45;45;5;3;3;3;1;1;5;3;4;1;2;3;2;2;2;5;3;5;5; ;62;27	7551020408163; ;0;1;1;0;0;0;0;600;540;60;0;0;150;0;0;600;600;150;1350;750;1080;600;0;1500;1050;0;1050;30;90;420;4140;1050;1500;85;100;90;70;90;100;100;100;86	25;97	5; ;3	05555555555556;3	66666666666667;3;2	85714285714286;1;2	5;2;3;26;3	4;5; ;5;5;5;3	5;1;1;1;5;3;3;3;3; ;3;1;0;0;1;1;1;1;1;1;0;1;5;0;0;1;1;1;0;1; ;-2;-2;-2;1	87511916546257;2	07921743574657;2	85733852825719;-2;1	47726599542485;-2;2	92428445620351;-2;-2;-2;2	77815848856469;2	73240180223891;1	7782236267661;-2;-2;2	17612021105609;-2;-2;1	87511916546257;2	92428445620351;2	93952424448053;3	15473124870739;3	12840250006354;-2;2	77815848856469;2	77815848856469;2	17612021105609;3	03342777671354;2	77815848856469;2	92428445620351;2	17612021105609; ;-2;3	22531186680437;3	17609415434258;2	38022933693804;2	92428445620351;-2;1	7782236267661;2	79934744296208;3	69460607629527;3	24055174422073;3
493;2;1;2;december;2;1947;9000;3;1;178;78;2;10;1; ;1;1;2;12;2012; ;0;0;0;1; ;1;2;2;2;8;3;2;3;3;4;4;3;3;3;4;3;3;4;5;5;5;5;5;4;1;1;3;1;2;1;1;1;1;1;1;1;6;6; ; ; ; ; ;4;5;4;5;1;2;5;5;3;2;2;4;2;4;2;2;3;4;4; ;66;24	6181037747759; ;0;1;1;1;0;0;315;210;0;525;630;90;0;0;0;525;525;720;1770;1470;1416;1176;300;0;1050;420;630;0;210;630;3240;1470;300;90;100;90;90;80;100;100;75;92	5;88	75;284;3	85;4;3	33333333333333;3	375;2	25;2	5;3;2;3;3	4;3;3;4;3;3	33333333333333;4	83333333333333;1	27272727272727;1	5;1;4	33333333333333;3;3;2;2;3;2	5;1;1;1;0;1;1;1;1;0;0;0;3;0;0;0;0;0;0;0; ;Romain;De Conninck;dec;175;73;2;0;1;2;2;2;8;3;3;3;3;4;3;4;3;4;4;2;4;5;5;5;5;5;5;5;1;1;1;1;1;1;1;1;1;1;1;1;6;5;240;120;15;0;0;5;5;4;5;1;1;5;4;3;3;2;4;2;4;2;5;3;4;4; ;68;23	8367346938776;1;0;1;1;1;0;0;315;0;0;0;260;0;0;260;0;315;0;520;835;835;668;668;90;0;840;630;490;0;315;735;3100;1470;90;80;100;80;70;60;62	5;33	3333333333333;50;82	5;51	4583333333333;336;3	35;3	66666666666667;3;3	125;2	25;3;3;2;31;3	4;2	5;4;4	5;3	25;3	66666666666667;5;1;1;1;4;2;2;2;3;3;2	25;1;1;1;0;1;1;1;1;0;0;0;3;0;0;0;0;0;0;0; ;-2;-2;2	49832434069717;2	32223997493115;-2;2	72016757560302;2	79934744296208;1	95429076170113;-2;-2;-2;-2;2	49832434069717;-2;-2;-2;2	41499005128352;-2;-2;2	41499005128352;-2;2	72016757560302;2	72016757560302;2	85733852825719;3	15106632039435;3	07041101470471;-2;2	49832434069717;-2;2	71601169537145;2	82478296384128;2	82478296384128;-2;2	41499005128352; ;2	47713573096112;-2;3
309;2;1;2;december;2;1954;9000;30;1;178;101;2;10;2;2;1;1;0;10;2012; ;2;0;2;2;1;2;1;2;2;7;4;4;3;3;4;4;1;3; ; ;2;1;1;4;5;2;4;2;1;4;3;4;2;2;3;3;1;1;1;4;1;5; ;300;15;0;0;0;3;4;2;4;2;4;4;4;3;4;3;5;4;3;3;4;2;4;4; ;59;31	8772882211842; ;0;1;1;0;0;0;30;180;40;630;0;0;0;0;0;210;670;0;880;700;704;560;160;60;420;420;420;0;150;420;2050;840;220;80;50;57	5;60;40;100;100;55;61	875;73	75;154;3	33333333333333;4;1	66666666666667;2	5;1;2;2	75;2;3;3;2	5;1;1;2;1	75;3;2	54545454545455;3;2;3;1;1;1;1;2;1;0;1;1;1;0;0;1;1;0;1;1;4;0;0;1;1;0;0;0; ;Luc;Noyelle;dec;178;101;2;2;1;2;2;2;6;4;4;3;2;4;3;4;4;3;2;1;1;1;3;5;3;4;2;1;4;1;3;2;5;4;4;1;999;2;5;1; ;4;240;0;15;15;15;3;3;3;2;4;4;4;4;3;4;3;2;3;3;2;4;3;4;3; ;61;31	8772882211842;0;0;1;1;0;0;0;60;30;0;360;0;0;0;0;0;90;360;0;450;420;360;336;120;30;840;1680;1680;0;150;630;5130;2520;150;90;100;67	5;50;50;87	5;33	3333333333333;50;76	875;55	2083333333333;134;3	65;4;2	66666666666667;2	625;1;3;2	75;1	33333333333333;30;3	2;2	5;2;1	5;2	25;2;3;3	1;3	16666666666667;3;2	5;1;1;1;1;1;1;0;0;0;1;0;0;1;1;0;1;1;4;1;0;1;2;0;1;1; ;-2;-2;1	47726599542485;2	25529663190434;1	602168551379;2	79934744296208;-2;-2;-2;-2;-2;-2;1	7782236267661;1	47726599542485;-2;2	55631456433535;-2;-2;-2;-2;-2;2	32223997493115;2	82608128465965;-2;2	84757882805401;2	74819578219556;-2;1	95429076170113;2	55631456433535;-2;2	55631456433535;2	52635220262851;-2;-2; ;2	20414712521285;1	7782236267661;2	62325963061961;2	62325963061961;2	62325963061961;-2;2
176;2;2;1;mei;1;1948;9031;40;1;170;77;2;1;6;1;1;3;5;11;2013; ;1;-1; ; ; ;1;2;1;2;5;2;3;4;4;4;4;4;4;4;4;4;4;4;4;3;4;4;4;3;2;3;2;2;2;2;2;2; ;2;2;5;5;6; ; ; ; ; ;1;4;3;4;2;2;4;4;4;3;3;4;2;4;2;2;2;2;4; ;65;26	643598615917;1;1;1;1;1;0;0;15;0;210;480;0;0;0;0;0;15;690;0;705;705;564;564;120;840;0;1080;1260;0;120;1050;4470;1080;960;90;100;67	5;75;75;87	5;100;75;83	125;84	375;101;2	53333333333333;3	33333333333333;2	33333333333333;1	75;2	75;2;2	25;2;3;4;4;4;4;4;4;3	66666666666667;2	1;2	16666666666667;2;5	33333333333333;3;2;2;3;3;2	5;0;1;1;1;1;1;1;0;0;0;0;2; ;1;1;2;1;0;1; ;Godelieve;Oeyen;mei;169;77;2;1;1;2;1;2;5;2;3;5;4;5;4;4;5;5;5;5;5;5;4;3;4;4;4;2;2;2;2;2;2;2;2;2; ;2;2;6;5;6; ; ; ; ; ;4;4;3;4;2;2;4;3;4;2;2;4;2;4;2;4;2;4;4; ;67;26	9598403417247;1;1;1;1;1;0;0;0;360;45;420;0;180;90;120;0;360;465;390;1215;675;972;540;25;360;0;750;1125;0;45;1050;3355;750;385;100;100;90;75;70;100;100;90;91	25;90;125;2	14285714285714;2	66666666666667;3;2	625;3;2	5;2;2;28;4	4;5;5;5;5;5;3	5;2;2;2;5	66666666666667;3;3;2;3;2;2	75;1;1;1;1;1;1;1;1;0;0; ;3;0;1;1;2;1;0;1; ;-2;-2;1	17638069224327;-2;2	32223997493115;2	68125028508305;-2;-2;-2;-2;-2;-2;-2;2	55631456433535;1	65330901293848;2	62325963061961;-2;2	25529663190434;1	95429076170113;2	07921743574657;-2;1	17638069224327;2	83885538481457;-2;2	75128680417185;2	75128680417185;-2;2	55631456433535;2	66746229245581;2	59107574263968;2	98767073295352;2	73240180223891;-2;2	32223997493115; ;2	07921743574657;2	92428445620351;-2;3	03342777671354;3	10037399188549;-2;2
58;1;1;1;mei;1;1953;9000;6;1;167;85;2;1;6;3;5;0;0;7;2013; ;5;-1; ;1; ;1;2;1;1;8;3;2;5;5;5;5;4; ;5;5; ;4;4;5;5;5;4;5;3;3;1;3;1;3;1;1;3;1;3;1; ;7; ; ; ; ; ; ;1;3;4;3;1;3;5;5;5;3;2;5;2;2;1;5;2;5;2; ;60;30	4779662232421;1;1;1;0;0;0;0;0;210;0;60;15;120;60;0;0;210;60;195;465;135;372;108;0;120;120;360;1260;0;0;840;2700;480;120;85;75;77	5;60;60;100;100;70;74	375;82	5;304;4	25;4;3	66666666666667;2	625;2	25;2;2	5;2;3;4	8; ;4	5;4	5;4	5;4	5;4	5;1	90909090909091;2;1	8;7;2;1;1;2;2;1	5;0;0;0;0;0;1;0;1;0;0;0;2;1;1;1;3;1;1;2; ;Carine;Vidts;mei;167;85;2;3;2;1;1;1;9;3;4;5;5;5;2;2; ;5;5; ;4;4;5;5;5;5;5;1;2;2;3;1;3;2;2;2; ;1;1; ;7; ;45;240;45;0;0;5;3;4;3;2;3;5;5;5;2;2;4;2;2;2;4;2;4;4; ;62;30	4779662232421;1;1;1;0;0;30;0;0;40;0;0;0;90;0;0;30;40;0;90;160;30;128;24;60;60;180;380;1260;0;0;1260;3200;560;120;70;100;90;70;55;100;100;70;82	5;81	25;329;3	9047619047619;4;3	66666666666667;2	625;2	25;2;2	5;2	33333333333333;26;3	8; ;4	5;4	5;4	5;4	5;4	33333333333333;1	9;2	16666666666667;1	5;7;2;3;1;2;2;2;1;0;0;0;0;0;1;1;0;0;0;2;1;0;1;2;1;1;2; ;-2;-2;-2;2	32223997493115;-2;1	7782236267661;1	17638069224327;2	07921743574657;1	7782236267661;-2;1	47726599542485;-2;-2;1	602168551379;-2;-2;-2;1	95429076170113;-2;-2;-2;2	32223997493115;1	7782236267661;2	29005688230337;2	57055461430783;2	03346396607741;1
64;1;1;1;december;1;1952;9000;4;1;168;70;2;1;6;1;3;2;1;12;2012; ;0;0; ;1; ;2;2;1;1;7;2;2;4;3;4;4;3; ; ; ; ; ; ;5;4;3;5;2;1;1;1;1;1;3;2;1;1;1;1;1; ;4;7;120;300;0;0;0;5;4;4;3;1;1;5;5;4;3;2;5;3;3;1;4;2;5;5; ;61;24	8015873015873;1;1;0;1;1;0;0;60;270;0;240;0;420;0;0;0;330;240;420;990;300;792;240;0;60;1470;1260;1470;210;90;630;5190;2730;60;100;100;90;70;75;100;100;90;90;91	25;329;4	4;4;3	33333333333333;2	75;2	5;2	5;2	25;1	66666666666667;2;3	6; ; ; ; ; ;3	33333333333333;1	27272727272727;1	5;1;5	5;3;2;1;2;3;2;1;1;0;0;1;0;1;1;0;1;1;4;0;0;1;1;0;1;1; ;Cecilia;Derwael;dec;168;71;2;1;2;1;1;2;6;2;3;4;3;4;1;3; ;3;4; ;2;5;4;3;3;4;5;1;1;3;3;2;4;2;1;1;1;1;1; ;5;2;240;300;45;0;0;5;5;5;3;2;2;5;5;4;3;2;5;2;4;1;4;1;5;5; ;63;25	15589569161;1;1;0;1;1;0;120;80;840;0;840;0;0; ;0;120;920;840; ; ; ; ; ;0;20;3360;1470;1470;0;0;840;6720;3360;20;100;100;100;80;80;100;100;90;95;92	5;329;3	80952380952381;4;4;3	375;2	75;3	5;2	5;1	66666666666667;29;3; ;2	5;4	5;2	5;3	5;3	33333333333333;1	81818181818182;2	5;1;3	5;3;2;2;2;3;2	25;1;1;0;0;1;0;1;1;0;1;1;4;1; ;1;2;0;0;0; ;-2;-2;1	7782236267661;2	43137984884194;-2;2	38022933693804;-2;2	62325963061961;-2;-2;-2;2	07921743574657;1	90314427040954;2	92428445620351;-2;2	92428445620351;-2;-2; ;-2;-2;2	51852710011734;2	38022933693804;2	62325963061961;2	89873066507106;2	38022933693804;2	07921743574657;2	96379254791209;2	92428445620351; ; ; ;-2;-2; ;-2;1	7782236267661;3	16732028912236;3
297;1;1;1;december;1;1952;9041;28;1;168;68;2;7;6;2;1;2;4;12;2012; ;0;0; ;1; ;1;2;1;2;9;1;3;5;3;3;5;3;5;5;3;5;5;3;5;5;4;5;5;5;1;1;1;1;1;1;1;1;1;1;1;7; ;5;45;240;240;0;0;5;1;3;1;1;1;5;5;3;2;1;4;3;4;3;5;3;5;5; ;61;24	092970521542;1;1;1;1;1;0;0;0;0;0;480;0;300;180;180;0;0;480;660;1140;840;912;672;0;210;315;840;420;420;0;630;2835;1155;210;100;100;100;100;95;100;100;95;100;97	5;125;2	4;4;2	66666666666667;1	75;2;2;2	25;2;5;3	8;5;5;3;5;4	33333333333333;4	83333333333333;1;1;1;6;3;3;3;3;3;3;1;0;0;1;1;1;1;0;1;1;1;5;0;0;1;1;0;0;0; ;Linda;Laute;dec;168;72;2;2;1;2;1;2;8;1;3;4;3;4;2;2;5;5;3;5;5;3;5;3;5;5;5;5;1;1;1;1;3;1;1;1;1;1;1;6;999;5;240;240;240;15;0;5;3;4;4;1;1;5;5;4;3;1;4;3;4;1;5;2;5;5; ;63;25	5102040816327;1;1;1;1;1;0;0;0;600;0;360;0;600; ;180;0;600;360; ; ; ; ; ;0;280;210;2100;840;315;0;630;4375;2310;280;100;100;100;100;90;100;100;95;100;96	25;137;2;3	33333333333333;2	33333333333333;1	75;1	5; ;2	75;2;27;3;5;5;3;5;4	33333333333333;4	66666666666667;1	18181818181818;1	33333333333333;1;5	5;3;3;2;2;3;2	5;1;0;1;0;1;1;1;0;0;0;1;3;0;0;1;1;1;1;2; ;-2;-2;-2;-2;-2;2	68125028508305;-2;2	47713573096112;2	25529663190434;2	25529663190434;-2;-2;-2;2	77815848856469;-2;2	55631456433535;-2;2	77815848856469; ;2	25529663190434;-2;-2;2	68125028508305;2	81955051571144;2	95999960030321;2	82737573572124;-2;2	77815848856469;2	55631456433535; ; ; ;2	55631456433535;2	25529663190434; ;-2;2	32223997493115;2	49832434069717;2	92428445620351;2	62325963061961;2	62325963061961;-2;2	79934744296208;3	45255459512916;3	06258574433727;2	32223997493115;-2;2	44717354158246;2	32223997493115;3
536;1;1;1;mei;1;1948;9031;35;1;168;52;2;5;7;1;1;2;3;5;2013; ;7;-1; ;1; ;1;2;1;2;9;4;3;4;4;5;5;5;5;5;5;5;5; ;5;5;5;5;5;1;1;1;1;1;1;1;1;1; ;5;1;7; ;5;45;45;120;0;0;5;1;1;1;1;1;1;5;5;5;5;5;5;2;4;1;1;1;5; ;65;18	4240362811791;1;1;1;1;1;0;0;0;840;0;270;0;840;0;0;0;840;270;840;1950;270;1560;216;0;60;210;840;630;630;420;840;3630;1050;60;60;75;100;25;55;87	5;100;75;65;79	375; ;3	9;4;4;2	875;3	5;3	5;3	25;2;2;4	6;5;5;5;5;5;4	33333333333333;1	4;1;2;6;2;2;2;2;2;2;1;0;0;1;1;0;1;0;0;0;1;2;0;0;1;1;0;1;1; ;Wilhelmina;Bruggeman;mei-overleden!; ; ; ; ; ; ; ; ; ; ; ; ; ; ; ; ; ; ; ; ; ; ; ; ; ; ; ; ; ; ; ; ; ; ; ; ; ; ; ; ; ; ; ; ; ; ; ; ; ; ; ; ; ; ; ; ; ; ; ; ; ; ; ; ; ; ; ;67; ; ; ; ; ; ; ; ; ; ; ; ; ; ; ; ; ; ; ; ; ; ; ; ; ; ; ; ; ; ; ; ; ; ; ; ; ; ; ; ; ; ; ; ; ; ; ; ; ; ; ; ; ; ; ; ; ; ; ; ; ; ; ; ; ; ; ; ; ; ; ; ; ; ; ; ; ; ; ; ; ; ; ;…	92428445620351;-2;2	43137984884194;-2;2	92428445620351;-2;-2; ; ; ; ; ; ; ; ; ; ;-2;2	92428445620351;2	43137984884194;2	92428445620351;3	19312738228453;2	33447385691154; ; ; ; ; ; ;-2; ; ;-2;1	7782236267661;2	32223997493115;2	92428445620351;2	79934744296208;2	79934744296208;2	62325963061961;2	92428445620351;3	559907821438;3	02119343518817;1	7782236267661; ; ; ; ; ; ; ; ; ; ; ;1	7782236267661;0; ;1
512;1;1;1;mei;1;1948;9000;19;1;161;57;2;3;6;1;3;2;3;4;2013; ;8;-1; ;1; ;1;2;1;2;7;1;2;4;2;5;5;4; ;5;5; ;5;5;5;2;3;2;4;1;2;1;2;1;1;1;2;1;4;2;2; ;5;5;120;45;240;0;0;5;3;4;3;1;1;5;5;3;4;3;3;4;2;2;3;2;5;5; ;65;21	9898923652637;1;1;0;1;1;0;0;20;350;60;240;0;0;0;0;0;370;300;0;670;320;536;256;20;120;105;450;1680;0;0;700;3075;555;140;100;25;67	5;95;100;100;100;85;71	875;96	25;304;3	25;4;3;2	625;3;2	5;2	25;1;5;4; ;5;5;5;5;2	83333333333333;1	72727272727273;1	33333333333333;2	2;5;3;3;3;3;3;3;1;0;0;0;1;0;0;1;0;1;1;3;0;0;1;1;1;1;2; ;Simonne;Auman;mei;161;56;1;1;1;2; ; ;7;1;3;4;2; ;1;3; ;3;3; ;2;4;4;2;2;2;4;1;4;1;1;1;1;1;1;1;2;3;3; ;5;7;240;45;120;0;0;5;2;5;2;4;1;5;5;3;4;3;3;3;2;2;3;2;5;5; ;67;21	6041047799082;1;1;0;1;1;0;0;180;160;720;360;0;0;0;0;0;340;1080;0;1420;1260;1136;1008;0;120;70;900;1680;0;90;525;3385;970;120;100;100;100;90;85;100;100;70;97	5;88	75;204;3	7;4;3	33333333333333;3	125;3;2	5;2	25;1;27;2	5; ;2	5;3	5;2	5;3;2	5;1	72727272727273;1	5;2;6;3;3;2;3;2;2	75;1;0;0;0;1;0;1;1;0;0;1;3;0;0;1;1;1;1;2; ;-2;-2;1	30124708863621;2	54408045258678;1	7782236267661;2	38022933693804;-2;-2;-2;-2;-2;-2;2	25529663190434;2	20414712521285;2	85733852825719;2	55631456433535;-2;-2;-2;-2;-2;2	56821346159708;2	47713573096112;-2;2	72917289212618;2	40825692960872;-2;2	53149169022153;3	03342777671354;-2;3	05538215437298;3	00346484056514;-2;-2; ;1	30124708863621;2	07921743574657;2	0212306584797;2	6532221646566;3	22531186680437;-2;-2;2
78;1;1;1;december;1;1951;9000;25;1;175;90;2;1;6;1;4;0;0;10;2012; ;2;0; ;1; ;0;0;1;2;6;2;3; ;2; ; ; ; ; ; ; ; ; ;5;1;4;2;4;1;4;4;5;4;4;4;3;1;3;2;1; ; ; ;120;240;15;0;15;5;2;2;3;1;1;4;5;3;2;2;3;2;4;2;4;3;5;4; ;62;29	3877551020408;1;1;0;0;0;0;0;0;180;0;30;0;0;0;0;0;180;30;0;210;30;168;24;15;210;210;1680;1260;30;0;840;4245;1890;225;95; ;90;90;60;62	5; ;60;91	6666666666667;60	8333333333333;207;3	75;4;4;2	25;1	5;3;2	75;2;0;2; ; ; ; ; ;2	83333333333333;3	18181818181818;4	16666666666667;2; ;2;1;1;2;1;1	5;1;0;0;1;1;0;0; ;0;0; ;0; ; ;1;1; ;1;1; ;Christianne;De Boodt;dec;175;92;2;1;1;2;2;2;7;2;3;2;1;3;3;3;999;4;4;999;2;5;3;3;4;2;4;2;3;3;3;3;3;3;1;1;999;1;3;999;999;999;120;240;45;15;0;5;3;3;3;1;1;5;4;3;2;1;3;1;2;1;5;1;5;5; ;64;30	0408163265306;1;1;0;0;0;0;0;0;180;0;300;0;120;0;0;0;180;300;120;600;300;480;240;0; ;315;1680;600;300;0;630; ;1995; ;88	8888888888889;100;67	5;65;75;100;100;85;80	3472222222222;90;379;3	68421052631579;4;3	33333333333333;2;1	5; ;2	66666666666667;1	66666666666667;30;2	4; ;3;4	5;3;3	75;3;2	4;3;1	5; ;1;1;1;2;1;1	25;1;0;0;1;1;1;1;1;0; ;1;4;0;1;1;2;0;1;1; ;-2;-2;-2;2	25529663190434;-2;1	47726599542485;-2;-2;-2;-2;-2;-2;-2;2	25529663190434;-2;2	47713573096112;-2;2	07921743574657;-2;-2;-2;2	25529663190434;1	47726599542485;-2;2	22533513181854;1	38039216005703;-2;2	25529663190434;2	47713573096112;2	07921743574657;2	68125028508305;2	38022933693804;-2;-2; ;1	17638069224327;2	32223997493115;2	32223997493115;3	22531186680437;3	10037399188549;1	47726599542485;-2;2	92428445620351;3	62787871765175;3
278;1;1;1;december;1;1952;9031;33;1;170;58;2;7;6;1;1;0;0;9;2012; ;3;0; ;1; ;1;2;1;1;8;2;3;5;4;4;5;5;5;5;5;5;5;4;5;2;4;4;5;1;3;2;1;1;3;3;2;2;1;4;1;5; ; ;300;15;0;0;0;5;5;5;5;2;1;5;5;4;4;2;3;4;3;2;4;4;5;4; ;61;20	0692041522491;1;1;1;0;0;0;0;0;0;0;600;0;60;40;0;0;0;600;100;700;640;560;512;0;450;210;1080;1680;0;0;490;3910;1290;450;95;100;90;70;80;100;100;85;88	75;91	25;101;1	4;1	66666666666667;2;1	25;3;3;2	5;2;3;4	6;5;5;4	5;5;4	83333333333333;3	5;2	09090909090909;2	16666666666667;2;5;1;2;1;1;1;1	25;1;1;1;0;1;0;1;0;0;1;1;3;0;0;1;1;1;1;2; ;Kristien;Van Oost;dec;170;57;2;1;1;2;1;1;8;2;3;5;4;4;1;1;5;5;5;5;5;5;5;2;2;4;5;1;3;1;2;2;4;4;3;1;1;4;1;4;3; ;300;45;0;0;0;5;5;4;5;1;1;5;5;4;4;2;4;3;2;2;4;2;5;4; ;63;19	7231833910035;1;1;1;0;0;0;0;0;40;0;240;0;90;0;0;0;40;240;90;370;240;296;192;30;100;140;1440;1680;0;0;420;3810;1580;130;95;100;100;65;85;100;100;85;90;92	5;101;1	4;1	66666666666667;2	33333333333333;1	25;2	5;2	5;2	5;2	33333333333333;30;3;5;5;5;5;5;3	16666666666667;2	36363636363636;2	66666666666667;2;3	5;2;2;1;1;1;1	5;1;1;1;0;1;0;1;0;0;1;1;3;1;0;1;2;1;1;2; ;-2;-2;-2;-2;-2;2	77815848856469;-2;1	7782236267661;1	602168551379;-2;-2;-2;-2;1	602168551379;-2;2	38022933693804;-2;1	95429076170113;-2;-2;-2;-2;2	77815848856469;2	00004342727686;2	74819578219556;2	7092784432071;-2;1	602168551379;2	38022933693804;1	95429076170113;2	47130638292198;2	28332384761879;1	602168551379;-2; ;-2;2	6532221646566;2	32223997493115;3	03342777671354;3	22531186680437;-2;-2;2
350;1;1;1;mei;1;1947;9050;3;1;161;47;2;2;6;1;3;3;6;1;2013; ;11;-1; ;1; ;2;1;2;2;8;2;3;4;2; ; ; ; ;5; ; ;5; ;4;2;4;5;5;1;1;1;1;2;1;2;1;1;5;1;1; ; ;6;300;15;15;0;0;4;5;4;3;1;3;5;5;3;4;3;3;4;2;2;5;3;5;3; ;66;18	1320165117087;1;1;0;1;1;0;0;80;0;0;60; ;840;0;0;0;80;60; ; ; ; ; ;0;90;840;1260;840;0;0;1050;4080;2100;90;70;75;45;70;90;100;100;80;65;92	5; ;2	3;3	33333333333333;3;2	625;2	5;2	5;2	75;3	33333333333333;2;3; ;5; ;5;5;3	5;1	54545454545455;1	33333333333333;1	8;6;3;2;3;3;3;2	75;1;1;0;0;0;0;1;1;0;1;1;4;1;1;0;2;1;0;1; ;Maria;Peeters;mei;162;60;2;1;2;1;2;2;8;4;5;4;3;3;2; ; ;4;4; ;5;5;5;2;5;5;5;1;1;1;1;1;1;1;1;3;3;1;1; ;7;7;300; ;45; ;15;5;5;5;5;1;3;5;5;5;3;5;3;2; ;1;1;1;5; ; ;68;22	8623685413809;1;1;0;1;1;20;0;120;0;0;240;180;360;0;60;20;120;240;600;980;620;784;496;45;120;840;1680;1890;0;0;840;5415;2520;165;60;0;77	5;50;60;87	5;100;80;46	875;81	875; ;2	52380952380952;2	66666666666667;2	66666666666667;2	5;2	75;2	5;2	25;2	33333333333333;29;3; ;4	5;4	5;4	5;4	5;3	83333333333333;1	36363636363636;1;1	8;7;3;3;2;3;3;2	75;1;1;1;0;0;1;1;1;0;1;1;5;1;1;0;2;1;0;1; ;-2;-2;1	90314427040954;-2;-2;1	7782236267661; ;2	92428445620351;-2;-2;1	30124708863621;-2;2	07921743574657;-2;-2;2	38022933693804;2	25529663190434;2	55631456433535;-2;1	7782236267661;-2;1	90314427040954;1	7782236267661; ; ; ;1	30124708863621;2	07921743574657;2	38022933693804;2
210;1;1;1;mei;1;1954;9000;38;1;158;74;2;2;6;1;1;1;2;1;2013; ;11;-1; ;2;1;1;2;1;2;7;3;2;4;3;4;5;3;4;4;4;4;4;4;5;5;3;5;4;1;1;1;1;1;3;2;1;1;1;2;1;2;4;5;300;15;0;0;0;5;5;3;4;1;1;5;5;3;2;2;3;2;4;2;4;3;4;4; ;59;29	6426854670726;1;1;1;1;1;0;0;60;60;0;90;120;30;90;60;0;120;90;300;510;420;408;336;30;20;270;270;360;240;45;525;1760;540;50;95;100;90;70;70;87	5;100;80;88	75;84	375;254;4	2;4;3	66666666666667;3	625;3;2	5;2	5;2	33333333333333;5;3	8;4;4;4;4;4;3	83333333333333;1	36363636363636;1	5;1	2;3	66666666666667;3;2;2;2;3;2	25;1;1;1;1;1;1;1;1;1;1;1;6;0;0;1;1;1;0;1; ;Ingrid;Vercautere;mei;158;76;2;1;1;2;2;2;7;3;3;5;3;4;2;3;4;4;4;4;4;4;5;5;3;5;5;1;1;1;1;1;2;1;1;1;1;1;1;3;4;5;300;45;15;0;0;5;5;5;3;1;1;5;5;3;2;2;3;2;3;1;4;3;4;4; ;61;30	4438391283448;1;1;1;1;1;0;0;0;120;0;300;60;45;0;0;0;120;300;105;525;360;420;288;80;60;450;600;300;60;60;525;2135;1050;140;95;100;90;70;75;100;100;85;88	75;90;306;3	7;4;3	33333333333333;3	375;3;2	5;2	25;2;27;3	4;4;4;4;4;4;4;1	09090909090909;1	16666666666667;1;4;3;2;2;2;2;2	25;1;1;0;0;1;0;1;1;1;1;1;5;0;0;1;1;1;0;1; ;-2;-2;1	7782236267661;1	7782236267661;-2;1	95429076170113;2	07921743574657;1	47726599542485;1	95429076170113;1	7782236267661;-2;-2;-2;2	07921743574657;-2;2	47713573096112;1	7782236267661;1	65330901293848;-2;-2;-2;2	07921743574657;1	95429076170113;2	47713573096112;2	61067080743203;2	52635220262851;-2;2	07921743574657;2	47713573096112;2	0212306584797;2	62325963061961;2	45940756716695;2
127;1;1;1;mei;1;1952;9000;3;1;168;68;2;1;6;1;1;1;2;12;2012; ;0;0; ;1; ;1;2;1;2;8;3;3;5;5;5;5;4;5;4;4;5;3;3;4;2;3;5;4;1;1;2;2;1;2;1;2;1;1;1;1;7;5;5;240;120;15;0;0;5;3;3;3;2;1;5;5;5;3;3;4;3;2;2;4;3;4;3; ;61;24	092970521542;1;1;1;1;1;0;0;120;60;0;300;0;90;60;0;0;180;300;150;630;480;504;384;0;0;150;450;420;720;0;630;2370;600;0;90;100;90;40;80;100;100;80;80;90;316;3	29411764705882;3;3;3	25;3;2	5;2	25;1	33333333333333;6;4	8;5;3	5;3	5;4	25;4;3	16666666666667;1	36363636363636;1	5;1	2;5	66666666666667;2;2;2;2;2;2;1;0;0;1;1;0;1;1;0;1;1;4;0;1;1;2;1;0;1; ;Erna;De Ruyver;mei;168;69;2;1;1; ;1;2;8;3;3;3;3;4;2;3;5;4;3;5;2;2;4;3;4;4;4;2;1;1;1;1;2;1;1;1;1;2;1;7; ;6;240;120;45;15;0;5;4;4;3;1;2;5;5;4;3;2;4;3;2;2;4;3;5;3; ;63;24	4472789115646;1;1;1;1;1;0;0;300;90;30;0;0;0;0;0;0;390;30;0;420;330;336;264;40;45;120;720;630;0;30;840;2425;840;85;95;100;80;40;75;100;100;75;78	75;87	5;331;3	3;3	33333333333333;3;3;3;2	5;2	25;1	33333333333333;26;3;5;3;2	5;4;3	5;3	5;1	18181818181818;1	16666666666667;1	2;6	5;2;2;1;2;3;1	75;1;1;0;0;1;1;1;1;0;1;1;5;0;1;1;2;1;0;1; ;-2;-2;2	07921743574657;1	7782236267661;-2;2	47713573096112;-2;1	95429076170113;1	7782236267661;-2;-2;-2;2	47713573096112;1	95429076170113;1	47726599542485;-2;-2;-2;-2;-2;-2;2	25529663190434;2	47713573096112;2	17612021105609;2	70243915331405;2	5843425339724;-2;2	59107574263968;1	47726599542485;-2;2	52635220262851;2	42162037710683;1	7782236267661;-2; ;-2;-2;2
145;1;1;1;mei;1;1952;9030;30;1;168;90;2;2;6;1;1;2;0;12;2012; ;0;0; ;1; ;1;2;1;2;8;3;1;4;3;4;4;4;2;2;2;5;5;5;4;2;4;4;5;1;1;1;1;1;1;1;1;1;1;1;1;5;5;2;15;300;0;15;15;5;5;4;3;1;2;5;5;4;4;4;5;2;2;2;5;2;4;2; ;61;31	8877551020408;1;1;1;1;0;0;0;180;60;270;180;720;45;0;0;0;240;450;765;1455;1350;1164;1080;0;240;150;180;420;0;60;840;1890;330;240;85;100;100;80;70;100;100;80;91	25;87	5;145;1	95;3;3;2	125;3;2	5;1	75;1;4;3	8;3	5;3	5;3	5;3	5;3	5;3	33333333333333;1;1;1;4;2;2;1;2;1;1	75;1;1;0;0;1;1;1;1;1;1;1;6;1;0;0;1;1;1;2; ;Françoise;Dewulf;mei;168;95;2;1;1;2;1;2;8;2;3;4;3;4;2;2; ; ; ;5;5;5;5;2;4;4;5;2;1;1;1;1;1;2;2;1;2;2;1;5;5;5;45;300;300;240;120;5;3;4;3;2;1;5;5;4;4;5;5;4;2;2;4;2;4;2; ;63;33	6592970521542;1;1;1;1;0;0;0;120;90;720;720;0;120;45;0;0;210;1440;165;1815;1605;1452;1284;0;180;210;300;80;0;15;420;1205;510;180;90;100;100;75;80;100;100;80;91	25;90;125;2	45;3;2	33333333333333;2	25;3;2	5;1	75;1;27;3;5;5;5;5;5;3	66666666666667;1	36363636363636;1	16666666666667;1	6;5;3;2;2;3;2;2	5;1;0;0;0;1;1;1;1;1;1;1;6;1;1;1;3;1;1;2; ;-2;-2;2	25529663190434;1	7782236267661;2	43137984884194;2	25529663190434;2	85733852825719;1	65330901293848;-2;-2;-2;-2;2	07921743574657;1	95429076170113;2	85733852825719;2	85733852825719;-2;2	07921743574657;1	65330901293848;-2;-2;2	38022933693804;2	6532221646566;2	88366711216856;3	06595671135009;3	03342777671354;-2;2	32223997493115;3	15836550801868;2	21751026429403;3	1619696073626;3	10856840607544;-2;1
113;1;1;1;december;1;1951;9031;22;1;169;76;2;2;7;1;4;0;0;5;2012; ;7;0;7;2;2;2;1;2;2;8;4;4;5;5;5;5;4; ;2;2; ;1;2;4;2;4;1;5;1;1;1;4;1;1;1;1;4;1;1;1; ;5; ;240;15;15;0;0;3;1;1;1;1;3;5;5;4;1;1;2;1;3;1;5;3;2;2; ;62;26	609712545079;1;1;0;0;0;0;0;0;0;0;120;45;0;90;0;0;0;120;135;255;255;204;204;0;630;420;540;840;0;0;840;3270;960;630;50;75;22	5;40;75;100;100;95;46	875;92	5;101;1;1;2	33333333333333;1	5;3;2;1	75;1;4;4	8; ;1	5;2;1	5;1	75;2	83333333333333;1	54545454545455;1	5;1	6;5;2;2;1;3;1;2;0;0;0;1;0;1;0;0;1;1;0;3;0;0;1;1;1;0;1; ;Els;Hemeleers;dec;169;77;2;1;2;1;2;999;8;4;4;4;4;5;2;3; ; ;4; ; ; ;4;2;4;1;3;2;4;2;3;1;2;4;2;4;2;3;1; ;3; ;300;15;15;0;0;4;2;1;4;1;1;4;5;4;2;2;4;1;3;1;5;3;4;3; ;64;26	9598403417247;1;1;0;0;0;0;0;0;0;0;360;0;0; ;0;0;0;360; ; ; ; ; ;0;315;630;1680;300;210;0;630;3765;2310;315;45;50;22	5;30;55;75;100;65;36	875;73	75;125;1;1;1	66666666666667;1	5;2	5;2	5;2;1	66666666666667;29;3	6; ; ;4; ;4;2	66666666666667;2	54545454545455;2	66666666666667;2	4;3;3;2;1;2;2;2;1;0;1;1;1;0;0;0;1;1;0;2;0;0;1;1;1;1;2; ;-2;-2;-2;-2;-2;2	07921743574657;1	65330901293848;-2;1	95429076170113;-2;-2;-2;-2;-2;-2;2	55631456433535;-2;-2; ;-2;-2;-2;2	07921743574657;2	13036593726521;2	30965145584932;2	30965145584932;-2;-2;2	55631456433535; ; ; ;1	95429076170113;-2; ;-2;2	79934744296208;2	62325963061961;2	73240180223891;2	92428445620351;-2;-2;2	92428445620351;3	51454908077594;2	98227575691686;2	79934744296208;-2;2	49832434069717;2	79934744296208;3
177;1;1;1;mei;1;1952;9000;20;1;152;70;2;3;7;0;1;2;0;10;2012; ;2;0;7;2;1;2;1;1;2;9;2;2;5;5;5;1;5;3;3;3;4;1;4;5;5;2;1;4;1;3;2;1;1;3;5;4;3;2;4;3;7; ;5;120;120;45;0;0;5;1;3;2;1;1;5;5;4;1;3;4;2;3;2;3;4;4;3; ;61;30	297783933518;1;1;1;1;0;0;15;0;300;0;40;0;90;0;0;15;300;40;90;445;40;356;32;0;90;420;0;840;60;0;315;1725;420;90;90;100;90;75;90;100;100;95;88	75;96	25;264;3	66666666666667;4;4;3	125;3;3;2	75;1	66666666666667;1;4	2;3	5;2;3	5;2	75;3;3;2	81818181818182;2	5;3	2;6;2;2;1;1;3;1	5;1;0;0;1;1;0;1;1;0;0;1;3;1;0;1;2;1;0;1; ;Godelieve;Okerman;mei;155;70;2;0;2;1;1;2;9;2;3;5;5;5;1;1;4;2;4;5;2;4;4;5;3;1;2;1;4;2;3;1;3;5;3;3;1;4;4;6;6;6;240;240;45;0;0;5;2;3;3;1;1;5;5;3;3;3;4;2;4;3;4;3;5;3; ;63;29	1363163371488;1;1;1;1;0;0;30;0;200;0;0;0;0;0;0;30;200;0;0;230;0;184;0;0;0;210;0;1260;0;0;630;2100;210;0;85;100;90;80;85;100;100;90;88	75;93	75; ;3	5;3;3;2	83333333333333;2	5;3;2	75;1	66666666666667;31;3	4;4	5;2;4;3	25;3	5;2	66666666666667;3;3;3;6;2;2;1;1;2;1	5;1;0;0;1;1;0;1;1;0;0;1;3;1;0;0;1;1;0;1; ;-2;1	17638069224327;-2;2	47713573096112;-2;1	602168551379;-2;1	95429076170113;-2;-2;-2;1	47726599542485;-2;2	30105170984523;-2;-2;-2;-2;-2;-2;1	17638069224327;2	47713573096112;1	602168551379;1	95429076170113;2	55146219708474;1	50528567414413;1	47726599542485;2	30105170984523;-2;-2;2	26484142532915;-2;-2;-2; ;-2;1	95429076170113;2	62325963061961;-2;2	92428445620351;1	7782236267661;-2;2	49832434069717;3
365;1;1;1;mei;1;1949;9000;24;1;169;67;2;1;6;1;1;2;0;9;2012; ;3;0;8;1; ;2;1;1;2;6;2;3;4;3;4;4;4;1;1;4;4;3;4;5;4;4;4;4;1;2;2;2;2;2;2;2;2; ;2;3;1;4;4;240;15;120;0;0;5;3;4;2;1;2;5;3;3;2;3;4;3;3;2;5;1;5;4; ;64;23	458562375267;1;1;1;1;0;0;60;210;280;0;840;0;120;120;0;60;490;840;240;1630;1170;1304;936;240;60;630;1260;1050;0;40;560;3840;1890;300;90;100;80;75;70;87	5;100;85;86	25;85	625;304;3	38095238095238;4;4;2	5;2	5;2	5;2	5;1	66666666666667;2;3	8;2	5;2;4;2	25;2	83333333333333;3	66666666666667;2	1;2;2	25;3;3;2;2;2;2;2	25;1;0;0;0;1;0;1;1;1;1;1;5;0;0;0;0;1;0;1; ;Marie-Paule;Gavel;mei;167;67;2;1;2;1;1;2;6;2;3;4;4;4;2;2;2;2;3;1;2;3;5;4;5;4;4;2;2;2;2;1;1;3;1;1;2;1;1;1;5; ;300;45;45;0;0;5;3;2;3;1;3;5;4;4;2;3;4;3;2;2;4;2;4;3; ;66;24	023808670085;1;1;1;1;1;0;0;160;280;240;630;0;100;0;0;0;440;870;100;1410;1030;1128;824;0;20;315;1080;630;0;0;525;2570;1395;20;95;100;90;75;70;62	5;66	6666666666667;60;90;64	7916666666667;204;3	85714285714286;4;2	66666666666667;2	5;3;2	5;3;2;30;3	2;1	5;2;3;1	75;2	16666666666667;4;1	54545454545455;1	83333333333333;1	2;3;3;3;3;3;1;3;1;0;0;1;0;0;1;1;0;1;1;4;0;0;1;1;1;0;1; ;-2;1	7782236267661;2	32223997493115;2	44717354158246;-2;2	92428445620351;-2;2	07921743574657;2	07921743574657;-2;-2;-2;2	20414712521285;2	44717354158246;2	38022933693804;2	79934744296208;-2;2	00004342727686;-2;-2;1	7782236267661;2	69020494309077;2	92428445620351;2	38022933693804;3	11528092186229;2
23;1;1;1;mei;1;1952;9032;23;1;158;55;2;1;6;2;5;2;3;9;2012; ;3;0;8;1; ;1;2;1;2;7;2;2;4;4;4;4;3;5;5;5;5;5;4;5;2;4;4;4;1;4;2;2;1;3;4;2;2;2;2;1;2; ;5;15;300;0;0;0;5;5;1;5;1;2;5;5;4;3;3;4;3;2;1;5;2;4;4; ;61;22	0317256849864;1;1;1;1;1;0;0;10;0;360;120;0;150;720;0;0;10;480;870;1360;1210;1088;968;30;1440;180;720;1050;0;0;245;3665;900;1470;80;25;67	5;70;60;87	5;66	6666666666667;55;60	625;67	2916666666667;157;2	66666666666667;3	33333333333333;3;2	125;2	5;2	5;2	75;1	33333333333333;3;3	8;5;5;4	5;5;4	83333333333333;3	33333333333333;2	27272727272727;2	66666666666667;1	8;3	5;2;1;2;2;2;1	75;1;1;1;1;1;1;1;1;0;1;1;5;0;0;1;1;0;0;0; ;Anne-Marie;Demarey;mei; ; ; ;2;1;2;1;2;7;2;2;5;4;4;1;2;4;4;4;4;4;4;4;4;3;3;3;1;4;3;2;2;3; ;4;1;2;2;2;5; ;5;15;300;15;0;0;5;4;3;4;1;1;5;5;4;3;3;4;3;3;2;5;3;4;3; ; ; ;1;1;1;1;1;0;0;0;840;540;90;0;0;0;0;0;840;630;0;1470;630;1176;504;60;180;360;840;0;420;0;420;2280;1200;240;95;100;67	5;80;80;100;100;85;85	625;91	25;145;2	8;3	33333333333333;3	33333333333333;2	5;2	25;3	5;2	5;1;28;3	2;4;4;4;4;4;3;2	5;2	8;2	2;5;2;1;1;1;2;1	25;1;1;1;1;1;0;1;1;0;0;1;3;0;0;1;1;0;0;0; ;-2;-2;1	00043407747932;-2;2	55631456433535;2	07921743574657;-2;2	17612021105609;2	85733852825719;-2;-2;-2;-2;2	92428445620351;2	73240180223891;1	95429076170113;-2;-2;-2;-2;-2;1	00043407747932;2	68125028508305;2	93952424448053;3	03663288702104;2
293;1;1;1;mei;1;1954;9052;23;1;170;82;2;7;6;2;1;3;2;9;2012; ;3;0;8;2;1;1;2;1;2;7;3;2;4;4;4;5;4;4;5;4;4;5;4;5;4;3;4;4;2;1;3;3;1;1;1;1;1;1;1;1;5;5;7;15;300;45;15;15;5;5;4;4;1;1;5;5;4;1;2;4;1;3;1;5;1;2;5; ;59;28	3737024221453;1;1;1;1;1;0;0;0;0;1260;840;0;420;0;0;0;0;1680;420;2100;1680;1680;1344;0;420;420;840;420;0;0;630;2730;1260;420;90;100;90;65;75;87	5;100;80;86	25;85	625;101;1	15;1	33333333333333;2	66666666666667;2	25;2	75;2	5;2	75;2	33333333333333;5;4	2;4;5;4;4	5;4	33333333333333;3	66666666666667;1	36363636363636;1	66666666666667;1;5	66666666666667;2;2;2;3;3;2	25;1;1;1;0;1;0;1;1;0;0;1;3;1;0;1;2;0;0;0; ;Liliane;Versnaeyen;mei;170;77;2;2;1;2;1;2;8;3;2;4;3;4;2;3;2;3;2;3;4;3;5;4;4;4;4;2;2;2;2;2;2;2;2;2; ;2;2;2;6;6;120;240;15;15;0;5;4;3;4;1;1;4;4;4;2;1;4;2;4;2;4;2;4;4; ;61;26	643598615917;1;0;1;1;1;0;0;0;300;90;480;0;180;0;0;0;300;570;180;1050;570;840;456;0;120;150;840;420;0;0;630;2160;990;120;90;100;100;40;80;87	5;100;80;82	5;86	875;101;1	2;2	33333333333333;2	66666666666667;2	5;2	75;2	5;2	5;2	33333333333333;27;3	2;2	5;3	5;2	5;3;2	83333333333333;3	83333333333333;2;2;2;4	66666666666667;2;2;2;2;3;2;1;1;1;1;1;0;1;1;0;1;1;4;0;0;1;1;0;1;1; ;-2;-2;-2;-2;3	10037399188549;2	92428445620351;-2;2	62325963061961;-2;-2;-2;-2;-2;2	47713573096112;1	95429076170113;2	68125028508305;-2;2	25529663190434;-2;-2;-2;-2;3	22531186680437;2	62325963061961;3	22531186680437;3
458;1;1;1;december;1;1952;9050;36;1;163;54;2;1;7;2;1;3;3;3;2012; ;9;0;9;1; ;2;2;1;2;9;3;2;5;4;5;5;3;4;4; ;5; ; ;5;2;2;5;5;2;2;2;2;1;1;1;1;2;2;3;1;5;5;5;120;300;15;0;0;5;5;5;3;1;3;5;4;4;3;3;4;2;3;2;4;3;4;4; ;61;20	3244382551093;1;1;1;1;1;0;0;225;0;0;60;0;90;0;0;0;225;60;90;375;285;300;228;30;210;80;0;1470;0;120;665;2575;80;240;85;50;57	5;60;35;62	5;0;65;63	125;40	625;306;3	52380952380952;3;3	33333333333333;2	75;2	75;2	5;2	25;1	66666666666667;4;4	4;4	5;4; ;4	33333333333333;4	33333333333333;3	5;1	63636363636364;1	5;1	8;5;3;3;1;3;3;2	5;1;1;0;0;0;0;1;1;0;1;1;4;0;0;1;1;1;0;1; ;Riet;De Maesschalck;dec;163;55;2;2;2;1;1;2;9;3;2;5;3;4;2;4;1;1;1;4;2;1;4;2;4;5;5;1;3;1;1;1;1;1;999;4;999;2;1;5;1;5;240;240;15;0;0;5;5;5;1;1;2;5;5;4;3;3;4;3;4;2;4;2;4;4; ;63;20	7008167413151;1;1;1;1;1;0;0;250;50;0;0;0;0;0;0;0;300;0;0;300;250;240;200;40;60;90;210;1260;0;180;525;2365;300;100;77	7777777777778;50;67	5;60;60;62	5;66	6666666666667;75;63	8194444444444;66	0416666666667;156;3	80952380952381;3;3;2	75;3;2	5;2	25;2;30;3	6;2	5;1	5;1;2;1	66666666666667;3	5;1	66666666666667;1	33333333333333;2	33333333333333;3	66666666666667;3;1;1;3;3;2;1;1;0;0;1;0;1;1;0;0;1;3;1;0;1;2;1;1;2; ;-2;-2;2	35220181965942;-2;-2;1	7782236267661;-2;1	95429076170113;-2;-2;-2;-2;2	39795738010389;1	69905685454767;-2;-2;-2;-2;-2;-2;-2;2	35220181965942;1	7782236267661;1	95429076170113;2
385;1;1;1;december;1;1952;9000;4	5;1;178;84;2;1;6;1;1;0;0;2;2012; ;10;0;10;1; ;1;2;1;2;7;2;3;3;1;3;3;2;4; ; ;4; ; ;4;3;4;2;3;2;4;4;4;4;4;4;4;4; ;4;2;2; ; ;45;300;15;0;0;5;3;5;3;1;3;5;5;4;1;1;4;1;4;1;5;3;5;4; ;61;26	5118040651433;1;1;1;0;0;0;0;0;225;0;140;0;60;0;0;0;225;140;60;425;140;340;112;20;80;315;900;1350;0;40;630;3335;1215;100;85;100;90;80;80;100;100;85;88	75;91	25; ;4	3;4;3	33333333333333;2	57142857142857;2;2	5;2	75;2;2;2	4;4; ; ;4;4;3;3	8;4;3	5;2;2;2;2;2;1;2;1;0;0;0;0;0;0;1;0;0;1;2;0;0;1;1;1;1;2; ;Martine;De Bruyne;dec;175;82;2;1;1;2;1;2;8;2;3;4;2;4;2;4;5; ; ;5; ; ;5;4;3;4;4;1;4;1;1;1;1;2;2;1;1;1;1;1; ; ;45;300;15;0;0;5;5;4;4;4;3;5;5;4;2;2;4;2;4;1;4;3;4;4; ;63;26	7755102040816;1;1;1;0;0;0;0;0;450;0;405;90;0;0;90;0;450;405;180;1035;585;828;468;100;270;210;1260;630;0;40;630;3140;1470;370;80;100;77	5;80;80;100;100;95;84	375;93	75; ;4	3;4;3;2	5;1	75;2	5;3	5;2;29;3	2;5; ; ;5;5;3	5;1	45454545454545;1	66666666666667;1	2;1;2;2;2;1;1;1	75;1;1;1;0;0;0;0;1;0;0;1;2;0;0;1;1;1;1;2; ;-2;-2;-2;2	35220181965942;-2;2	14615905560482;-2;1	7782236267661;-2;-2;-2;-2;-2;2	6532221646566;-2;2	60746574640282;1	95429076170113;-2;-2;1	95429076170113;-2;2	35220181965942;2	14615905560482;1	7782236267661;2	53149169022153;2	04925679723223;-2;2	6532221646566;2	60746574640282;2	25529663190434;2	91803558185565;2	6702551327716;-2;1	95429076170113; ;1	30124708863621;1	90314427040954;2	49832434069717;2	95424733490676;3
502;1;1;1;mei;1;1947;9000;35;1;160;61;2;7;6;0;2;2;0;7;2012; ;5;0;10;1; ;1;2;2;2;7;2;3;4;4;3;3;3; ;5;4; ;4;4;5;4;4;5;3;2;1;1;2;1;2;1;1;1; ;2;1; ;5; ;45;300;300;240;120;2;2;4;3;3;1;5;5;4;3;3;4;3;4;3;4;3;4;3; ;66;23	828125;1;1;0;1;0;0;0;75;30;0;600;180;0;0;0;0;105;600;180;885;855;708;684;120;120;0;630;840;1260;0;945;3915;630;240;85;100;67	5;60;55;50;66	6666666666667;50;78	125;55	4166666666667; ;3	35;4;2	33333333333333;3	25;3	25;2	5;2	25;2	33333333333333;3;3	4; ;4	5;4;4	5;4	25;3	83333333333333;1	3;1	33333333333333;1	25;5;3;2;2;3;3;2	5;0;0;0;0;1;0;1;1;0;0;1;3;0;0;0;0;1;0;1; ;Rosana;Accoe;mei;160;60;2;0;1;2;2;2;6;2;3;4;4;3;2;2; ;5;4; ;4;3;4;4;3;4;4;2;2;2;2;2;2;2;2;1; ;2;1; ; ; ;45;120;45;300;240;3;3;3;4;2;2;4;4;3;3;2;4;3;3;3;4;3;3;3; ;68;23	4375; ;1;0;1;0;0;0;120;105;75;480;360;0;0;60;0;225;555;420;1200;1095;960;876;450;0;840;630;525;0;0;840;3285;1470;450;100;100;90;65;80;87	5;100;65;88	75;83	125;367;3	89473684210526;3;3;2	875;4;3;2	5;2	33333333333333;29;3; ;4	5;3	5;4	5;4;3	5;1	8;2;1	5; ;3;3;2;3;2;2	75;0;0;1;1;1;1;1;1;0;1;1;5;0;1;1;2;1;1;2; ;-2;-2;1	87511916546257;1	47726599542485;-2;2	77815848856469;2	25529663190434;-2;-2;-2;-2;-2;2	07921743574657;2	0212306584797;1	87511916546257;2	68125028508305;2	55631456433535;-2;-2;1	7782236267661;-2;2	0212306584797;2	77815848856469;2	25529663190434;2
386;1;1;1;mei;1;1950;9000;55;1;162;63;2;3;7;1;1;1;2;7;2012; ;5;0;10;1; ;1;2;1;2;8;2;3;3;3;5;4;3;4;4;4;4;4;4;5;5;4;4;4;1;1;1;1;1;1;2;2;2;1;3;1;1;5;5;240;45;120;0;0;5;2;5;2;4;3;5;5;5;1;3;5;1;2;3;5;3;5;3; ;63;24	0054869684499;1;1;1;1;1;0;0;0;630;240;210;0;0;0;0;0;630;450;0;1080;450;864;360;630;180;420;1470;210;210;30;630;3780;1890;810;75;100;100;60;75;100;100;80;83	75;88	75;184;4	05;4;3	33333333333333;3	125;3;2	5;2	75;2	33333333333333;2;3	6;4;4;4;4;4;3	83333333333333;1	45454545454545;1	16666666666667;1	8;3	66666666666667;2;2;1;1;3;1	5;1;0;0;0;0;0;1;1;0;0;1;3;0;0;1;1;0;0;0; ;Martine;Rousseau;mei;162;66;2;1;1;2;1;2;9;3;3;5;5;5;1;1;5;5;5;5; ; ;5;5;1;5;4;1;1;1;1;1;1;1;1;1; ;1;1;7;7;7;240;15;15;0;0;5;5;5;3;5;3;5;5;5;4;3;4;3;2;3;4;3;4;2; ;65;25	148605395519;1;1;1;1;1;0;0;0;469;60;0;0;0;0;0;0;469;60;0;529;60;423	2;48;210;0;420;420;420;210;0;420;2100;840;210;75;100;100;50;70;100;100;75;81	25;86	25;204;4	95;3	66666666666667;2	66666666666667;3	125;3;2	5;2	25;2	33333333333333;30;3	4;5;5;5;5;5;3	5;1;1;1;7;2;2;1;1;3;1	5;1;1;0;0;0;0;1;1;0;0;1;3;0;0;1;1;1;1;2; ;-2;-2;-2;2	79934744296208;2	38022933693804;2	32223997493115;-2;-2;-2;-2;-2;-2;-2;2	67118210262664;1	7782236267661;-2;-2;-2;-2;-2;-2;2	79934744296208;2	6532221646566;-2;2	93651876900631;2	55631456433535;-2;2	67118210262664;1	7782236267661;-2;2	62655592106283;1	68133170596917;-2;-2; ;2	79934744296208;2	25529663190434;2	62325963061961;3	16732028912236;2	32223997493115;2	32223997493115;1
158;1;1;1;mei;1;1952;9000;33;1;167;44;2;2;6;1;2;3;2;6;2012; ;6;0;11;2;1;1;2;1;2;6;2;3;3;2;2;4;3; ; ; ; ; ;5; ; ; ;5;5;2;1;1;1;1;1;1;1;1; ;1;1; ;6;5;15;240;45;45;120;5;3;3; ;1;3;5;5;3;2;2;3;2;4;3;1;3;3;2; ;61;15	7768295743842;1;1;0;1;1;0;0;0;540;675;765;0;840;170;150;0;540;1440;1160;2540;1680;2032;1344;20;600;660;1125;520;0;0;350;3275;1785;620;95;100;80;95;75;100;100;80;92	5;88	75;156;2	35;2	66666666666667;3;2	375;2;2	5;3;2	66666666666667;5;2	8; ; ;5; ;5;4;1;1;1;5	5;3;3;3;3;3;3;1;0; ;1;0;1;1;1; ;0;1;4;0;0;1;1;0;0;0; ;Frieda;Meesschaert;mei;148;45;2;1;1;2;1;2;7;3;3;3;3;3;3;3; ; ; ; ;3;5;5;4;5;5;5;1;1;1;1;1;1;1;1;1;1;1;1; ;6;2;45;240;120;300;300;4;2;3;4;1;3;5;5;3;2;2;3;2;3;2;1;3;4;3; ;63;20	5441928414901; ;1;0;1;1;0;0;0;300;540;840;0;780;120;0;0;300;1380;900;2540;1500;2032;1200;30;1125;100;660;180;0;0;420;2515;760;1155;100;100;67	5;70;70;87	5;100;65;84	375;80	625;154;2	35;3;2	66666666666667;2	25;2;2	5;2	75;2	66666666666667;27;3; ;3;5;3;4;4	16666666666667;1;1;1;4;3;3;3;3;3;3;1;0;1;1;0;1;1;1;0;0;1;4;1;0;1;2;1;0;1; ;-2;-2;-2;2	73240180223891;2	82931020677569;2	88366711216856;-2;2	92428445620351;2	23047446736116;2	17612021105609;-2;-2;-2;2	47713573096112;2	73240180223891;2	92428445620351;-2;2	89210017053276;2	07921743574657;-2;-2;2	73240180223891;3	15836550801868;3	06446173312873;3	30792584088262;3	12840250006354;-2;2	47713573096112;3	1398822334513;2	95424733490676;3	30792584088262;3	07918486515323;2	50516354981041;2	07921743574657; ;1	30124708863621;2	77815848856469;2	81955051571144;3	05115638282562;2
412;1;1;1;mei;1;1952;9040;36;1;164;59;1;2;6;1;1;2;3;6;2012; ;6;0;11;1;3;1;2;2;2;10;3;3;5;5;5;1;5;5;5;4;5;5;4;4;4;3;4;5;3;1;1;1;1;3;1;1;1;1;1;1;6;5;7;45;300;300;45;0;4;3;3;3;1;3;5;4;4;1;3;3;1;3;2;4;1;4;4; ;61;21	9363474122546;1;1;1;1;1;0;0;120;240;240;840;240;180;840;0;0;360;1080;1260;2540;1680;2032;1344;10;15;420;210;840;0;60;420;1975;630;25;95;100;77	5;65;70;75;100;80;84	375;81	25; ;2	25;3	33333333333333;2	66666666666667;2	75;3;2	5;2	75;2;6;4	2;5;5;4;5;4	66666666666667;3	83333333333333;1	18181818181818;1	33333333333333;1;6;3;2;1;2;3;2;1;0;0;1;0;0;1;1;0;1;1;4;1;1;1;3;0;0;0; ;Nadja;De Gendt;mei;164;59;1;1;1;2; ; ;10;2;3;5;5;5;1;2;5;4;2;5;4;2;4;2;4;3;4;2;2;2;2;2;3;2;2;2;1;2;2;6;6;6;120;240;120;15;120;5;3;3;4;1;2;4;5;4;2;2;4;2;4;2;4;2;4;4; ;63;21	9363474122546; ;1;1;1;1;0;0;0;300;240;60;0;480;30;0;0;300;300;510;1110;330;888;264;30;15;420;60;210;0;30;280;1045;480;45;95;100;90;80;80;100;100;80;91	25;90; ;2	84210526315789;3	33333333333333;2	33333333333333;2	71428571428571;3;2	5;2	5;2;27;3	6;5;4;2;4	5;3	66666666666667;3	16666666666667;2;2	16666666666667;1	8;6;3;2;2;1;3;2;1;0;1;1;1;0;1;1;1;0;1;4;1;1;1;3;0;0;0; ;-2;-2;2	07921743574657;2	38022933693804;2	38022933693804;2	92428445620351;2	38022933693804;2	25529663190434;2	92428445620351;-2;-2;-2;-2;2	47713573096112;2	38022933693804;1	7782236267661;-2;2	68125028508305;1	47726599542485;-2;-2;2	55631456433535;3	03342777671354;3	10037399188549;3	30792584088262;3	12840250006354;-2;2	47713573096112;2	47713573096112;2	70757869159253;2
46;1;1;1;december;1;1951;9000;10;1;174;69;2;1;7;1;3;2;2;12;2011; ;0;1;12;1; ;1;0;2;2;9;2;3;4;3;5;4;4; ; ; ; ; ; ;5;2;3;4;5;1;1;1;1;1;1;1;1;1;1;1;1; ;5;5;120;300;45;15;15;5;4;5;4;1;1;5;4;4;3;2;4;3;4;2;1;2;5;5; ;62;22	7903289734443;1;1;0;1;1;0;0;210;100;0;60;30;600;120;60;0;310;60;810;1180;480;944;384;540;15;240;30;30;0;0;1260;2115;270;555;100;100;100;90;90;100;100;90;97	5;95;314;3	26315789473684;4;3;3	25;1	75;2	5;2	25;1	66666666666667;5;4; ; ; ; ; ;3	33333333333333;1;1;1;5;3;3;2;3;3;2	75;1;1;1;0;1;1;1;1;1;1;1;6;0;0;1;1;1;0;1; ;Beatrice;Maenhout;dec;174;68;2;1;1;2;1;2;9;1;3;3;3;4;1;2; ; ; ; ; ; ;5;1;3;4;4;1;1;1;1;1;1;1;1;1;1;1;1; ; ; ;15;300;15;15;15;5;4;5;5;1;1;5;4;4;2;2;5;999;3;2;999;2;5;5; ;64;22	4600343506408;1;1;0;1;1;0;0;840;120;0;840;0;360;840;0;0;960;840;1200;2540;1680;2032;1344;10;240;1200;3360;3360;0;60;1680;6720;3360;250;95;100;100;100;90;87	5;100;85;98	75;90	625; ;3	65;4;3;2	25;2	5;3;3;2	33333333333333;29;2	6; ; ; ; ; ;3;1;1;1; ;3;3;2;3;3;2	75;1;1;1;0;1;1;1;1; ;1;1;5;1;0;1;2;1; ;1; ;-2;-2;2	32223997493115;2	00004342727686;-2;1	7782236267661;1	47726599542485;2	77815848856469;2	07921743574657;1	7782236267661;-2;-2;2	92428445620351;2	07921743574657;-2;2	92428445620351;-2;2	55631456433535;2	92428445620351;-2;-2;2	49137570310773;1	7782236267661;2	90849038050582;2	97497659485084;2	5843425339724;-2;2	98227575691686;2	92428445620351;3	07918486515323;3	30792584088262;3	12840250006354;2	25529663190434;2	92428445620351; ;2	73240180223891;1	17638069224327;2	38022933693804;1	47726599542485;1	47726599542485;-2;-2;3
414;1;1;1;mei;1;1951;9051;30;1;159;52;2;7;7;1;3;1;3;5;2012; ;7;0;12;1;1;2;1;2;2;7;2;3;4;3;5;4;4; ;4;4; ; ; ;3;2;4;4;4;1;1;1;1;1;1;1;1;1;1;4;1; ; ;4;300;15;0;0;0;5;4;2;4; ;1;5;5;3;4;3;3;4;3;2;4;3;4;4; ;62;20	5688066136624;1;1;0;1;1;0;0;0;0;50;45;0;0;0;0;0;0;95;0;95;95;76;76;0;160;350;1050;0;150;0;1470;3180;1400;160;95;100;100;85;85;100;100;75;95;90;154;3	0952380952381;4;2	66666666666667;2;1	25;2	5;2	5;1;4;4; ;4;4;4;4;3;1	27272727272727;1;1	6;4;3;3;2;3;1;2	75;1;1;1;1;1;1;1;0;0;1;1;4; ;1;1;2;0;0;0; ;Nelly;Lievens;mei;159;51;2;1;2;1;1;2;7;2;3;4;3;4;2;2; ;4; ; ; ; ;4;3;4;4;4;1;1;1;1;1;1;1;1;1;1;2;1; ; ;4;300;15;0;0;0;5;4;3;4;1;1;5;5;3;3;3;4;3;2;4;4;4;4;4; ;64;20	1732526403228;1; ;0;1;1;0;0;0;12;60;40;0;105;280;0;0;12;100;385;497;380;397	6;304;59;250;245;1050;150;210;0;1470;3434;1295;309;90;100;77	5;75;85;100;100;75;85	625;90;154;3	19047619047619;4;2	66666666666667;2;1	75;2	5;2	5;2;28;3; ;4; ;4;4;3	33333333333333;1	09090909090909;1;1	2;4;3;3;2;3;1;2	75;1;1;1;1;1;1;1;0;0;0;1;3; ;1;1;2;0;0;0; ;-2;-2;-2;-2;1	69905685454767;1	65330901293848;-2;-2;-2;-2;-2;-2;-2;1	07954300740291;1	7782236267661;1	602168551379;-2;2	0212306584797;2	44717354158246;-2;-2;-2;1	97776931809157;-2;1	88087073253242;1	88087073253242;-2;1	07954300740291;2	00004342727686;2	58547200973816;2	59945729848736;2	48288786937649;-2;2	44717354158246; ;-2;2	20414712521285;2	54408045258678;3	02119343518817;-2;2	17612021105609;-2;3	16732028912236;3	5024284856882;3	1461311377706;2	20414712521285;1	770925614639;2	39795738010389;2	38918381030816;3
353;1;1;1;mei;1;1952;9040;33;1;155;52;2;7;6;1;1;3;4;5;2012; ;7;0;12;1; ;1;2;1;2;7;3;3;3;2;4;4;3;1;1;1;5;4;4;5;3;4;4;4;1;1;1;1;1;1;1;1;1; ;1;1;6; ;5;120;45;120;15;0;4;4;3;3;1;1;5;5;3;2;3;3;3;2;1;5;3;4;3; ;61;21	6441207075963;1;1;1;1;1;0;0;120;60;30;60;0;180;0;0;0;180;90;180;450;210;360;168;0;60;105;420;60;15;30;840;1530;525;60;95;100;100;65;75;100;100;80;90;88	75;206;3	45;4;3;2	5;3;2	5;3;2	33333333333333;3;3	2;3;2	5;2	5;2	75;2	66666666666667;3	5;1;1;1;5	5;2;2;2;2;2;2;1;1;0;1;1; ;1;1;0;1;1;4;0;0;1;1;0;0;0; ;Marianne;Vandevondele;mei;155;53;2;1;1;2;1;2;8;3;3;4;4;4;2;2;5;4;3;5;4;3;5;4;4;4;4;1;3;3;3;1;1;1;1;1; ;1;1;7;5;7;120;45;120;0;15;4;3;2;4;1;1;5;5;4;3;3;3;3;2;2;4;3;4;3; ;63;22	0603537981269;1;1;1;1;1;0;0;60;60;90;60;0;180;0;0;0;120;150;180;450;210;360;168;0;30;210;210;0;30;150;420;1050;420;30;95;100;90;60;60;75;100;65;86	25;75;156;3	05;4;3;2	625;2	75;2	5;2	25;2	33333333333333;30;3	2;5;4;3;4	5;4;3	66666666666667;1	6;2;1;6	33333333333333;2;2;1;2;2;1	75;1;0;1;1;1;0;1;1;0;1;1;4;0;0;0;0;0;0;0; ;-2;-2;2	07921743574657;1	7782236267661;1	47726599542485;1	7782236267661;-2;2	25529663190434;-2;-2;-2;-2;1	7782236267661;1	7782236267661;1	95429076170113;1	7782236267661;-2;2	25529663190434;-2;-2;-2;2	25529663190434;1	95429076170113;2	25529663190434;2	55631456433535;2	22533513181854;-2;2	07921743574657;2	17612021105609;2	25529663190434;2	55631456433535;2	22533513181854;-2;-2; ;-2;1	7782236267661;2	0212306584797;2
199;1;1;1;mei;1;1947;9052;40;1;164;67;2;1;7;2;1;2;3;3;2012; ;9;0;14;1;1;2;1;1;1;8;4;4;5;4;5;5;4;4; ; ;4; ; ;4;4;5;4;5;1;3;1;1;1;3;1;3;4;1;3;1;4; ;6;120;240;0;0;0;5;4;4;3;1;1;5;5;5;3;4;5;3;1;2;3;2;5;2; ;66;24	9107674003569;1;1;1;1;1;20;10;15;90;0;60;120;40;60;0;30;105;60;220;415;275;332;220;30;210;420;630;20;140;140;525;2115;1050;240;50;25;45;35;80;62	5;100;85;38	75;81	875;137;1	95;2	33333333333333;1	66666666666667;2	125;3	25;2	5;2;1	33333333333333;5;4	6;4; ; ;4;4;3	83333333333333;2;1	66666666666667;2	4;5;3;2;2;3;1;2	5;1;1;0;0;1;0;1;1;1;1;1;5;1;1;1;3;1;1;2; ;Hilde;Dekeyser;mei;166;66;2;2;2;1;1;2;8;3;3;5;4;4;1;3;4; ;4;4; ;4;5;3;3;5;5;1;1;5;2;2;4;3;3;4;1;4;1;4;4;5;120;120;15;15;0;5;4;3;4;3;1;5;5;5;3;4;4;3;2;1;4;2;5;4; ;68;23	9512265931195;1;1;1;1;1;0;0;0;0;0;90;90;20;50;0;0;0;90;160;250;230;200;184;0;120;420;420;210;80;175;560;1985;840;120;70;100;67	5;55;75;62	5;100;80;73	125;79	375; ;2;1	66666666666667;2	66666666666667;2	5;2	75;2;2	5;1	66666666666667;27;3	4;4; ;4;4;4;3	66666666666667;2	72727272727273;2	83333333333333;2	6;4	33333333333333;3;1;1;1;1;1	5;1;1;1;1;1;1;1;1;1;1;1;6;1;1;1;3;1;1;2; ;1	30124708863621;1	00043407747932;1	17638069224327;1	95429076170113;-2;1	7782236267661;2	07921743574657;1	602168551379;1	7782236267661;-2;-2;-2;-2;-2;-2;1	95429076170113;1	95429076170113;1	30124708863621;1	69905685454767;-2;1	47726599542485;2	0212306584797;1	7782236267661;2
17;1;1;1;mei;1;1952;9000;4;1;157;69;2;1;7;1;3;2;1;3;2012; ;9;0;14;1; ;1;2;2;2;8;3;3;5;4;4;5;5; ;4;4; ;3;4;5;3;4;5;5;1;1;1;1;1;1;1;1;1;1;2;1; ;5;5;240;120;0;0;0;5;5;5;3;1;1;5;5;4;1;1;3;3;4;2;5;2;4;5; ;61;27	9930220292912;1;1;0;1;1;0;0;0;100;0;40;0;120;90;0;0;100;40;210;350;130;280;104;50;135;420;1260;840;90;0;315;3110;1680;185;95;100;57	5;70;70;87	5;100;80;80	625;84	375;379;3	55;4;3;2	875;3	5;3	5;2	5;2	66666666666667;2;4	6; ;3	5;4;3	5;3	75;3	83333333333333;1	09090909090909;1;1	2;5;3;3;1;2;2;2	25;1;1;0;0;1;1;1;1;1;0;0;4;0;0;1;1;1;1;2; ;Anna;De Swaef;mei;155;73;2;1;2;1;1;2;8;2;3;3;4;4;1;4; ;4;4; ;4;5;5;4;5;4;5;3;1;1;1;1;1;1;1;1;1;1;1; ;5;5;240;120;45;0;0;5;4;4;4;1;1;5;5;5;1;1;5;1;5;1;5;2;5;5; ;63;30	3850156087409;1;1;0;1;1;0;15;0;105;0;180;0;140;35;0;15;105;180;175;475;215;380;172;75;90;210;1470;540;90;150;630;3255;1680;165;95;100;100;90;75;100;100;90;96	25;91	25;367;3	76190476190476;4;3	66666666666667;2	75;4;2	5;1	75;1	66666666666667;30;3	2; ;4;4	5;4;4	25;4	33333333333333;1;1;1;5;3;3;2; ;3;2	66666666666667;1;1;1;0;1;1;1;1;1;0;0;4;0;0;1;1;1;1;2; ;-2;-2;-2;2	00004342727686;-2;1	602168551379;-2;2	07921743574657;1	95429076170113;-2;-2;1	17638069224327;-2;2	0212306584797;-2;2	25529663190434;-2;2	14615905560482;1	54419211076503;-2;-2;2	00004342727686;1	602168551379;2	32223997493115;2	44717354158246;2	01707509637606;1	17638069224327;2	0212306584797;2
33;1;1;1;mei;1;1952;9030;13;1;160;53;2;1;6;1;1;2;4;3;2012; ;9;0;14;2;1;1;2;1;1;8;3;4;5;5;5;5;5;5;4;4;5;2;2;4;4;5;5;5;1;1;1;1;1;1;1;1;4; ;4;1;7;5;5;0;240;15;15;120;5;1;5;2;1;1;5;5;3;4;4;3;3;2;2;4;3;4;2; ;61;20	703125;1;1;1;1;1;0;0;0;180;60;420;0;180;0;0;0;180;480;180;840;480;672;384;40;120;20;2100;360;0;420;420;3480;2120;160;85;100;57	5;45;45;100;100;55;71	875;75;195;3;3;2	33333333333333;2	5;2	5;2	5;2	25;2;8;5;5;3;3;4;3	66666666666667;4;1	6;1;2	5;5	66666666666667;2;2;1;1;2;1	5;1;0;0;0;1;0;1;1;0;0;0;2;0;0;1;1;1;1;2; ;Annie;Ongenaet;mei;160;51;2;1;1;2;1;2;7;4;3;5;5;5;2;2;5;3;4;2;2;2;5;3;5;5;5;2;1;1;1;1;1;1;1;5;1;3;1;6;4;6;0;300;300;45;15;5;1;5;1;4;1;5;5;2;2;4;3;2;2;2;2;3;4;1; ;63;19	921875;1;1;1;1;1;0;0;0;210;60;420;0;0;0;0;0;210;480;0;690;480;552;384;45;200;30;2520;840;0;0;420;4055;2550;245;80;100;47	5;45;55;75;100;50;68	125;70; ;2	9;4;2	66666666666667;2	25;2	5;2	5;2	5;1	33333333333333;25;3	8;3	5;2	5;3;3;3;4	16666666666667;1	54545454545455;1;2	2;5	33333333333333;1;1;1;1;1;1;1;0;0;0;1;0;1;1;0;0;1;3;1;0;1;2;1;1;2; ;-2;-2;-2;2	25529663190434;1	7782236267661;2	62325963061961;-2;2	25529663190434;-2;-2;-2;-2;-2;2	32223997493115;1	7782236267661;2	62325963061961;-2;-2;-2;-2;-2;2	25529663190434;2	68125028508305;2	25529663190434;2	82737573572124;2	5843425339724;-2;2	32223997493115;2	68125028508305;-2;2	74194694531159;2	5843425339724;-2;-2; ;1	602168551379;2	07921743574657;1	30124708863621;3
272;1;1;1;mei;1;1952;9030;20;1;167;50;2;1;6;1;1;2;0;3;2012; ;9;0;14;1; ;1;2;1;2;8;2;3;4;2;4;4;2;5; ; ;5; ; ;5;2;2;5;5;1;1;1;1;1;1;1;1;1; ;1;1;7; ;5;45;300;15;0;0;5;5;4;3;1;1;5;5;5;2;2;4;1;3;1;1;3;5;5; ;61;17	9282154254366;1;1;1;1;0;0;0;105;0;60;20;50;0;0;0;0;105;80;50;235;235;188;188;0;90;60;90;630;60;45;490;1465;150;90;90;100;80;80;65;87	5;100;85;87	5;84	375;136;3	8;4;3	33333333333333;2	375;2	25;3;2	25;1	33333333333333;4;3	2;5; ; ;5;5;3	33333333333333;1;1;1;6;3;2;2;3;3;2	5;1;1;0;0;1;0;1;1;1;1;1;5;0;0;0;0;1;0;1; ;Kathelijne;Vandaele;mei;167;50;2;1;1;2;1;1;8;2;3;3;3;5;2;3; ; ; ;5; ; ;5;2;3;4;5;1;1;1;1;1;1;1;1;1; ;1;1;7; ;6;15;300;15;0;0;5;4;3;3;1;1;5;5;5;2;2;4;2;4;2;5;3;4;5; ;63;17	9282154254366;1;1;1;1;0;0;0;150;30;0;40;40;0;0;0;0;180;40;40;260;230;208;184;40;30;120;210;360;1080;35;490;2365;330;70;85;100;90;80;70;100;100;85;88	75;88	75;156;3	45;3	66666666666667;3	33333333333333;2	25;2;3;2	66666666666667;2;26;3	2;5; ; ;5;5;3	33333333333333;1;1;1;6	5;3;3;1;3;3;2	5;1;1;0;1;1;0;1;1;1;1;1;5;0;0;0;0;1;0;1; ;-2;-2;2	0212306584797;-2;1	7782236267661;1	30124708863621;1	69905685454767;-2;-2;-2;-2;-2;2	17612021105609;1	47726599542485;-2;1	602168551379;1	602168551379;-2;-2;-2;-2;2	0212306584797;1	90314427040954;1	69905685454767;2	27418094941963;2	27418094941963;-2;2	25529663190434;1	602168551379;1	602168551379;2	31808421400326;2	26484142532915;-2;-2; ;-2;1	95429076170113;1	7782236267661;1	95429076170113;2	79934744296208;1	7782236267661;1	65330901293848;2
32;1;1;1;mei;1;1950;9000;8;1;155;55;2;5;7;1;1;1;0;2;2012; ;10;0;15;2;1;2;1;1;2;8;3;2;5;4;3;4;2;5;5;4;5;5; ;5;5;3;4;5;2;1;1;2;2;3;1;1;2;1;1;1;6; ;6;240;120;45;0;0;5;5;4;3;1;1;5;5;3;2;2;3;2;4;2;5;2;4;5; ;63;22	8928199791883;1;1;1;1;0;0;0;0;120;90;0;0;0;0;0;0;120;90;0;210;90;168;72;0;15;450;1260;270;0;0;1050;3045;1710;15;95;100;100;70;90;100;100;95;91	25;96	25; ;3	76190476190476;4;4;3	125;2	5;2	5;2	25;2	33333333333333;2;3	6;5;5;4;5;4	8;4;1	45454545454545;1	66666666666667;1	2;6;2;2;1;1;2;1	5;1;1;0;0;1;0;1;1;0;0;1;3;0;0;1;1;1;0;1; ;Annie;Geldhof;mei;155;55;2;1;1;2;1;2;7;2;3;4;2;4;2;2;5;5; ;5;5; ;4;4;3;5;5;2;1;1;1;1;3;2;2;3;1;1;1;6; ;6;300;120;45;0;0;5;5;2;3;1;1;5;5;3;1;2;3;2;4;2;5;4;4;4; ;65;22	8928199791883;1;1;1;1;0;0;0;0;120;15;60;0;0;0;0;0;120;75;0;195;75;156;60;0;30;450;1260;450;60;0;1050;3300;1710;30;95;100;90;70;85;100;100;95;88	75;95;239;4	1;4;3	66666666666667;2	75;2	75;2	5;2	25;2;30;2	8;5;5; ;5;5;3	83333333333333;1	54545454545455;1	5;1	6;6;2;2;1;2;1;1	75;1;1;0;1;1;0;1;1;0;0;1;3;0;0;0;0;0;1;1; ;-2;-2;-2;2	07921743574657;1	95429076170113;-2;-2;-2;-2;-2;-2;-2;-2;2	07921743574657;1	17638069224327;1	7782236267661;-2;-2;-2;-2;-2;2	07921743574657;1	95429076170113;-2;2	22533513181854;1	8573928109209;-2;2	07921743574657;1	87511916546257;-2;2	19315243685208;1	7782236267661;-2;-2; ;-2;1	17638069224327;2	6532221646566;3	10037399188549;2	43137984884194;-2;-2;3	02119343518817;3	48358872322101;3	23299865011854;1
68;1;1;1;mei;1;1950;9052;35;1;163;54;2;3;7;2;1;2;3;2;2012; ;10;0;15;2;1;2;1;1;2;8;3;4;5;3;4;5;2;3;3;3;3;3;3;4;2;3;3;5;1;1;1;1;1;5;1;1;5;1;1;1;4;4;4;300;45;15;0;0;5;5;3;5;1;2;5;5;5;3;4;3;3;2;1;5;4;5;2; ;63;20	3244382551093;1;1;1;1;1;0;0;420;420;720;210;60;240;0;0;0;840;930;300;2070;1410;1656;1128;0;360;300;300;840;420;0;630;2850;600;360;85;0;10;35;50;25;100;70;32	5;61	25;101;1	52380952380952;2;2	33333333333333;1;2	75;2	5;3	25;1	66666666666667;2;3	8;3;3;3;3;3;3;1	72727272727273;1	66666666666667;1	8;4;3;3;1;2;2;2	25;1;1;1;1;1;1;1;1;0;1;0;4;0;0;1;1;1;1;2; ;Chris;Van Maele;mei;163;53;2;2;2;1;1;2;8;3;2;5;4;4;2;3;1;1;1;1;1;1;4;2;3;3;5;1;1;3;1;1;1;1;1;1;1;1;1;1;1;5;300;15;15;0;0;5;5;5;5;1;1;5;5;5;2;3;3;2;2;1;4;3;5;3; ;65;19	9480597689036;1;1;1;1;1;720;120;60;80;600;360;0;120;30;0;840;140;960;150;2090;1680;1672;1344;0;0;225;540;630;0;30;1050;2475;765;0;85;75;57	5;45;75;75;100;85;65	625;83	75;100;1	19047619047619;2;2;1;2	75;3;3	25;1;30;3	6;1;1;1;1;1;3;1	18181818181818;1	33333333333333;1;2	33333333333333;3;3;3;3;3;3;1;1;1;0;1;1;1;1;0;1;1;5;0;0;1;1;0;1;1; ;-2;-2;2	62325963061961;2	62325963061961;2	85733852825719;2	32223997493115;1	7782236267661;2	38022933693804;-2;-2;2	85733852825719;2	07921743574657;1	7782236267661;1	90314427040954;2	77815848856469;2	55631456433535;-2;2	07921743574657;1	47726599542485;-2;-2;2	92428445620351;2	96848761836197;2	47713573096112;3	21906295499216;3	05231294975864;2	92428445620351;2	14615905560482;2	98227575691686;2	17612021105609;3	22323887055027;3
288;1;1;1;mei;1;1950;9000;40;1;176;73;2;3;7;1;5;2;3;2;2012; ;10;0;15;2;1;1;2;1;1;5;2;1;4;3;4;2;4;1;4;4;1;3;1;5;3;4;4;5;2;3;3;5;3;3;3;2;1; ;4;1;1;5;5;15;45;120;15;45;4;5;3;4;1;5;5;4;5;2;1;2;1;5;1;4;2;4;5; ;63;23	566632231405;1;1;1;1;1;630;0;0;840;0;750;0;840;180;0;630;840;750;1020;2540;1560;2032;1248;30;0;720;810;360;180;0;840;2940;1530;30;95;100;100;95;90;87	5;100;85;97	5;90	625; ;4	05263157894737;3	66666666666667;3	33333333333333;2	125;3;2	5;3;2;4;3	4;1;3	5;2	5;2	25;2	33333333333333;3	83333333333333;2	8;3	33333333333333;2;3	66666666666667; ;3;2;2;3;2	33333333333333;1;1;1;1;0;1;1; ; ; ;1;3;1; ;1;2;1;0;1; ;Lieve;Van der Vust;mei;176;82;2;1;1;2;1;1;6;2;1;5;4; ;3;4;4;5;4;3;4; ; ; ;4;4;5;3;3;4;5; ; ;4;3; ; ;1;4;1;7;6; ;240;300;0; ;4;5;3;4;1;3;5;3;1;4; ;1;3;2;2;3;4;4;3; ;65;26	4721074380165;1;1;0;1;1;850;600;0;840;0;180;0;360;0;0;1450;840;180;360;2540;1030;2032;824;0;0;720;900;1260;60;60;210;3210;1620;0;94	4444444444444;100;80;80;85;75;66	6666666666667;80;88	6111111111111;76	6666666666667;192;3	2;3	33333333333333;3	66666666666667;2	875;2	25;2	5;3;2;29;4;3	5;4	5;4;4;4;4;3	42857142857143;4;2	66666666666667;4	66666666666667;3;2;2;2;3;2	25;1;1;1;1;0;0;1;0;1;0;1;3;1;1;1;3;0;1;1; ;2	79934744296208;-2;-2;2	92428445620351;-2;2	87506705394619;-2;2	92428445620351;2	25529663190434;-2;2	92942403503108;2	77815848856469;-2;2	92428445620351;-2;2	25529663190434;-2;2	55631456433535;-2;-2;2	79934744296208;2	92428445620351;2	87506705394619;3
348;1;1;1;mei;1;1952;9000;25;1;171;81;1;1;7;1;3;0;0;2;2012; ;10;0;15;1; ;1;2;1;2;7;2;3;5;3;4;5;4; ; ; ;5; ;5;4;3;3;4;5;1;1;1;1;2;3;1;1;1;1;1;1;5;5; ;45;300;15;0;0;5;5;3;4;1;1;5;4;3;4;3;2;3;3;2;4; ;5;4; ;61;27	7008310249308;1;1;0;0;0;0;0;0;300;0;420;0;100;480;0;0;300;420;580;1300;900;1040;720;60;80;60;1080;2520;0;0;630;4430;1140;140;100;100;100;85;85;100;100;85;96	25;92	5;154;3	85;4;3;2	375;1	75;2	5;2	25;1	33333333333333;1;4	2;5; ;5;5;5;3	33333333333333;1	27272727272727;1	5;1;5;3;3;2;2;3;2	5;1;1;1;1;1;0;1;1;1;0;1;4;0;0;1;1;1;0;1; ;Maria;De Bruyne;mei;171;82;2;1;1;2;1;2;7;3;3;5;3;4;1;4; ; ; ; ; ; ;4;3;4;4;4;1;1;1;1;1;1;1;1;1; ;1;1;7;6;7;45;300;45;0;0;5;5;4;4;1;1;5;4;5;3;3;2;3;2;1;4;3;5;5; ;63;28	0428165931398;1;1;0;0;0;0;0;0;420;0;60;0;420;120;0;0;420;60;540;1020;180;816;144;120;100;120;1050;420;0;0;525;2335;1170;220;90;100;77	5;90;75;100;100;65;89	375;85; ;3	55;4;4;2	75;1	75; ;2	25;1	33333333333333;31;3	4; ; ; ; ; ;3	33333333333333;1;1;1;6	66666666666667;3;3;2;3;3;2	75;1;1;1;0;1;0;1;1;1;0;1;4;1;0;1;2;1;1;2; ;-2;-2;-2;2	47713573096112;-2;2	62325963061961;-2;2	00004342727686;2	68125028508305;-2;-2;-2;-2;2	62325963061961;-2;1	7782236267661;-2;2	62325963061961;2	07921743574657;-2;-2;2	47713573096112;2	62325963061961;2	76343548133428;3	01703751518718;2	85733852825719;-2;2	62325963061961;1	7782236267661;2	73240180223891;2	91169548095755;2	15839265038712;2	68125028508305;2	07921743574657; ;1	7782236267661;1	90314427040954;1	7782236267661;3
1;1;1;1;mei;1;1948;9000;17;1;162;60;2;11;6;1;1;3;3;12;2011; ;0;1;17;1;1;1;2;1;2;8;3;3;3;3;2;3;1;2;2;2;5;1;1;4;3;5;5;5;2;2;2;2;1;1;3;3;1; ;1;1;5; ; ;45;45;45;15;0;5;3;2;2;1;1;5;4;4;3;4;5;2;3;2;2;5;4;2; ;65;22	8623685413809; ;1;1;1;1;0;0;0;630;0;0;0;420;180;0;0;630;0;600;1230;180;984;144;150;100;315;1260;840;0;0;630;3295;1575;250;95;100;100;55;80;100;100;85;87	5;91	25; ;3	61111111111111;3	66666666666667;3;2	625;2	25; ;2	5;2	66666666666667;2;2	4;3	5;1	5;1	5;2	5;2	16666666666667;4;1	7;1	83333333333333;1	5;5;2;2;2;2;1;2;1;0;0;1;1;1;1;1;0;0;0;3;1;1;1;3;1;0;1; ;Agnes;Cool;mei;162;58;2;1;1;2;1;2;8;3;3;4;2;2;3;4;2;2;3;3;2;2;4;2;5;4;4;2;2;3;3;2;2;3;3;2; ;3;2;6; ; ;45;120;45;15;15;4;2;2;3;3;2;5;4;3;4;3;5;2;3;3;5;3;2;4; ;67;22	1002895900015; ;1;1;1;1;0;0;0;735;0;0;0;385;0;0;0;735;0;385;1120;0;896;0;210;80;100;1050;630;0;0;420;2490;1150;290;100;100;90;55;70;100;100;85;86	25;88	75; ;3	47368421052632;3;2	66666666666667;2	5;2	5;2;2	5;2	66666666666667;30;3;2	5;2;2	5;2	25;2	33333333333333;3	5;2	5;2	5;2	5;6;3;2;2;2;2;2	25;1;0;0;1;1;1;1;1;0;0;1;4;0;1;1;2;1;0;1; ;-2;-2;-2;2	79934744296208;-2;-2;-2;2	62325963061961;2	25529663190434;-2;-2;-2;-2;2	86629324781246;-2;-2;-2;2	58547200973816;-2;-2;-2;2	79934744296208;-2;2	77815848856469;2	99299951197072;2	15839265038712;-2;2	86629324781246;-2;2	58547200973816;2	95231285667171;-2;2	25529663190434;-2; ;2
167;1;1;1;mei;1;1951;9000;23;1;158;58;1;2;6;1;4;0;0;12;2011; ;0;1;17;2;1;1;2;1;2;8;3;2;4;4;5;5;2; ; ;4; ; ;4;4;4;2;4;3;1;4;2;2;2;2;4;2;1;4;4;4; ; ; ;300;45;45;0;0;5;4;4;3;2;2;4;3;3;4;2;4;2;4;2;5;2;4;4; ;62;23	2334561768947;1;1;0;0;0;0;0;0;20;0;840;0;0;0;0;0;20;840;0;860;840;688;672;0;240;1680;1260;840;0;0;700;4720;2940;240;100;100;45;55;45;100;100;60;75;76	25;217;3	25;3	66666666666667;2	66666666666667;2	625;2	5;2	5;3;2	66666666666667;7;4; ; ;4; ;4;3;2	81818181818182;2	66666666666667;3; ;2;1;1;1;2;1	25;1;1;0;0;1;0;0;1;0;0;1;2;0;1;0;1;0;1;1; ;Gerda;Palsterman;mei;158;58;1;1;2;2;1;1;8;3;3;4;3;3;2;2; ; ;4; ; ; ;4;3;2;3;2;2;4;2;2;2;3;4;4;2; ;2;4; ; ; ;300;120;120;15;45;4;2;4;3;1;1;4;3;3;3;3;4;3;3;3;4;4;4;4; ;64;23	2334561768947;1;1;0;0;0;0;0;0;105;0;0;0;180;0;0;0;105;0;180;285;0;228;0;60;30;420;1050;840;0;0;840;3240;1470;90;95;100;67	5;50;60;87	5;100;75;78	125;80	625; ;2	8;2	66666666666667;2	66666666666667;2	75;2	75;2	5;2	5;1;31;2	8; ; ;4; ;4;2	66666666666667;2	9;2	83333333333333;3; ;3;2;1;1;2;1	75;1;0;0;0;1;0;0;1;0;0;1;2;0;0;0;0;1;0;1; ;-2;-2;-2;1	30124708863621;-2;2	92428445620351;-2;-2;-2;-2;-2;-2;-2;2	0212306584797;-2;-2;-2;2	25529663190434;-2;-2;-2;1	30124708863621;2	92428445620351;-2;2	83759475060943;2	82737573572124;-2;2	0212306584797;-2;2	25529663190434;2	35795389458634;-2;-2;-2; ;-2;2	38022933693804;3	22531186680437;3	10037399188549;2	92428445620351;-2;-2;2	84510424417683;3	67394291874854;3	46834880760176;2	38022933693804;1	7782236267661;1
90;1;1;1;december;1;1953;9000;32;1;160;49;2;1;7;2;1;0;0;6;2011; ;6;1;18;1;1;1;2;1;1;0;3;1;5;5;5;5;3;1;1;1;5; ; ;5;4;3;5;5;2;1;1;1;1;1;1;1;1;1;1;1;5; ; ;45;240;45;0;0;5;5;5;5;1;1;5;5;5;1;1;1;1;5;3;5;3;5;5; ;60;19	140625;1;1;1;0;0;0;0;175;0;0;0;0;75;0;0;0;175;0;75;250;175;200;140;0;40;210;120;300;0;0;525;1195;330;40;85;100;100;85;85;100;100;95;92	5;95; ;4	15;4;4;3;3;2	5;2	75;2	33333333333333;4;4	6;3;1;1;2	33333333333333;2;4;1;1;1;5;3;3;2;3;3;2	75;1;1;1;0;1;0;1;1;0;1;1;4;0;0;1;1;0;0;0; ;Colette;Distave;dec;160;47;2;2;1;2;1;2;8;3;3;5;5;5;1;2;1;1;1;4; ; ;5;4;4;5;5;1;2;1;1;1;1;2;1;2;1;2;1;5;1; ;45;240;15;0;0;5;3;5;5;1;1;5;4;5;1;3;4;2;2;2;5;2;5;1; ;62;18	359375;1;1;1;0;0;0;0;200;0;0;60;0;70;0;0;0;200;60;70;330;260;264;208;0;20;840;270;0;0;0;490;1620;1110;20;100;100;100;85;80;100;100;90;96	25;92	5; ;4	05;3;4;2	5;3;2	5;2	75;1	66666666666667;4;3	6;2	5;1;1;2;1	75;4;1	36363636363636;1	33333333333333;1	4;3;3;3;2;3;3;2	75;1;0;1;0;1;0;0;1;0;0;1;2;0;0;1;1;0;0;0; ;-2;-2;2	24306286480481;-2;-2;-2;-2;1	87511916546257;-2;-2;-2;-2;2	30105170984523;-2;-2;1	7782236267661;-2;1	84516007765195;-2;-2;-2;2	24306286480481;-2;1	87511916546257;2	30105170984523;2	14615905560482;-2;2	30105170984523;1	7782236267661;1	84516007765195;2	42162037710683;2	31808421400326;-2;-2; ;-2;1	602168551379;2	32223997493115;2	07921743574657;2	47713573096112;-2;-2;2	72016757560302;3	0773715395324;2	51852710011734;1	602168551379;-2;1	30124708863621;2	92428445620351;2	43137984884194;-2;-2;-2;2
371;1;1;1;mei;1;1953;9030;36;1;157;58;2;2;6;1;1;2;2;11;2011; ;1;1;18;2;1;1;2;1;2;4;3;3;3;3;4;5;2; ; ; ;5;5;5;5;1;5;4;5;1;1;1;1;1;1;1;1;5; ;1;1;2;5;6;45;120;240;120;0;5;4;4;3;1;1;5;5;3;2;2;4;1;2;1;5;2;4;5; ;60;23	5303663434622;1;1;1;1;1;0;0;0;630;360;840;0;120;0;0;0;630;1200;120;1950;1200;1560;960;420;450;120;180;180;0;45;630;2025;300;870;70;100;45;55;40;75;100;70;67	5;71	25;207;3	6;3	33333333333333;3;2	25;1;2	5;2	75;3	66666666666667;5;3	4;5;5;5;5;5;3	5;1	4;1;2;4	33333333333333;3;2;1;2;1;2;1;1;0;0;1;1;1;1;0;0;1;4;0;0;1;1;1;0;1; ;Marleen;Bafort;mei;153;59;2;1;1;2;1;2;7;3;3;5;4;5;1;4;1;1;1;5;5;5;5;2;5;4;4;1;1;1;1;1;1;1;1;5; ;1;1;2; ;6;45;120;120;120; ;5;4;4;4;1;1;5;5;4;2;2;4;1;2;1;5;4;4;5; ;62;25	203981374685;1;1;1;1;1;0;0;0;525;300;840;0;180;0;0;0;525;1140;180;1845;1140;1476;912;180;0;360;550;180;0;90;1680;3040;910;180;70;75;45;60;55;75;100;75;62	5;76	25; ;3	2;4;3;3;1	75;2	5;2	75;3	33333333333333;28;3	8;3;3;3;3;3;3	5;1	4;1;2;4;3;2;1;2;2;2;1;1;1;0;1;0;1;1;0;0;1;3;1;0;1;2;1;0;1; ;-2;-2;-2;2	79934744296208;2	55631456433535;2	92428445620351;-2;2	07921743574657;-2;-2;-2;-2;-2;2	72016757560302;2	47713573096112;2	92428445620351;-2;2	25529663190434;-2;-2;-2;2	79934744296208;3	07918486515323;2	07921743574657;3	19312738228453;2	98227575691686;-2;2	72016757560302;3	05690866092048;2	25529663190434;3	16908929985159;2	95999960030321;-2;-2; ;2	62325963061961;2	6532221646566;2	07921743574657;2	25529663190434;2	25529663190434;-2;1	65330901293848;2	79934744296208;3
25;1;1;1;mei;1;1949;9050;32;1;164;63;2;2;6;2;1;1;0;10;2011; ;2;1;19;2;1;1;2;1;2;6;3;3;4;3;4;4;4;3; ; ;1;1;1;3;3;4;5;3;1;4;2;2;2;2;2;1;3;1;1;1;1;3;5;240;120;120;15;0;3;1;4;3;1;3;5;4;2;2;3;4;3;4;3;5;2;4;3; ;64;23	4235574063058;1;1;1;1;0;0;0;0;20;0;180;0;0;0;0;0;20;180;0;200;180;160;144;90;120;1260;1680;1260;0;140;1050;5600;2940;210;80;100;67	5;55;40;87	5;0;60;75	625;46	875;145;2	45;2	33333333333333;2	33333333333333;2	25;3	25;2	5;2	25;2;4;3	8;2;1;1;1	66666666666667;1	5;3	16666666666667;1	90909090909091;2	33333333333333;1	4;3;2;1;1;1;1;1	25;0;0;0;0;0;0;0;0;0;0;0;0;0;0;0;0;1;0;1; ;Annemarie;Platteeuw;mei;163;63;2;2;1;2;1;2;7;4;3;4;3;4;1;2;5;4; ;3;1;1;5;3;2;5;2;1;5;1;1;1;4;2;1;1;1;1;1;5; ;5;300;240;15;15;0;5;1;3;3;3;1;5;5;3;1;3;4;3;2;2;5;1;5;3; ;66;23	7118446309609;1;1;1;1;0;0;0;0;0;90;120;0;0;0;0;0;0;210;0;210;210;168;168;60;240;1470;1260;1680;900;105;630;6345;2730;300;80;75;80;40;40;62	5;33	3333333333333;45;68	75;45	2083333333333;145;2	35;3;3;2	625;3	75;2	5;1	75;1	66666666666667;27;2	8;4;2	5;1;3	25;2	8;3;1	72727272727273;2	33333333333333;1;5;3;1;1;1;1;1	5;1;0;0;1;1;0;0;0;0;0;1;1;0;0;0;0;1;0;1; ;-2;-2;-2;1	30124708863621;-2;2	25529663190434;-2;-2;-2;-2;-2;-2;-2;-2;1	95429076170113;2	07921743574657;-2;-2;-2;-2;-2;1	30124708863621;2	25529663190434;-2;2	20414712521285;2	15839265038712;-2;-2;2	32223997493115;-2;2	22533513181854;2	22533513181854;-2;-2; ;1
520;1;1;1;mei;1;1952;9040;18;2;172;66;1;2;6;2;1;1;0;9;2011; ;3;1;20;1;1;2;2;1;2;7;2;3;4;3;4;4;3;4; ; ;1; ; ;5;4;4;5;5;1;1;1;1;1;1;1;1;1;1;1;1;7; ; ;120;300;45;15;0;5;3;3;3;3;2;5;5;4;2;3;4;2;3;2;3;3;2;2; ;61;22	3093564088697;1;1;1;1;0;0;0;100;0;300;840;0;0;0;0;0;100;1140;0;1240;1240;992;992;0;159;150;0;315;0;120;490;1234;150;159;95;100;100;80;75;100;100;75;93	75;87	5;156;2	42857142857143;3;3	66666666666667;2	375;1	75;2	5;3	25;2;2;3	6;2	5; ; ;2	5;2	5;4;1;1;1;7; ;1;1;3;1;1	66666666666667;1;0;0;1;1;0;0;1;0;0;1;2;0;0;1;1;1;0;1; ;Suzan;Caenepeel;mei;170;66;1;2;2;1;1; ;8;3;3;4;3;4;2;3;4;4; ;4; ; ;5;2;4;5;5;1;1;2;1;1;1;1;1;1;1;1;1;1;4; ;120;120;45;0;0;5;4;3;4;2;1;5;5;4;3;2;4;3;2;2;3;3;3;3; ;63;22	8373702422145;1;1;1;1;0;360;30;140;39;660;650;0;0;0;0;390;179;1310;0;1879;1680;1503	2;1344;0;170;420;60;480;0;120;350;1600;480;170;85;100;77	5;75;40;75;33	3333333333333;60;84	375;52	0833333333333;214;2;2;4;2	625;1	75;2	5;3	25;1	66666666666667;29;3	2;4;4; ;4;4;3	66666666666667;1	09090909090909;1	16666666666667;1;2	5;2;2;2;2;1;2;1;1;1;1;1;0;0;1;0;1;1;3;1;0;1;2;1;0;1; ;-2;-2;2	00004342727686;-2;2	47713573096112;2	92428445620351;-2;-2;-2;-2;2	55631456433535;1	47726599542485;2	14615905560482;1	59117595031179;2	81955051571144;2	81292003804503;-2;-2;-2;-2;-2;2	00004342727686;3	05690866092048;-2;2	99651605010068;2	99651605010068;2	59107574263968;2	25287729256376;3	11727461086816;-2;3	17701965621592;3	12840250006354;-2;-2; ;-2;2	20142443757991;2
241;1;1;1;december;1;1951;9052;4;1;160;63;2;1;6;0;3;3;0;3;2011; ;9;1;21;1; ;1;2;1;2;9;3;3;5;3;5;5;4;5;5;5;5;3;3;5;4;3;4;4;1;3;2;1;1;1;2;1;1;1;2;1;7; ;5;120;120;120;15;0;5;1;5;2;1;1;5;5;4;2;4;4;1;2;1;4;2;4;5; ;62;24	609375;1;1;0;1;0;0;0;0;90;0;360;0;15;0;0;0;90;360;15;465;360;372;288;60;140;175;840;210;0;0;735;2160;1015;200;90;100;90;70;80;100;100;90;87	5;92	5;154;3	25;3	66666666666667;2	33333333333333;2	5;2	75;2	5;2	5;1	66666666666667;1;4	4;5;4;4;4	5;4	33333333333333;3	5;1	45454545454545;1	66666666666667;1	2;6;3;2;2;2;1;2	25;1;0;0;0;1;0;1;1;0;0;1;3;0;0;1;1;0;0;0; ;Jenny;Vandendriessche;dec;160;62;2;0;1;2;1;2;9;3;3;4;3;5;1;1; ;4;4; ;1;1;5;5;1;5;5;1;3;2;1;1;1;1;1;1;1;1;1;7;4;5;120;120;120;120;0;5;2;5;1;1;1;5;5;4;2;4;5;2;2;1;5;3;4;5; ;64;24	21875;1;1;0;1;1;0;0;0;80;0;50;0;200;0;0;0;80;50;200;330;50;264;40;150;280;105;1260;150;0;0;525;2470;1365;430;95;100;90;68	75;85;100;100;85;88	4375;92	5; ;3	21052631578947;3	33333333333333;2	66666666666667;2	625;2	5;2;2	5;1	33333333333333;31;2	8; ;2	5;2	5;2	5;2	5;3	66666666666667;1	27272727272727;1	5;1;5	33333333333333;3;3;2;2;3;2	5;1;0;0;0;1;0;1;1;0;0;1;3;0;0;0;0;1;0;1; ;-2;-2;-2;1	95429076170113;-2;2	55631456433535;-2;1	17638069224327;-2;-2;-2;-2;-2;1	90314427040954;-2;1	69905685454767;-2;2	30105170984523;-2;-2;-2;1	95429076170113;2	55631456433535;1	17638069224327;2
383;1;1;1;mei;1;1951;9050;35;1;155;48;2;1;6;1;1;3;2;8;2011; ;4;1;21;1; ;1;2;1;2;7;2;3;5;5;5;5;4;2;2;2;4;4;4;4;2;5;4;5;2;1;2;2;2;2;2;1;1; ;1;1;7;1;7;15;300;45; ;120;5;1;2;3;1;3;5;4;4;2;2;3;2;3;2;4;2;3;4; ;62;19	9791883454735;1;1;1;1;1;0;0;225;0;210;720;0;0;0;120;0;225;930;120;1275;1275;1020;1020;105;0;60;1260;2940;0;0;630;4995;1320;105;100;100;90;80;85;100;100;90;92	5;93	75;156;2	15;3	33333333333333;3;2	125;2;2	5;2	25;2;3;4	8;3;3;3;3;3;3	66666666666667;1	5;1	83333333333333;1;5;3;3;2;2;2;2	5;1;0;0;1;0;1;0;1;0;0;1;3;0;1;0;1;0;0;0; ;Martine;Coen;mei;155;49;2;1;1;2;1;2;7;2;3;5;5;5;1;2;1;1;1;5;5;5;5;3;5;5;5;2;1;1;1;1;1;3;1;2; ;2;1;7;5;6;15;240;120;15;120;5;1;2;3;1;3;5;4;4;2;2;3;2;3;2;5;4;3;4; ;64;20	3954214360042;1;1;1;1;1;0;0;180;45;150;840;90;0;0;180;0;225;990;270;1485;1440;1188;1152;0;90;60;840;480;0;0;420;1890;900;90;100;100;90;95;85;100;100;80;96	25;91	25;154;1	9;4;3	33333333333333;2	5;2	5;2;2	5;2	33333333333333;27;3	6;3;3;3;3;3;4	16666666666667;1	4;1	33333333333333;1	5;6;3;3;2;3;3;2	75;1;0;0;1;0;1;1;1;0;1;1;5;0;1;1;2;0;0;0; ;-2;-2;2	35220181965942;-2;2	32223997493115;2	85733852825719;-2;-2;-2;2	07921743574657;-2;-2;2	25529663190434;1	65330901293848;2	17612021105609;2	92428445620351;1	95429076170113;-2;-2;2	25529663190434;-2;2	35220181965942;2	96848761836197;2	07921743574657;3	00860442953008;3	00860442953008;-2;2	35220181965942;2	99563958138834;2	43137984884194;3	07482009630725;3	06145624898821;2	07921743574657;2
384;1;1;1;mei;1;1954;9031;10;1;168;62;2;1;6;0;3;2;2;8;2011; ;4;1;21;2;2;1;2;1;1;8;4;2;5;5;5;5;3;5;5; ;4;4; ;5;4;2;5;4;1;1;1;1;1;1;3;1;4;1;4;1;5;3; ;120;300;15;0;0;5;5;5;5;2;1;5;5;4;4;3;5;4;2;2;5;4;5;2; ;59;21	9671201814059;1;1;0;1;1;0;0;0;400;15;0;0;525;30;0;0;400;15;555;970;45;776;36;120;90;135;450; ;25;420;1050; ;585;210;50;0;32	5;35;60;62	5;100;75;29	375;74	375; ;1	7;2	33333333333333;2	33333333333333;1	5;4;2;2;1	66666666666667;2;4	6;4	5;4	5; ;4	5;4	5;3	5;1	72727272727273;1	33333333333333;2	2;4;3;3;1;3;3;2	5;1;1;1;0;1;0;1;1;1;0;1;4;1;0;1;2;1;0;1; ;Martine;Crommar;mei;168;59;2;1;1;2;1;1;7	5;3;1;5;4;5;1;4; ;4;4; ;5;5;5;4;3;5;4;1;1;1;1;1;2;2;1;2;1;4;1; ;2;7;45;300;15;0;0;5;5;5;5;1;1;5;5;4;4;2;4;4;4;2;4;4;4;4; ;61;20	9041950113379;1;1;0;1;1;0;0;0;420;360;250;0;420;0;0;0;420;610;420;1450;610;1160;488;70;300;275;840;1470;0;225;735;3915;1115;370;65;50;45;50;70;87	5;100;70;52	5;81	875;125;1	5;1	66666666666667;3;1	625;3	5;1;2	5;1	66666666666667;28;3	8; ;4	5;4	5;4	5;4	5;3	66666666666667;1	54545454545455;1	33333333333333;1	8;4	5;3;3;2;3;3;2	75;1;1;1;0;1;0;1;1;1;0;0;3;0;0;1;1;1;0;1; ;-2;-2;-2;2	6020708485543;1	17638069224327;-2;-2;2	72016757560302;1	47726599542485;-2;-2;-2;-2;2	62325963061961;2	55631456433535;2	39795738010389;-2;2
26;1;1;1;mei;1;1953;9032;31;1;167;58;2;1;6;1;1;3;7;7;2011; ;5;1;22;1;1;2;1;1;2;6;2;1;2;1;2;3;2;5;5;5;5;5;5;5;3;3;5;5;1;1;1;1;1;1;1;1;1;1;1;1;5;5;5;45;120;45;0;15;5;5;2;4;1;1;5;5;4;2;2;3;2;4;2;4;2;4;4; ;60;20	7967298935064;1;1;1;1;1;0;110;200;80;540;390;135;0;0;180;110;280;930;315;1635;1445;1308;1156;0;180;180;180;90;315;0; ; ;360;180;100;75;100;75;85;100;100;85;87	5;92	5;166;2	57142857142857;3	33333333333333;2	66666666666667;2	25;1	25;2	5;2	25;2;6;2;5;5;5;5;5;3	66666666666667;1;1;1;5;3;3;3;3;3;3;1;1;1;1;1;0;1;1;0;1;1;4;0;0;1;1;1;0;1; ;Annemie;Debouck;mei;167;58;2;1;2;1;1;2;7;3;3;3;3;3;2;2;4;3;4;4;4;4;4;3;3;4;4;2;1;1;1;1;1;1;1;1; ;1;1;7;7;7;15;120;15;15;15;5;5;3;4;1;1;5;5;5;2;2;4;2;4;2;4;2;2;2; ;62;20	7967298935064;1;1;1;1;1;45;0;375;0;720;720;150;0;0;720;45;375;1440;870;2540;1680;2032;1344;60;120;315;60;0;1260;0;420;2235;375;180;100;100;100;70;80;100;100;80;92	5;90;156;3	85714285714286;3	33333333333333;3;2	625;2;2	5;2	5;2	66666666666667;26;2	6;4;3	5;4;3	75;3	83333333333333;3	33333333333333;1;1;1;7;2;2;2;2;3;2;1;1;1;1;1;0;1;1;0;0;1;3;1;0;1;2;0;0;0; ;-2;2	04143216468027;2	30105170984523;1	90314427040954;2	73240180223891;2	59107574263968;2	13036593726521;-2;-2;2	25529663190434;1	65330901293848;-2;2	57404284875949;-2;2	85733852825719;2	85733852825719;2	17612021105609;-2;-2;2	85733852825719;2	04143216468027;2	44717354158246;2	96848761836197;2	49832434069717;3	11661106426976;3	06296159094094;1	65330901293848;2	57404284875949;3	15836550801868;2	93952424448053;3	30792584088262;3	12840250006354;2
457;1;1;1;december;1;1948;9051;26;1;168;59;2;4;7;2;5;1;0;1;2011; ;11;1;23;1; ;1;2;1;1;7;3;3;4;3;4;4;4;5;4;5;5;4;5;5;2;5;5;5;2;1;2;1;2;2;2;1;1;2;2;1;6;6;7;45;300;0;15;0;5;5;5;3;1;1;5;5;3;2;2;3;2;2;2;4;2;4;3; ;65;20	9041950113379;0;1;1;1;0;0;0;0;90;0;90;0;180;60;0;0;90;90;240;420;150;336;120;120;360;1260;1260;180;840;0;840;4860;2520;480;85;100;67	5;65;70;87	5;100;75;79	375;83	125;195;2	4;2	66666666666667;2	33333333333333;2;2;2;3;3;3;3	8;5;4;5;4	5;4	66666666666667;4;1	54545454545455;1	66666666666667;1	4;6	33333333333333;3;2;1;1;3;1	75;1;1;0;0;1;1;1;0;0;1;1;4;0;1;1;2;1;1;2; ;Ria;Dessomviele;dec;167;59;2;2;1;2;1;2;7;3;4;4;4;4;1;1;4;4;4;4;4;4;4;2;4;4;4;4;1;1;1;1;2;1;1;1;1;1;1;6;6;6;45;300;0;0;0;5;5;5;2;1;1;5;5;4;4;3;3;2;3;2;4;2;4;4; ;67;21	1552942020151;0;1;1;1;0;0;0;0;45;30;15;0;0;0;60;0;45;45;60;150;105;120;84;60;1080;1680;1260;2520;30;20;840;6720;2940;1140;95;50;100;50;60;87	5;100;60;73	75;76	875;101;1	95;2;2	33333333333333;2	375;2	25;2	5;3	25;3;2;2	8;4;4;4;4;4;3	66666666666667;1	09090909090909;1	16666666666667;1;6;3;2;1;2;1;2;1;1;0;0;1;1;1;0;0;1;0;3;0;0;1;1;1;1;2; ;-2;-2;-2;1	95429076170113;-2;1	95429076170113;-2;2	25529663190434;1	7782236267661;-2;-2;-2;-2;1	65330901293848;1	47726599542485;1	17638069224327;-2;-2;-2;1	7782236267661;-2;1	95429076170113;1	95429076170113;2	38022933693804;2	52635220262851;2	07921743574657;-2;1	65330901293848;1	65330901293848;1	7782236267661;2	07921743574657;1	92433098470868;1	7782236267661;1
504;1;1;1;december;1;1951;9030;10;1;163;58;2;3;7;1;1;2;4;1;2011; ;11;1;23;1; ;2;1;1;2;8;2;3;5;4;5;5;5;1;1;1;1;1;1;5;1;1;5;4;1;3;1;4;1;2;2;2;2;1;3;3;3; ;7;240;45;45;0;0;4;5;5;1;2;4;4;4;3;4;4;3;4;3;1;5;1;5;1; ;62;21	8299521999323;1;1;1;1;1;0;0;30;10;0;420;0;60;0;0;0;40;420;60;520;450;416;360;120;90;270;1260;840;1260;210;525;4575;1530;210;90;100;90;90;90;100;100;90;92	5;95;145;2	19047619047619;2	66666666666667;2	66666666666667;2	5;3	25;2;2	5;3	33333333333333;2;4	8;1;1;1;1;1;2	83333333333333;2	18181818181818;2	16666666666667;2	2;5;2;1;1;3;2;1	75;1;1;0;0;0;0;1;1;0;1;1;4;0;1;1;2;1;1;2; ;Rosette;Musschoot;dec;163;56;2;1;2;1;1;2;8;2;3;5;4;5;1;2;1;1;1;4;1;1;4;1;1;5;5;1;1;2;4;1;5;1;1;1;1;3;3;1;1;7;240;120;45;0;0;3;4;4;2;2;3;4;4;4;4;4;3;4;3;1;5;1;2;2; ;64;21	0771952275208;1;1;1;1;1;0;0;0;0;0;840;0;0;0;0;0;0;840;0;840;840;672;672;0;420;210;1260;420;0;240;315;2865;1470;420;100;100;100;90;85;87	5;0;85;97	5;64	375; ;2	66666666666667;2	66666666666667;3;2	625;2	75;2	5;2	5;1;29;3	4;2	5;1;1;1	75;1	5;2	83333333333333;2	09090909090909;2	33333333333333;1	8;3;2;1;1;1;1;1	25;0;1;0;0;0;0;1;1;0;1;1;4;1;1;0;2;1;0;1; ;-2;-2;1	47726599542485;1	00043407747932;-2;2	62325963061961;-2;1	7782236267661;-2;-2;-2;-2;-2;-2;-2;2	92428445620351;-2;-2;-2;-2;-2;1	602168551379;2	62325963061961;1	7782236267661;2	61910377027247;2	55631456433535;-2;-2;2	92428445620351;-2;2	82737573572124;2	82737573572124;-2;-2; ;2	07921743574657;1	95429076170113;2
12;1;1;1;mei;1;1948;9000;16;1;160;60;2;3;6;0;3;1;0;6;2011; ;6;1;23;1; ;2;1;1;2;7;3;4;3;2;4;5;3; ;3;5; ;1;5;5;5;3;5;5;1;1;1;1;1;1;5;3;2;5;4;1; ;7;5;300;0;15;0;0;5;5;3;3;1;1;5;5;3;4;4;4;4;1;4;4;4;4;1; ;65;23	4375;1;1;0;1;0;0;0;0;525;0;240;0;420;0;0;0;525;240;420;1185;240;948;192;110;0;210;840;2100;0;30;840;4130;1050;110;65;100;45;30;45;62	5;66	6666666666667;55;60;57	2916666666667;341;2	66666666666667;3;3	33333333333333;3;3	75;4;2	75;2;3;3	4; ;2;5;2;3	5;4;2	27272727272727;1	66666666666667;3;6;2;3;1;2;3;2;1;1;0;1;1;0;1;1;0;1;1;4;0;0;0;0;1;1;2; ;Anita;Daes;mei;160;58;2;0;1;1;1;2;5;4;5;3;3;4;2;3; ;4;4; ;2;5;4;4;3;5;4;1;3;2;2;2;2;3;2;5; ;4;1; ;7;6;300;45;15;45;45;5;5;4;3;3;2;5;5;4;4;4;4;4;1;2;3;4;4;2; ;67;22	65625;1;1;0;1;0;780;210;0;420;120;840;0;300;0;0;990;420;960;300;2540;1680;2032;1344;40;0;420;225;840;0;15;315;1855;645;40;60;50;22	5;30;20;50;0;40;40	625;27	5;392;2	7;3;3;2	75;3;2	5;3;2	33333333333333;31;3; ;3;4	5;3;3	75;3	5;2	6;2	33333333333333;3;6	5;3;2;1;2;2;2;1;1;0;0;1;0;1;1;0;0;1;3;0;0;0;0;1;0;1; ;-2;-2;-2;2	72016757560302;-2;2	38022933693804;-2;2	62325963061961;-2;-2;2	89210017053276;2	32223997493115;-2;2	62325963061961;2	07921743574657;2	92428445620351;-2;2	47713573096112;-2;-2;-2;2	72016757560302;2	38022933693804;2	62325963061961;2	97681291847933;2	28332384761879;2	99563958138834;2	62325963061961;2	98227575691686;2	47713573096112;3	30792584088262;3	12840250006354;-2;-2; ;2	04143216468027;-2;2	32223997493115;2	92428445620351;3
24;1;1;1;mei;1;1951;9030;24; ;159;64;2;1;7;2;1;3;1;2;2011; ;10;1;27;1;1;1;2;2;2;7;2;3;4;4;4;4;2;4;4;4;4;4;4;4;4;5;5;5;3;1;3;2;2;3;3;3;2;2;2;1;4; ;5;240;120;45;15;15;4;4;4;4;1;3;5;5;4;2;2;3;2;3;2;4;3;4;3; ;62;25	3154542937384;1;1;1;1;1;0;0;0;200;60;120;0;180;0;0;0;200;180;180;560;180;448;144;150;150;180;540;420;540;0;420;2400;720;300;90;75;77	5;75;85;100;100;90;79	375;93	75;307;3	9;4;3	33333333333333;2	875;2	75;2	5;2	25;2;3;3	6;4;4;4;4;4;4	33333333333333;2	18181818181818;2	33333333333333;2;4	5;3;1;2;1;2;1	75;1;1;1;0;0;1;1;1;1;1;1;6;0;0;1;1;0;0;0; ;Anne-Marie;Hendrickx;mei;159;64;1;2;2;2;2;2;7;2;3;4;3;4;2;4;5;5;5;5;4;4;5;5;5;5;5;2;2;3;2;4;3;3;2;3;2;2;2;6;5;7;120;120;45;15;15;4;3;3;4;1;2;5;5;5;3;2;3;2;3;2;4;3;4;4; ;64;25	3154542937384;1; ;1;1;1;0;0;0;100;40;60;30;300;0;0;0;100;100;330;530;130;424;104;180;180;315;540;280;200;60;420;2175;855;360;85;100;77	5;75;85;100;100;85;84	375;92	5;332;3	93333333333333;4;3;2	5;2	5;2	5;2	25;2;27;3	4;5;4	5;4	5;4	75;4	66666666666667;4	5;2	54545454545455;2	83333333333333;2	2;6;2;1;1;1;2;1	25;1;0;1;1;1;1;1;1;0;1;1;5;0;0;1;1;1;1;2; ;-2;-2;-2;2	30105170984523;1	7782236267661;2	07921743574657;-2;2	25529663190434;-2;-2;-2;-2;-2;2	00004342727686;1	602168551379;1	7782236267661;1	47726599542485;2	47713573096112;-2;-2;-2;2	30105170984523;2	25529663190434;2	25529663190434;2	65128770796321;2	15839265038712;-2;2
285;1;1;1;december;1;1950;9050;26;1;163;87;2;1;6;1;2;1;1;8;2010; ;4;2;28;1; ;2;1;1;1;5;2;3;5;5;4;5;5; ;3;2;2;2;2;3;4;4;2;3;2;1;3;2;2;2;2;2;2;2;4;2; ; ;5;15;300;15;15;45;5;4;1;1;1;4;4;4;4;3;3;2;2;4;2;4;2;4;4; ;63;32	7449282998984;1;1;0;1;1;0;0;0;90;180;840;0;90;0;0;0;90;1020;90;1200;1020;960;816;60;315;240;630;420;0;120;910;2695;870;375;95;100;90;50;80;87	5;100;80;83	75;86	875;156;2	80952380952381;3	66666666666667;2	66666666666667;2	25;2	75;2;2	5;2	66666666666667;5;4	8;2;2	5;2;2	33333333333333;2	2;3;2	18181818181818;2;2	4;5;2;2;2;1;1;1	75;1;1;0;1;0;0;1;1;0;1;1;4;1;1;1;3;1;0;1; ;Lieve;Deville;dec;162;87;2;1;1;2;1;1;6;2;3;5;5;5;1;3; ;4;4; ; ; ;2;4;4;999;1;1;3;3;3;3;3;3;2;2;999;3;1; ;999;5;15;300;15;15;15;5;1;4;4;2;1;4;4;5;3;2;4;3;4;2;3;3;4;4; ;65;33	1504343850023;1;1;0;1;1;0;0;0;0;30;30;0; ;0;0;0;0;60; ; ;60; ;48;0;450;225;840;840;840;0;315;3510;1065;450;75;100;100;75;80;75;100;80;87	5;83	75;156;3	05555555555556;3;3;2	5;2	75;2	5;3;2	66666666666667;28;3	8; ;4;4;4;4;2	4;2	6;3;2;5; ; ; ; ; ; ;1;0;1;0;1;0;1;0;0;0;1;2;1;1;1;3;1;1;2; ;-2;-2;-2;1	95429076170113;2	25529663190434;2	92428445620351;-2;1	95429076170113;-2;-2;-2;-2;-2;-2;1	47726599542485;1	47726599542485;-2; ;-2;-2;-2;1	95429076170113;3	00860442953008;1	95429076170113;2	98227575691686;2	91169548095755;-2;-2;1	7782236267661; ; ;1	68133170596917;-2;-2; ;1	7782236267661;2	49832434069717;2	38022933693804;2	79934744296208;2	62325963061961;-2;2	07921743574657;2	95904616476171;3
526;1;1;1;mei;1;1950;9050;36;1;162;52;2;11;6;1;1;2;1;1;2011; ;11;1;28;2;1;1;2; ;2;8;1;3;4;3;5;4;3;4;2;2;5;4;3;5;4;3;4;4;2;1;2;2;2;3;1;1;1; ;2;1;6;5;5;15;45;240;15;0;5;3;2;3;1;1;5;5;4;2;2;3;3;3;2;5;2;5;4; ;63;19	8140527358634; ;1;1;1;1;0;0;60;210;720;360;175;810;300;120;0;270;1080;1405;2540;1680;2032;1344;60;150;60;1470;450;300;0;770;3260;1530;210;95;100;100;80;65;87	5;100;75;93	75;81	875; ;3	35;4;3;2	875;3	25;2	5;2	5;1	66666666666667;5;3	8;4	5;3;2	5;3	75;3	33333333333333;3	66666666666667;1	6;1	83333333333333;1	25;5	33333333333333;3;3;2;2;3;2	5;1;0;0;1;1;0;1;1;0;1;1;4;0;0;1;1;0;0;0; ;Vera;Van Draege;mei;162;53;2;1;1;1;1;2;8;2;3;5;4;5;2;2;1;1;1;5;4;4;5;3;4;4;4;3;1;1;1;1;2;1;2;2; ;2;1;7;4;4;15;120;240;0;45;5;3;3;4;1; ;5;5;3;2;2;4;3;3;2;5;3;5;5; ;65;20	1950922115531; ;1;1;1;1;1080;600;120;120;300;150;135;120;90;0;1680;240;450;345;2540;1680;2032;1344;0;90;45;1680;90;0;0;980;2885;1725;90;95;100;67	5;60;70;87	5;100;70;80	625;81	875;206;3	45;3;2	66666666666667;2	625;3;2	5;2	5;2;25;3	6;3;2	5;2	5;2	75;2	66666666666667;3	83333333333333;1	4;1	16666666666667;1	75;5;3;3;2;2;3;2	5;1;0;1;1; ;1;1;1;0;1;1;5;0;0;0;0;0;0;0; ;-2;-2;1	7782236267661;2	32223997493115;2	85733852825719;2	55631456433535;2	24306286480481;2	90849038050582;2	47713573096112;2	07921743574657;3
52;1;1;1;december;1;1952;9000;15;1;175;77;2;1;7;0;3;1;0;7;2010; ;5;2;29;0;1;1;2;1;2;7;2;1;4;3;4;5;5; ; ; ;5;5;5;5;4;5;5;5;1;1;1;1;1;1;1;1;1;1;1;1;6;4;5;120;300;15;0;0;5;5;5;5;1;3;5;5;4;1;3;5;1;2;2;4;3;5;2; ;61;25	1428571428571;1;1;0;1;0;0;0;0;420;0;140;0;420;0;0;0;420;140;420;980;140;784;112;75;60;150;180;1680;15;240;840;3240;330;135;80;100;77	5;75;80;87	5;100;85;83	125;88	125; ;4	47619047619048;4;3	33333333333333;3	25;3	75;2	5;3	25;3;2;4	2;5;5;5;5;5;4	16666666666667;1;1;1;5;3;3;3;3;3;3;1;1;1;0;0;1;1;1;0;0;1;4;0;1;1;2;1;1;2; ;Bernarda;Vossen;dec;174;73;2;0;1;2;1;2;7;1;3;5;4;4;2;2; ;1;1; ;5;5;5;5;5;5;5;1;1;1;1;1;1;1;1;1;1;3;1; ;7; ;0;120;120;0;0;5;3;4;4;1;1;5;5;4;2;3;4;1;4;2;3;3;5;5; ;63;24	1115074646585;1;1;0;1;0;0;0;0;150;0;0;0;150;150;90;0;150;0;390;540;240;432;192;20;15;840;840;1260;0;300;630;3905;1680;35;55;100;55;90;80;100;100;95;75;93	75; ;4	52380952380952;4;3	33333333333333;3	25;4;3;3;3;2;3	4; ;3;3;3;3;4	33333333333333;1	18181818181818;1;1	4;7;3;3;3;3;3;3;1;0;1;0;1;1;1;1;0;0;1;4;1;1;0;2;0;1;1; ;-2;-2;-2;2	62325963061961;-2;2	14615905560482;-2;2	62325963061961;-2;-2;-2;-2;-2;2	17612021105609;-2;-2;-2;2	17612021105609;2	17612021105609;1	95429076170113;-2;2	62325963061961;2	14615905560482;2	62325963061961;2	89432160211954;2	04925679723223;-2;2	17612021105609;-2;2	59107574263968;2	63549379981157;2	28332384761879;-2;2	38022933693804; ;1	87511916546257;1	7782236267661;2	17612021105609;2	25529663190434;3	22531186680437;1	17638069224327;2	38022933693804;2	92428445620351;3	51054635061961;2	51852710011734;2
373;1;1;1;december;1;1950;9000;13;1;164;52;2;7;7;1;4;0;0;6;2010; ;6;2;30;2;1;2;1;1;2;6;3;3;4;3;4;4;3; ;4;4; ; ;4;4;4;4;3;3;2;3;2;2;2;2;2;2;4;1;2;2; ;5; ;300;15;0;0;0;4;4;4;3;1;3;5;4;4;3;3;3;3;5;3;5;3;4;2; ;63;19	3337299226651;1;1;0;0;0;0;0;0;100;0;120;0;60;0;0;0;100;120;60;280;120;224;96;10;160;420;840;1260;0;0;630;3320;1260;170;90;100;70;75;85;100;100;85;83	75;92	5;322;3	80952380952381;3;3;2	625;2	25;2	5;2	5;2	33333333333333;4;3	6; ;4;4;4;4;3	33333333333333;2	18181818181818;2	16666666666667;2	2;5;3;2;2;2;3;2	25;1;1;0;0;0;0;1;1;0;1;1;4;0;0;1;1;1;1;2; ;Marleen;Rogiers;dec;164;52;2;1;2;1;1;2;6;2;3;4;3;3;2;4; ;2;4; ;3;3;4;2;4;2;3;1;2;2;2;2;2;2;2;2;2;2;2; ;4; ;300;45;0;0;0;3;4;3;3;1;3;5;5;4;3;3;3;3;4;3;5;3;4;2; ;65;19	3337299226651;1;1;0;0;0;0;0;0;75;0;240;0;0;0;0;0;75;240;0;315;240;252;192;0;120;420;1260;1260;0;0;630;3690;1680;120;90;100;80;70;85;100;100;75;85;90; ;3	76190476190476;2	33333333333333;3;2	25;2	25;2	5;2	5;2	33333333333333;5;3	2; ;2	5;3	5;2	5;3;2	66666666666667;2;2;2;4;2;2;2;2;2;2;0;1;0;1;0;0;1;1;0;1;1;4;0;0;1;1;1;1;2; ;-2;-2;-2;2	00004342727686;-2;2	07921743574657;-2;1	7782236267661;-2;-2;-2;-2;-2;1	87511916546257;-2;2	38022933693804;-2;-2;-2;-2;-2;2	00004342727686;2	07921743574657;1	7782236267661;2	35026740604792;1	98231646969207;-2;1	87511916546257;2	38022933693804;-2;2	40141777434762;2	28332384761879;-2;-2; ;1	00043407747932;2	20414712521285;2	62325963061961;2	92428445620351;3	10037399188549;-2;-2;2	79934744296208;3	52113939181798;3
393;1;1;1;december;1;1954;9000;36;1;163;59;2;1;7;1;1;2;1;6;2010; ;6;2;30;2;1;2;2;1;1;6;2;3;4;2;3;4;3; ; ; ;5;5; ;5;2;3;5;4;2;2;1;1;1;1;2;1;1; ;1;1;7; ; ;120;240;45;45;45;5;3;4;3;1;1;5;5;3;4;2;4;3;4;1;1;3;5;2; ;59;22	206330686138;1;1;1;1;1;0;0;0;240;360;840;0;720;240;60;0;240;1200;1020;2460;1500;1968;1200;60;750;420;360;60;315;630;735;3330;780;810;85;75;67	5;60;70;50;100;65;71	875;71	25;314;3	47058823529412;3;3	33333333333333;3	125;2	75;2	5;2	75;2;4;3	2;5;5; ;5;5;3	5;1	2;1	33333333333333;1;7;3;2;2;3;2;2	5;1;0;0;0;1;1;1;1;0;0;1;4;0;0;1;1;1;0;1; ;Mireille;Mortier;dec;163;60;2;1;1;2;1;2;6;2;3;3;3;3;2;2;1;1;1;5;4;4;5;3;4;5;2;1;3;1;1;1;11;1;1;1;1;1;1;5;5;5;120;240;120;15;15;5;5;3;3;1;1;5;4;5;4;3;4;2;3;1;5;2;5;3; ;61;22	5827091723437;1;1;1;1;1;0;0;0;360;0;450;0;405;180;0;0;360;450;585;1395;630;1116;504;20;120;140;900;720;0;120;630;2650;1040;140;95;0;90;70;50;75;0;50;63	75;43	75;306;3	17647058823529;3;3	33333333333333;2	42857142857143;2	5; ;2	5;2	5;29;2	6;3;2	5;2	5;2	75;2	66666666666667;3	33333333333333;2	09090909090909;3;1;5;3;3;2;2;2;2	5;1;1;0;1;1;1;1;1;0;0;1;4;0;0;1;1;0;1;1; ;-2;-2;-2;2	38022933693804;2	55631456433535;2	92428445620351;-2;2	85733852825719;2	38022933693804;1	7782236267661;-2;-2;-2;2	55631456433535;-2;2	6532221646566;-2;2	60746574640282;2	25529663190434;-2;-2;2	38022933693804;3	07918486515323;3	00860442953008;3	29402730087062;3	07918486515323;-2;2	55631456433535;2	6532221646566;2
39;1;1;1;december;1;1948;9031;34;1;170;67;2;2;6;1;1;2;1;5;2010; ;7;2;31;2;1;2;1;2;2;8;2;3;3;3;4;3;3;3;2;2;4;2;2;4;3;3;4;4;1;1;1;1;1;2;1;1;1;1;1;1;7;7;7;45;120;0;0;15;5;5;3;4;2;1;5;5;4;3;2;4;3;4;2;5;2;4;4; ;65;23	1833910034602;1;1;1;1;1;1200;195;90;0;30;840;0;0;0;0;1395;90;870;0;2355;1680;1884;1344;0;280;105;630;630;315;210;630;2800;735;280;90;100;90;95;85;100;100;80;93	75;91	25;145;2	57142857142857;2	33333333333333;2	66666666666667;2	375;3;2	5;2;2;4;3	2;3	5;2;2;2	75;2	5;3	16666666666667;1	09090909090909;1	16666666666667;1;7;3;3;1;3;3;2	5;1;1;1;1;1;1;1;1;0;1;0;4;1;0;1;2;1;1;2; ;Arlette;Almey;dec;170;68;2;1;2;1;2;2;8;2;3;4;4;4;2;2;4;4;4;4;4;4;4;2;4;4;4;1;1;4;2;4;2;2;2;2;999;2;2;1;5;5;120;120;45;0;0;5;4;4;3;3;2;5;4;4;3;3;4;3;2;3;3;2;5;5; ;67;23	5294117647059;1;1;1;1;1;180;180;60;0;0;840;0;0; ;0;360;60;840; ; ; ; ; ;50;150;210;1680;1680;140;420;420;4750;1890;200;95;100;77	5;65;90;100;100;90;84	375;95;145;3;3	33333333333333;2	66666666666667;2	375;3	25;3;2	25;2;29;3	2;4;4;4;4;4;3	16666666666667;2	3;2	5;2;3	66666666666667;3;3;2;3;2;2	75;1;1;0;0;1;1;1;1;0;1;1;5;1;0;1;2; ;1;1; ;3	07918486515323;2	29005688230337;1	95429076170113;-2;1	47726599542485;2	92428445620351;-2;-2;-2;-2;2	25529663190434;2	25529663190434;1	7782236267661;-2;-2;2	92428445620351;-2;-2; ;-2;3	14457732082055;1	95429076170113;2	93952424448053;-2;3	27508320362315;3	12840250006354;2	55631456433535;1	7782236267661;2	92428445620351; ; ; ;-2;-2; ;-2;2	44717354158246;2	0212306584797;2
83;1;1;1;mei;1;1950;9000;25;1;158;56;2;1;7;1;2;2;0;9;2010; ;3;2;32;1; ;2;2;1;2;6;2;1;4;3;4;5;4; ;3;3; ; ;3;5;3;3;4;5;1;1;3;1;1;3;3;1;3;1;3;1; ;5;4;45;240;45;15;0;4;4;2;4;1;1;5;5;3;3;4;2;4;2;2;4;3;5;3; ;63;22	4323025156225;1;1;0;1;0;0;0;480;60;90;600;90;150;40;30;0;540;690;310;1540;1330;1232;1064;120;90;630;750;840;240;90;350;3110;1380;210;80;100;67	5;70;55;75;0;60;79	375;47	5;204;3	38095238095238;4;3	66666666666667;2	5;2	5;3	5;2	5;1	66666666666667;5;4; ;3;3;3;3;3	5;1	90909090909091;2;1	8;4	5;3;1;1;2;2;1	75;1;1;1;1;1;0;1;1;1;1;1;5;1;0;1;2;1;1;2; ;Christine;Vanderborght;mei;158;56;2;1;2;1;1;2;6;2;4;4;3;5;1;2; ;1;1; ;1;2;5;3;3;3;4;1;1;3;3;1;3;1;1;3;1;1;1; ;4;5;45;120;0;0;0;3;4;3;4;1;1;5;5;3;3;3;2;3;2;3;4;3;4;4; ;65;22	4323025156225;1;1;0;1;0;0;0;300;0;90;360;360;450;0;0;0;300;450;810;1560;1110;1248;888;0;480;420;135;450;90;45;420;2040;555;480;65;0;45;55;45;50;100;70;41	25;66	25;304;3	66666666666667;4;3	66666666666667;2	875;2	25;3;2	75;1	66666666666667;29;3; ;1;1	5;1;1	25;3	16666666666667;1	72727272727273;2;1	4;4	5;3;2;2;2;1;2	25;0;1;1;1;1;0;1;1;0;1;1;4;0;0;0;0;1;0;1; ;-2;-2;2	68125028508305;1	7782236267661;1	95429076170113;2	77815848856469;1	95429076170113;2	17612021105609;1	602168551379;1	47726599542485;-2;-2;2	47713573096112;-2;1	95429076170113;2	55631456433535;2	55631456433535;2	6532221646566;-2;-2;-2;2	73240180223891;2	83885538481457;2	49137570310773;3	09061423293165;3
291;1;1;1;mei;1;1950;9032;33;1;163;57;2;1;7;0;3;6;6;9;2010; ;3;2;32;1; ;2;1;1;2;7;1;3;4;2;5;3;3;5;5;5;5;5;5;5;5;5;5; ;53;1;1;1;1;1;1;1;1;1;1;1;5;6;7;45;240;15;0;0;5;3;1;1;1;1;5;5;5;1;1;4;1;4;1;5;3;5;5; ;63;21	4535737137265;1;1;0;1;1;150;0;120;0;270;160;228;0;35;0;150;120;430;263;963;963;770	4;770	4;0;0;840;420;350;30;0;630;2270;1260;0;100;100;100;85;85;100;100;85;96	25;92	5;145;2	61904761904762;3;3	33333333333333;2	5;2	5;2	5;1	75;1;7;3	4;5;5;5;5;5;14	6;1;1;1;6;3;3;3;3;3;3;1;0;0;1;1;0;1;1;1;1;1;5;0;0;0;0;0;0;0; ;Liliane;Van Maldeghem;mei;160;57;2;0;2;1;1;2;7;2;3;3;3;4;1;2; ; ; ;5;5;5;5;5;3;4;5;1;1;1;1;1;1;1;1;1;1;1;1;7;7;7;15;300;45;0;0;5;3;3;1;1;1;5;5;5;1;2;2;4;4;1;5;4;5;4; ;65;22	265625;1;1;0;1;1;810;0;280;140;320;60;666;0;30;0;810;420;380;696;2306;1680;1844	8;1344;0;140;630;600;0;0;0;1050;2420;1230;140;100;100;57	5;85;80;100;33	3333333333333;80;85	625;73	3333333333333;157;3;3	33333333333333;3;1	75;2	25;2	5;2	5;1	33333333333333;26;2	6;5;5;5;5;5;3	83333333333333;1;1;1;7;3;3;3;3;3;3;1;0;0;1;1;0;1;1;1;1;1;5;1;0;0;1;0;0;0; ;2	17612021105609;-2;2	07921743574657;-2;2	43137984884194;2	20414712521285;2	35795389458634;-2;1	54419211076503;-2;2	90849038050582;-2;2	44717354158246;2	14615905560482;2	50516354981041;1	7782236267661;2	82348075005951;-2;1	47726599542485;-2;2	17612021105609;2	07921743574657;2	63347855533382;2	419972261274;2	88672191133952;2	88672191133952;2	90849038050582;2	62325963061961;2	57979502526859;2
463;1;1;1;december;1;1954;9031;36;1;164;75;2;2;6;1;1;2;2;3;2010; ;9;2;33;2;1;1;2;1;2;8;2;3;4;4;5;5;4;5; ; ;5; ;4;5;4;5;5;4;2;2;2;2;2;2;4;4;4;2;2;2;5;5;5;45;45;300; ;45;5;1;4;3;1;1;5;5;4;4;2;3;2;2;2;4;2;5;4; ;59;27	8851873884593;1;1;1;1;1;0;0;100;0;0;450;0;180;0;0;0;100;450;180;730;550;584;440;0;60;840;1260;210;0;0;1050;3420;2100;60;80;100;100;75;80;100;100;80;88	75;90;145;2	5;3;3;2	25;2	25;2;2	5;2;1;4	4;5; ;4;5;4	66666666666667;4	16666666666667;2	54545454545455;2	33333333333333;2	8;5;2;1;1;2;3;1	5;1;0;0;0;1;1;1;1;0;1;0;4;1;1;0;2;0;1;1; ;Rita;Bracke;dec;165;76;2;1;2;2;2;2;8;3;3;4;4;4;1;1;4;4;4;5;3;4;5;5;5;4;4;2;2;2;2;2;3;2;2;2;1;2;2;5;4;5;120;45;240;0;15;5;2;4;2;2;1;5;5;4;4;3;3;4;2;2;4;3;4;4; ;61;27	9155188246097;1;0;1;1;1;0;0;180;0;0;720;0;180;0;0;0;180;720;180;1080;900;864;720;0;60;1260;1260;180;0;0;840;3600;2520;60;85;100;100;65;85;100;100;80;87	5;91	25;157;2	61904761904762;2;3;2	375;2	25;3;3;1	5;28;2	8;4	5;3	5;4;4;4;4	16666666666667;2;2	16666666666667;1	8;4	66666666666667;1;1;1;2;1;1	25;1;0;0;0;1;1;1;1;0;0;0;3;1;1;0;2;0;1;1; ;-2;-2;2	00004342727686;-2;-2;2	6532221646566;-2;2	25529663190434;-2;-2;-2;-2;2	25529663190434;-2;-2;2	85733852825719;-2;2	25529663190434;-2;-2;-2;2	00004342727686;2	6532221646566;2	25529663190434;2	76642028359808;2	64346254670316;-2;2	25529663190434;2	85733852825719;2	25529663190434;2	93651876900631;2	85733852825719;-2;-2; ;-2;1	7782236267661;2	92428445620351;3	10037399188549;2	32223997493115;-2;-2;3	02119343518817;3
409;1;1;1;december;1;1947;9000;29;1;172;87;2;7;6;1;4;0;0;2;2010; ;10;2;34;1; ;1;2;1;2;8;3;3;5;5;5;5;3; ; ; ; ; ; ;5;5;5;2;4;2;3;4;4;4;2;2;2;2;4;1;1; ;5; ;120;45;120;15;15;5;5;5;4;1;2;5;5;3;1;2;4;2;3;2;1;2;4;4; ;66;29	40778799351;1;1;0;0;0;0;0;0;160;210;120;0;0;0;0;0;160;330;0;490;330;392;264;120;180;630;1680;840;0;0;630;4080;2310;300;80;75;67	5;70;90;100;100;95;73	125;96	25;292;3	65;3;3;2	875;3;3;2	75;2	33333333333333;3;4	6; ; ; ; ; ;3	83333333333333;2	63636363636364;3	16666666666667;2;5;2;2;2;2;1;2;1;1;1;0;1;1;1;1;0;0;1;4;0;0;1;1;1;0;1; ;Nadine;Eggermont;dec;172;85;2;1;1;2;1;2;9;2;1;4;3;3;2;3; ; ;4; ; ;4;4;4;4;1;4;1;2;2;2;2;2;4;2;3;2;2;2; ;5; ;120;15;240;15;0;4;1;4;2;2;3;4;4;4;2;2;4;2;3;2;4;2;4;4; ;68;28	7317468902109;1;1;0;0;0;0;0;0;120;0;0;0;0; ;0;0;120;0; ; ; ; ; ;90;450;630;2100;630;840;0;630;5370;2730;540;45;25;100;85;95;75;100;95;63	75;91	25; ;3	35;3;2	66666666666667;2	5;3;2	5;2	75;2;29;3; ; ;4; ;4;3;2	27272727272727;2	33333333333333;2	2;5;2;2;2;2;2;2;1;0;0;0;0;0;1;1;0;0;0;2;0;0;1;1;1;1;2; ;-2;-2;-2;2	20414712521285;2	32223997493115;2	07921743574657;-2;-2;-2;-2;-2;-2;-2;2	07921743574657;-2;-2;-2;-2; ;-2;-2;2	20414712521285;2	51852710011734;-2;2	59329714582001;2	42162037710683;-2;2	07921743574657;-2; ; ; ;-2;-2; ;2	07921743574657;2	25529663190434;2	79934744296208;3	22531186680437;2	92428445620351;-2;-2;2	79934744296208;3	61066122753584;3	36361385995077;2	47713573096112;1	95429076170113;2	6532221646566;2	79934744296208;3	32222136279796;2	79934744296208;2	92428445620351;-2;2	79934744296208;3	72997509444085;3
91;1;1;1;december;1;1950;9000;28;1;156;61;2;3;6;2;1;3;2;2;2010; ;10;2;34;2;2;2;2;1;2;8;3;3;4;2;5;4;3;4;2;1;4;4;1;4;5;1;1;1;1;5;4;5;1;1;4;1;1;1;2;1;7;5;5;240;15;15;0;0;2;2;4;1;1;1;5;5;4;3;2;2;3;4;2;4;5;5;2; ;63;25	0657462195924;1;1;1;1;1;0;0;0;270;0;10;0;0;0;60;0;270;10;60;340;70;272;56;0;230;315;90;1050;120;0;1050;2855;405;230;90;100;80;65;10;100;100;35;83	75;61	25;389;3	15;4;3	66666666666667;2	875;1	5;2	5;3	5;2	66666666666667;4;3	6;4;3;1;3	5;2	66666666666667;2	16666666666667;2	36363636363636;3	33333333333333;1	2;5	66666666666667;3;2;1;3;1;2	25;0;0;0;0;1;0;0;0;0;0;1;1;0;0;0;0;0;0;0; ;Colette;Tricot;dec;155;57;2;2;1;2;1;1;8;2;3;3;2;5;2;4;4;1;1;4;1;1;4;4;1;3;1;1;5;3;2;2;4;4;1;1;2;1;2;7;5;6;240;45;45;0;0;2;2;4;3;1;1;5;5;5;5;2;1;2;2;1;4;5;2;1; ;65;23	7252861602497;1;1;1;1;1;0;0;0;45;20;480;0;0; ;0;0;45;500; ; ; ; ; ;30;90;360;120;840;30;0;840;2310;480;120;90;75;90;80;40;100;100;55;83	75;73	75;214;3	25;4;3	66666666666667;2	625;1	5;2	5;2	75;3;29;3	2;4;1;1;2	5;2;2	33333333333333;2	45454545454545;3	33333333333333;1	4;6;3;1;1;1;1;1	5;0;0;0;0;1;0;0;1;0;0;1;2;0;0;1;1;1;0;1; ;-2;-2;-2;2	43137984884194;-2;1	00043407747932;-2;-2;-2;1	7782236267661;-2;-2;-2;1	65330901293848;1	30124708863621;2	68125028508305;-2;-2; ;-2;-2;2	43137984884194;1	00043407747932;1	7782236267661;2	43458487044959;1	74826557266874;-2;1	65330901293848;2	6989786901388; ; ; ;1	7782236267661;-2; ;-2;2
69;1;1;1;december;1;1949;9000; ;2;167;60;2;1;7;2;1;2;0;1;2010; ;11;2;35;1; ;2;1;1;2;7;2;3; ;2;3; ; ;3;3; ;5;5; ;5;2;2;5;5;2;1;5;1;1;1;1;1;1;1;1;1;5; ;5;120;240;120;0;0;5;3;2;4;1;1;5;5;4;2;2;3;2;4;1;5;3;4;4; ;64;21	5138585105239;1;1;1;1;0;0;0;0;180;60;90;30;0;60;30;0;180;150;120;450;270;360;216;0;900;630;270;300;0;0;630;2730;900;900;95;100;90;80;75;100;66	6666666666667;80;91	25;80	4166666666667;145;2	33333333333333;3;2;3	75;3; ;2;1;4;2	5;4;4; ;4;4;3	5;1	36363636363636;1	66666666666667;1;5;3;3;2;3;1;2	75;1;0;1;1;1;0;1;0;0;0;0;1;0;0;1;1;1;0;1; ;Christa;Labes;mei;167;61;2;2;2;1;2;2;7;2;3;3;2;3;2; ; ; ; ;5;5;5;4;3;2;4;4;1;1;5;1;1;1;1;1;1; ;1;1;6; ;5; ; ; ; ; ;5;4;2;5;1;2;5;5;4;2;3;4;2;3;2;4;2;2;4; ;66;21	8724228190326;1;1;1;1;1;0;0;0;840;0;840;20;840;0;80;0;840;840;940;2540;940;2032;752;0;1680;3360;3360;1680;0;20;840;6720;3360;1680;95;100;67	5;70;55;100;100;80;83	125;83	75;157;2	28571428571429;2	66666666666667;2;3	25;3; ;2	25;1;30;2	5;5;5;5;5;5;3;1	4;1	66666666666667;1;5	5;3;3;2;3;1;2	75;1;1;1;1;1;1;1;1;0;0;1;4;0;0;1;1;1;0;1; ;-2;-2;-2;2	25529663190434;1	7782236267661;1	95429076170113;1	47726599542485;-2;1	7782236267661;1	47726599542485;-2;-2;-2;2	92428445620351;-2;2	92428445620351;1	30124708863621;2	92428445620351;-2;1	90314427040954;-2;2	25529663190434;2	17612021105609;2	07921743574657;2	55631456433535;2	33447385691154;-2;2	92428445620351;2	92428445620351;2	97313247372919;3	30792584088262;2	87622361574582;1	95429076170113;1	90314427040954; ;-2;2	95424733490676;2	79934744296208;2
77;1;1;1;mei;1;1950;9051;33;1;158;70;2;1;6;1;2;2;4;5;2010; ;7;2;36;2;1;2;2;1;1;7	5;4;3;5;5;5;4;3; ;5;5; ;3;3;5;4;2;4;3;1;3;2;3;3;4;4;2;2;2;1;1; ;5;6;300;240;0;0;0;5;2;5;3;2;3;5;5;4;3;2;5;3;2;2;2;4;4;3; ;63;28	0403781445281;1;1;0;1;1;0;0;0;120;0;50;0;120;0;0;0;120;50;120;290;50;232;40;30;630;1050;210;770;420;90;1050;4250;1260;660;95;100;100;75;65;100;100;70;92	5;83	75;125;2;3	33333333333333;3	33333333333333;1	875;3	25;2	5;2	25;2	33333333333333;3;4	4; ;4;4;4;4;3	16666666666667;2	45454545454545;3	16666666666667;1	6;5	5;2;1;1;1;2;1	25;1;0;0;0;0;0;0;0;0;0;1;1;0;0;1;1;1;0;1; ;Christiane;Vanlerberghe;mei;158;68;2;1;2;2;1;2;7;3;3;5;5;5;1;1; ; ;4; ;2;2;4;4;3;3;3;2;3;2;3;2;3;4;4;2;2;3;2; ;6;7;120;120;120;15;0;4;3;5;3;3;1;5;4;4;4;3;4;3;3;3;5;4;5;5; ;65;27	2392244832559;1;1;0;1;1;0;0;0;300;180;240;0;280;0;0;0;300;420;280;1000;420;800;336;0;0;1260;360;360;210;210;840;3240;1620;0;100;100;100;55;65;50;0;55;88	75;42	5;125;2	76190476190476;3;3;2	125;2	75;2;2	5;2	33333333333333;28;3	4; ;2;3;2;2	66666666666667;3	16666666666667;2	72727272727273;2	83333333333333;2	6;6	5;1;1;1;1;3;1;1;0;0;0;1;0;0;0;0;0;1;1;1;0;1;2;1;1;2; ;-2;-2;-2;2	07921743574657;-2;1	69905685454767;-2;2	07921743574657;-2;-2;-2;-2;-2;2	47713573096112;2	25529663190434;2	38022933693804;-2;2	44717354158246;-2;-2;-2;2	07921743574657;1	69905685454767;2	07921743574657;2	36550670407721;1	602168551379;-2;2	47713573096112;2	62325963061961;2	44717354158246;2	90309541563904;2
276;1;1;1;mei;1;1952;9030;26;1;167;75;2;2;6;1;1;3;7;5;2010; ;7;2;36;2;1;2;1;1;1;7;2;4;4;4;4;4;4;5;5;5;5;5;5;4;3;4;3;4;1;1;1;1;1;1;1;1;1;1;1;1;7;7;7;45;300; ;240; ;5;2;4;4;1;2;5;4;3;2;2;3;2;3;2;4;2;5;5; ;61;26	8923231381548;1;1;1;1;1;0;0;0;840;0;240;0;120;60;0;0;840;240;180;1260;300;1008;240;480;180;315;120;420;0;120;1050;2685;435;660;80;100;45;60;70;75;100;70;71	25;78	75; ;2	85;3;2	66666666666667;2	75;3;3	5;2	75;2	33333333333333;3;4;5;5;5;5;5;3	16666666666667;1;1;1;7;2;2;2;2;2;2;1;0;1;0;1;1;1;1;1;0;1;5;0;0;1;1;0;0;0; ;Khristin;Van Waes;mei;167;74	2;2;1;2;1;1;1;8;2;3;4;3;4;2;3;4;4;4;4;4;4;4;3;2;2;4;1;1;1;1;1;1;1;1;1; ;1;1;7;7;7;120;300;15;120;120;5;3;3;4;1;1;4;4;1;2;2;2;2;1;1;2;2;4;4; ;63;26	6054716913478;1;1;1;1;1;630;600;120;420;300;600;0;0;60;0;1230;540;900;60;2540;1680;2032;1344;0;270;210;120;360;840;0;1470;3270;330;270;80;100;100;70;80;87	5;100;75;87	5;85	625; ;3	33333333333333;3	66666666666667;3;2	875;3	75;4;2	75;2	66666666666667;28;3	2;4;4;4;4;4;2	66666666666667;1;1;1;7;2;2;1;2;1;1	75;1;0;1;1;1;1;1;1;1;0;1;5;1;0;1;2;0;0;0; ;-2;-2;-2;2	92428445620351;-2;2	38022933693804;-2;2	07921743574657;1	7782236267661;-2;2	79934744296208;2	77815848856469;2	07921743574657;2	62325963061961;2	47713573096112;2	77815848856469;-2;-2;1	7782236267661;-2;-2;2	92428445620351;2	38022933693804;2	25529663190434;3	00346484056514;2	38022933693804;3	08990864227449;2	73240180223891;2	95424733490676;1	7782236267661;3	30792584088262;3	12840250006354;1	7782236267661;1	7782236267661; ;2	68125028508305;2
208;1;1;1;december;1;1949;9041;31;1;162;66;2;1;7;2;1;2;1;9;2009; ;3;3;39;1; ;1;2;2;2;9;2;3;5;4;5;4;3;5;5;5;5;4;4;5;4;3;5;5;1;3;2;2;2;3;3;2;1;1;3;3;6;6;7;120;240;15;15;0;5;4;3;4;1;2;5;5;4;4;4;3;3;2;2;4;3;5;2; ;64;25	148605395519;1;1;1;1;1;0;0;270;120;240;120;120;240;0;0;0;390;360;360;1110;750;888;600;0;80;0;450;2940;600;0;735;4805;450;80;85;100;80;75;80;87	5;100;85;85;88	125;145;2	65;3	33333333333333;3;2	625;2	5;2	5;1	75;1;3;4	2;5;4	5;4	5;4	75;4	66666666666667;3	83333333333333;2	27272727272727;2	5;2;6	33333333333333;3;2;2;2;3;2	25;1;1;1;1;1;0;1;1;0;1; ;3;0;0;1;1;1;0;1; ;Ingrid;Baro;dec;162;68;2;2;1;2;1;2;9;3;4;5;5;5;1;3;4;2;3;4;2;3;5;2;4;5;5;1;3;2;3;1;3;4;3;3;999;4;2;6;5;7;45;300;15;0;0;5;5;4;3;1;1;5;4;4;3;3;4;3;2;2;3;2;4;3; ;66;25	9106843468983;1;1;1;1;1;0;0;225;150;20;100;60;180;0;0;0;375;120;240;735;405;588;324;60;240;60;450;1050;840;30;560;3290;510;300;65;100;57	5;50;75;87	5;100;85;68	125;86	875;137;2	35;3;2	66666666666667;2	75;2	5;2;2	25;1	66666666666667;29;3	8;4;2;3;3;3;3	66666666666667;2	8;2	66666666666667;3;6;2;2;2;2;3;2;1;1;0;0;1;0;1;1;0;1;1;4;0;0;1;1;1;1;2; ;-2;-2;2	43137984884194;2	07921743574657;2	38022933693804;2	07921743574657;2	07921743574657;2	38022933693804;-2;-2;-2;-2;2	35220181965942;2	17612021105609;1	30124708863621;2	00004342727686;1	7782236267661;2	25529663190434;-2;-2;-2;2	59107574263968;2	55631456433535;2	55631456433535;2
319;1;1;1;mei;1;1950;9051;25;1;158;55;2;1;6;1;1;2;2;2;2010; ;10;2;39;1; ;1;2;1;1;7;2;3;4;4;4;4;4;4; ; ;5;5; ;5;4;2;4;4;1;1;3;2;2;4;3;2;4;1;4;1;7;7;6;45;240;45;15;45;5;3;2;4;1;3;5;4;4;4;4;4;4;2;2;4;3;4;3; ;63;22	0317256849864;1;1;1;1;1;0;0;0;180;0;840;0;120;0;0;0;180;840;120;1140;840;912;672;240;360;1050;1470;1260;0;360;630;5370;2520;600;95;100;77	5;80;90;100;100;90;88	125;95;145;3	35;3;2	33333333333333;2	625;3;2	5;2	5;2;3;4;4	5;5; ;4	66666666666667;4	66666666666667;3	33333333333333;2	45454545454545;2	5;2	4;6	66666666666667;1;1;1;1;1;1;1;0;1;1;0;0;1;1;0;0;1;3;1;0;1;2;1;1;2; ;Ludwine;Heirlaen;mei;156;54;2;1;1;2;1;1;7;3;4;4;3;4;2;3;4;4;4;5;5;5;4;4;4;4;4;1;2;2;2;2;3;3;2;2;2;2;2;5; ; ;45;240;45;45;15;5;4;4;3;2;3;5;5;4;3;3;3;3;2;3;2;3;4;4; ;65;22	189349112426;1;1;1;1;1;0;0;240;240;0;90;120;240;240;0;0;480;90;600;1170;690;936;552;360;120;1260;1260;600;0;420;840;4860;2520;480;100;100;100;50;80;75;100;70;87	5;81	25;157;3	2;3	33333333333333;2	33333333333333;2	5;3;3;2	25;2;27;3	2;4	5;4	5;4	5;4	5;4	5;3	5;2	18181818181818;2	33333333333333;2;5;2;2;2;2;2;2;1;1;0;0;0;1;1;1;0;1;1;5;1;1;1;3;1;1;2; ;-2;-2;-2;2	25529663190434;-2;2	92428445620351;-2;2	07921743574657;-2;-2;-2;-2;2	38022933693804;2	38022933693804;-2;1	95429076170113;2	07921743574657;2	38022933693804;2	38022933693804;-2;-2;2	25529663190434;2	92428445620351;2	07921743574657;2	95999960030321;2	82737573572124;-2;2	68125028508305;1	95429076170113;2
[truncated: 170 more rows]
[truncated: 44 more columns]
